# Supplementary material for: An optimized genome-wide, virus-free CRISPR screen for mammalian cells
Source: Cell Rep Methods. 2021 Aug 4;1(4):100062. doi: 10.1016/j.crmeth.2021.100062 (PMC8687118; doi:10.1016/j.crmeth.2021.100062)
Supplement: Table S1. VF gRNA library design, related to Figure 1 [file mmc2.csv]

gene_id	UID	seq
NT_1	ID1	ACACCGTTCCGAGTTCGGTT
NT_2	ID2	TCTTGCTCGCGAACCCTATT
NT_3	ID3	GTGATCGCGTGTTCCGCCTA
NT_4	ID4	CGAGCCCAGACGTGAAACGC
NT_5	ID5	GGGATAGTACGTATTATCGC
NT_6	ID6	GAACGTACATCTATCCGCAC
NT_7	ID7	TAGCGGTTCGGTCGAGGCTC
NT_8	ID8	AACGCCTGCGACGGATGCGT
NT_9	ID9	CGCTCTGTTCGTTACGTGCG
NT_10	ID10	TGTGTCGGCGCCGTATTAAT
NT_11	ID11	GTGCGGGCAATAAACGGCCG
NT_12	ID12	CGCCTATACGGCGGATATCT
NT_13	ID13	ACCGCTGACGTATAACAGTC
NT_14	ID14	ACTCGAACCGATTCGAAGTC
NT_15	ID15	TGGTGGACGACGGGCTAGCT
NT_16	ID16	GGACGGTACGCTTCTCGCGA
NT_17	ID17	TGCGGACCGTAAACGATCAA
NT_18	ID18	CCCGTGTGCGGTGCGATGTA
NT_19	ID19	GTTATATCGTACGCTCTGTT
NT_20	ID20	CTGTCTGCGTGGCACGCCGT
NT_21	ID21	AGGTCCGATACGTTCAACAC
NT_22	ID22	CGGGCGTCGTAACAGTACTC
NT_23	ID23	CCACGACTCAACTACCGGGT
NT_24	ID24	GATCCGTTAGTAGCCGTTCC
NT_25	ID25	ACTCGCCCGAACTAGACGGA
NT_26	ID26	TATCGTAGTAGGTCGGTACG
NT_27	ID27	CGACACACGACTTACGATGG
NT_28	ID28	GGCTAGATAACCGATCCGCA
NT_29	ID29	CGTGTCGCCGTCCTACACCT
NT_30	ID30	CGGAGCGCTATACCGGGAAA
NT_31	ID31	ACTGATATTGCGCGATGCGA
NT_32	ID32	ACTGTCTGTTAGCCGCGATT
NT_33	ID33	ACTACGTTGCGAATCCGTAA
NT_34	ID34	TGCTAAGGCGCGCCGTAGCA
NT_35	ID35	TCGTTCGATCCGGTCGGAAC
NT_36	ID36	GAACCGGGCGGACACGCTAT
NT_37	ID37	CGTCGGCGAACGTATAGAAT
NT_38	ID38	TCGGTCGTTGGCACGCGTCT
NT_39	ID39	GGCGGTATATTGCCGCGTAG
NT_40	ID40	GCGGAGCACTAACTGCGTAA
NT_41	ID41	AGCGTCGACTGTCGAACGGA
NT_42	ID42	AGACCAACGCTCGCGAGAGT
NT_43	ID43	CAGCCGCGGTTCGTCAAAGT
NT_44	ID44	ACAAGCTCGACGACGGAATC
NT_45	ID45	CGAACCCTACTAGCGGCGAT
NT_46	ID46	ATTAGCGCGTGACTGACGTG
NT_47	ID47	CGAGCGGAAGCTTACTACGT
NT_48	ID48	CAAGGCGGGTATCGTGCGCT
NT_49	ID49	GTCGTCCGACGTCAGGATGT
NT_50	ID50	CACATTACCCGCCGTAGAAT
NT_51	ID51	TCGCGCGTTAGGAAATGCGC
NT_52	ID52	TCACCGATACGGTCAAAGCC
NT_53	ID53	TCATATGCTCGTCCGGTCGT
NT_54	ID54	CTAACGTTGACGGATAGTCC
NT_55	ID55	CATACGCCCGGTCCGCCCTG
NT_56	ID56	GTTCGTAGGCGTACCTCTAC
NT_57	ID57	CGATTAGTAGCCAGCTCCCG
NT_58	ID58	ACCATATACCCGGCCCGGTG
NT_59	ID59	TCGCATTCGTCGTGATCGCG
NT_60	ID60	CGTCGATTGGTCGCCGACGC
NT_61	ID61	GAAAGGGTATTCTTCGTCCG
NT_62	ID62	GTCCGGTATGATCTCGCCGT
NT_63	ID63	CGCACTAATATCCTCCGCCG
NT_64	ID64	TCACGGGCGCGAATTGGCGA
NT_65	ID65	CCGCGCGTTACGCGGGAAGT
NT_66	ID66	TCATTGTCCGTACGCCTGCG
NT_67	ID67	ACGGACAAGTTGAGCGATAG
NT_68	ID68	GCTTCGTAAGTTGTAGCGAC
NT_69	ID69	GCGTGAGTCGTCTAACCCGG
NT_70	ID70	TAGTTACCCGCGTACTAAGA
NT_71	ID71	TTGTTAAATGCCGTCGAAGG
NT_72	ID72	GATACGCCATTACGCTAACG
NT_73	ID73	GTCCGGCGAATGTGATCACG
NT_74	ID74	TAGATCGACGGGCGGCCATA
NT_75	ID75	AACGATAGCACTCGACGCGC
NT_76	ID76	CTAGACCCGAATCGACGCCG
NT_77	ID77	GATCGGGTCCAACCCGTAGG
NT_78	ID78	TGTGCATGTCGCGTATCAAA
NT_79	ID79	ATACCGGCTCTGCAAGACGT
NT_80	ID80	GTGAGTCCCGCGAACGGTTC
NT_81	ID81	TCGTTAAAGACCTCCCACCG
NT_82	ID82	CTCCTAAGCGGGAACTTACG
NT_83	ID83	TGACCTTCCGACACGAACGG
NT_84	ID84	TACTTCGCGTAGGCACACGT
NT_85	ID85	GCAACGTCTGGTACGACGAA
NT_86	ID86	CGCGTCGTCATGTTCGTTGA
NT_87	ID87	CATTATACGCCGCGCCTTCA
NT_88	ID88	GTCCCGTACTAGACCTCGCA
NT_89	ID89	AGATTGCTTCGAGCAATACG
NT_90	ID90	GGCCAAATCATGTACGCGAT
NT_91	ID91	GCTTAGCCGCCACGAGATTG
NT_92	ID92	GCCCACGTCATTCGCTGCGT
NT_93	ID93	GCGCAAGACATACGTCGCCC
NT_94	ID94	GTTGCATCGCCGCAAACGCG
NT_95	ID95	CCATCGGGTGAATCCGGTCT
NT_96	ID96	CGCACGCAACGGTGTCGTTC
NT_97	ID97	TCGTATACGCCTTACGGTGT
NT_98	ID98	TATCCCGCTACGTATCGGCG
NT_99	ID99	CCTACCTGGACCGACGTAAT
NT_100	ID100	CGACACATGGCGTACGCGTT
NT_101	ID101	CGTGCCCGGTGTAATCGGGC
NT_102	ID102	GACGTCATACCGCGACCGAT
NT_103	ID103	TAATAGGCGCATGCGTATTC
NT_104	ID104	AGATTAGTCGCAACGCTTAG
NT_105	ID105	GGCGGCTAGGCGCGACTAGA
NT_106	ID106	TCCAAACGCGCGGGTACCAA
NT_107	ID107	TTCCAGCCGTCGCGTCGGTT
NT_108	ID108	AGCGCTAGCTAGAGCGGGTT
NT_109	ID109	CATACCGGCGCCTTACGCAG
NT_110	ID110	GCCGCTACACGAGTAACTGC
NT_111	ID111	ACCGCCGAACTATTAGTTCG
NT_112	ID112	CGCTAGACGACCGGTGATAC
NT_113	ID113	TATAGACCGACGCCCTTGCC
NT_114	ID114	TGCGCTGATTAACCATACGA
NT_115	ID115	CGCGGTGCGGTTACTCGCTT
NT_116	ID116	GTATCACCTCCGCGCGTCGA
NT_117	ID117	TCAGCGCCGCGTCGTAACGT
NT_118	ID118	TCACGTACGGCGATCGCGAG
NT_119	ID119	CCTCGCGGAACGGTCCTCGT
NT_120	ID120	TTGTCTTCCGTCCGTCGTAG
NT_121	ID121	GTAACGTCGGCTCGTACTCT
NT_122	ID122	CGCTATGGTCGTCACGCCTT
NT_123	ID123	TAACGGTGAACTCGCACCCG
NT_124	ID124	TGCGGTGGATTATTGGTACG
NT_125	ID125	TAGATTGTGCGCTACTCGAT
NT_126	ID126	GTTCCGATCTCAACACGCGT
NT_127	ID127	AGCTAGCGCCGACTCGTGGC
NT_128	ID128	CCCTAGGAACGTATCCGGTA
NT_129	ID129	GCCGCCAAATGGCGGTTCTA
NT_130	ID130	CGCCTTCCGATTCCTCCGGT
NT_131	ID131	CGGTGAGTTAACCGCGTTAA
NT_132	ID132	ATCGACCTATTCCCGCCGAC
NT_133	ID133	GACCAGTTAGGCGCAGCGCG
NT_134	ID134	GTCCTCGATTAACAATCGCG
NT_135	ID135	CGACCGACAATATTACCGAC
NT_136	ID136	CCGCATAAGTCACTTCGCGC
NT_137	ID137	AGACCTTCTCGACGCGATGC
NT_138	ID138	GCTAGCGATGGAGTCCCGCG
NT_139	ID139	TCGGACGGTACCTACCGAGT
NT_140	ID140	ACGCAATGATTCGAGCGTCC
NT_141	ID141	AGTGTCGAGCGCTCGTCAAC
NT_142	ID142	CGCCATCCGTTCGGTGTCGG
NT_143	ID143	GCGGTCTATACGCTACTGGC
NT_144	ID144	AGAGGCTGACCGCCGTCAAT
NT_145	ID145	GAGAACACGCAATTCCGCCG
NT_146	ID146	ACGCTTAAATACTATAGCGT
NT_147	ID147	TCGCTCTCGGACGATGTCTG
NT_148	ID148	CTGCAGGACGGCGAATTCGT
NT_149	ID149	TCGACCTCCCGTGCCGAATA
NT_150	ID150	TAATCCGTATGAATGGCGTC
NT_151	ID151	ATATACCCTCGATTATCGAA
NT_152	ID152	TCCGGCAGTCGCAGTTCGAT
NT_153	ID153	TTATGCCAATTCGCGAACCA
NT_154	ID154	ACCAAGATCCGACTCGTCAA
NT_155	ID155	ACTCCAACGCAAGAGTACGC
NT_156	ID156	AAATAGGCTAGCCGCGGGCG
NT_157	ID157	CGAGGCGGACGGTTACTTCA
NT_158	ID158	GCCGTCGTTAGCGGATTAGA
NT_159	ID159	AAAGAACTGGTACGGCCGCG
NT_160	ID160	GGCGCGTCGTTGTCTCTATT
NT_161	ID161	GCGCTGGAATTACGTCCGAG
NT_162	ID162	GTACCGACGTTGTCCCATGG
NT_163	ID163	CGAACTCGTCAGTATAAGTC
NT_164	ID164	AACGCTAGCCGTATGGAGCG
NT_165	ID165	CTCAGCGGGTATGACGTGCC
NT_166	ID166	GATCCGACCGGTTCGTTCGC
NT_167	ID167	CTTCCGATAGCGTGTCGAGC
NT_168	ID168	ACTACAGACGTCCGCAGACG
NT_169	ID169	AAATCGTCCTCTATTGCGGC
NT_170	ID170	ATCGACGCGCTATTCTATAA
NT_171	ID171	TACCGGCTATCCGCGATAAG
NT_172	ID172	ACGCCGCCGGACTAAGATGG
NT_173	ID173	AATCGCGAATCTAGCGATTC
NT_174	ID174	TCGCGCTCGACTGCCAGCTA
NT_175	ID175	AGATCCGCCGAGTTGTTCGG
NT_176	ID176	TCGCCGCCGGATCTATGAGT
NT_177	ID177	TAACTACGCGTTAACGGCGG
NT_178	ID178	CTCTTCGAGATGCCGCGGCT
NT_179	ID179	ACGTCGACGAACTCAGGCGC
NT_180	ID180	TTGGATCACGTTCGCGTAAC
NT_181	ID181	ACGTGATCTTCGCACACGGT
NT_182	ID182	TGTATTAACGGACGCCGACA
NT_183	ID183	GCGACGTGGATACTTCACGC
NT_184	ID184	CGGTCGCAAGGCGTAGTTAC
NT_185	ID185	CGATACGACGTGGGCCTATC
NT_186	ID186	CACCTTGCCGACACGACTAG
NT_187	ID187	TGTATACGCCGGATCGTTAA
NT_188	ID188	CTTAGCGCCCGACCCTAGCG
NT_189	ID189	TTATCGTGCGAATCTCGATG
NT_190	ID190	AGATCGAACCCGCTCCGAAC
NT_191	ID191	CGGGATCGATTCGTTGGATC
NT_192	ID192	TCCGCGATGCCCGATCCCAG
NT_193	ID193	GAAAGCGCAGTCCGTTCTCG
NT_194	ID194	TAGGACAGATCGCACGCTAA
NT_195	ID195	GTACGGAGTCTGGTCGTTGC
NT_196	ID196	ACGATAGAAACTGCATCCGC
NT_197	ID197	GTCGATATTAGTCGACAGAA
NT_198	ID198	ATCGTCTTGGCCGACTTCGC
NT_199	ID199	GCGCCTACCCACGTCGGATT
NT_200	ID200	CGGACCGCATACGTCCCAGT
NT_201	ID201	CTGAATACGACGCCTCGGCC
NT_202	ID202	TTGCTCGATCAGCGTACGGC
NT_203	ID203	TACGATCGTCGAATGGTGCT
NT_204	ID204	CGTCCGCGATATCGCTCGCG
NT_205	ID205	TTGCAACCGACGACGTCCAA
NT_206	ID206	GTGTCGAAGATACGTTCGCG
NT_207	ID207	GTCGCACCGAACCCATGCGT
NT_208	ID208	ACCCGGTACGCCCTAGTACC
NT_209	ID209	GGCTTACGCCGCGCCTGAAA
NT_210	ID210	CTCTCGATCCGGTCGAAGCC
NT_211	ID211	CGGACACGCGTCAGCTCAAG
NT_212	ID212	GACTTGCGATGCGCCCGACG
NT_213	ID213	ACGGAGTAATGCCCGTGCCG
NT_214	ID214	CCGCGAAAGCCGATTCGGTT
NT_215	ID215	GTCGGTCCGTCTAAGGGTTA
NT_216	ID216	CTTCGTAAGGTCCCGCGCCA
NT_217	ID217	CCCGCTTCCGGCGATGTATT
NT_218	ID218	GACTGCCGCGTGACTCGTTC
NT_219	ID219	TCGTCCGAAAGACGCCGGTC
NT_220	ID220	CCGTGGCATATGACGATCGT
NT_221	ID221	CGAGTTACGTGCCGCTTATG
NT_222	ID222	ATATCTCCCGGCGAATGCCA
NT_223	ID223	CAGCTGACGCCTCGCGTTCA
NT_224	ID224	GAACGCTATCGGCAATAGTG
NT_225	ID225	ATAACGTACGTTAATCCTGT
NT_226	ID226	GGGCCGTAAATCGGCCGGAC
NT_227	ID227	GGCACGGCCGTCGGTTGTCC
NT_228	ID228	GCGCGGTTCGGGCGAAAGAT
NT_229	ID229	TGGCTTCGAATCGCGCATAT
NT_230	ID230	CGGGTGCGATAGTCGGTCTC
NT_231	ID231	CGGAACTATGTAACGGTAAC
NT_232	ID232	GTCGAACCGATGGGACGCAA
NT_233	ID233	TAGTTGTAGTGACGTTCGTG
NT_234	ID234	GCGTCAACGATTAGCTGCGA
NT_235	ID235	AGGATTGTTGCGCGCTGTCG
NT_236	ID236	GCATACGGGATCGCGGCAAA
NT_237	ID237	CGTTGGTATTCGGCTCGGTC
NT_238	ID238	ACGCGAGGGCCGTCGTGCAT
NT_239	ID239	CGGCGGTATATCGTCACGGT
NT_240	ID240	CTTCGGGCGGAACAGCGTCG
NT_241	ID241	CTCTGACGAGCGTAATCGTC
NT_242	ID242	ATACTAACCGAACGCTTCGT
NT_243	ID243	TCGAGTTGGTGACGAACGTC
NT_244	ID244	CCGTAAAGATCGGTCAACGT
NT_245	ID245	ATCTACATTATCCGCACGCT
NT_246	ID246	GGTCGTAGATCGTAGTAACG
NT_247	ID247	GTTGATGCGCAAGTCGGCGT
NT_248	ID248	CGTCATGAGCGCTCCGACGC
NT_249	ID249	GACGCAATCCTAGTCGTGCG
NT_250	ID250	CCGCGTATGACATTACCCTA
NT_251	ID251	ACCGGAACGTCGTCCGCTGG
NT_252	ID252	TACACGTCGGCCGACTCGTA
NT_253	ID253	AGGCACGCACGGACGACGGG
NT_254	ID254	GACGAAGCTATCGTCCGCTT
NT_255	ID255	TAATACCAGATGCACGTCGG
NT_256	ID256	GGCGTTATCGTGCCATACCG
NT_257	ID257	CCGGACGACTCTAAACGGGT
NT_258	ID258	CATAATACCGCGCGTATTAG
NT_259	ID259	ACTCGTTCTTCGCGACTTCC
NT_260	ID260	AGTCGGCCCAAGACGTGTTC
NT_261	ID261	CCGTGTGATACGGCCGGCGA
NT_262	ID262	CCTCGCGGACGACTTAAGAT
NT_263	ID263	CACCCGCGGGATCAATCGAT
NT_264	ID264	TACGATATCGCTAGGACGCC
NT_265	ID265	ATCCGCTCGTACGCTTATCC
NT_266	ID266	GCAAGTTGAACCAACGCCGT
NT_267	ID267	AGAACGTAAATCTCGGCGCC
NT_268	ID268	AAACGATCTTGCCGGACGTA
NT_269	ID269	CTCGTCACGCCCTTAACGAT
NT_270	ID270	GTACAGCAACCCGCGAACGA
NT_271	ID271	CGCCGGTAGCGGTACGAAGT
NT_272	ID272	GGTGCGACACCGAATATGCG
NT_273	ID273	ACATCCGAACCCGTAAACGC
NT_274	ID274	CGCTTGCATCTAGGGCCGTT
NT_275	ID275	GAATACTTACGCGACGCCAC
NT_276	ID276	AGACGTCGTCCACCGTCGCG
NT_277	ID277	ATAATCGGACGACCTTGTCG
NT_278	ID278	CAGAGTACCGCGAACGCTCG
NT_279	ID279	GACGTCGGATGAGACCGTCT
NT_280	ID280	ACTTCAGCCCGTTCGAGTGG
NT_281	ID281	GTGGATTGAACGTTACCGAT
NT_282	ID282	ACGCGTGTATCCCGCGGCAC
NT_283	ID283	CACCCGCGAAACCTGTCGGC
NT_284	ID284	CCGAACGCACGGGCGGTAAT
NT_285	ID285	TCGACTAATTGCTAGGGCGA
NT_286	ID286	TGCCAATATACCGACGCGAA
NT_287	ID287	GCGAGTGTATATCGCCCGCC
NT_288	ID288	GCGTACTCTACCGAACTCGA
NT_289	ID289	CGGCCGGTACCTTGCGGACA
NT_290	ID290	TGGTCGTAATAGACTGCGCC
NT_291	ID291	CGGTGAATCCGACATAACAT
NT_292	ID292	GGGCCCGGTATGCTCTCGTA
NT_293	ID293	CCGAGGTCGCGATCCTGGTA
NT_294	ID294	AGGTACGGATCGCGCAGTAT
NT_295	ID295	GTCCCATATCGAGATTGACT
NT_296	ID296	AAATCGCCTCGCCGATTCTG
NT_297	ID297	CCCGAACGTACCGTCCTCTT
NT_298	ID298	CGCATTCGCGTACTCCGCGT
NT_299	ID299	CCTCCAGTTCGCGCCGAAGA
NT_300	ID300	CGTGTTGTCAATACGCGTAC
NT_301	ID301	CCCGCGCCGAGACATTCAGA
NT_302	ID302	CGCAGTCTCGATTGCGTCGG
NT_303	ID303	TAACGACCGCGGATCCACGT
NT_304	ID304	CATTCAGCTAACCGCGCGCA
NT_305	ID305	GCCAGCGGCCGACAACGTAT
NT_306	ID306	GAACCTATATCCGCGCAGGC
NT_307	ID307	CCATAGCGCCGTATCTAGGT
NT_308	ID308	GAAAGCCCGTATAAACCCGG
NT_309	ID309	CCGCATCTCGCTAGTACTCT
NT_310	ID310	GCGCGCGGTCGCCTGATTAA
NT_311	ID311	GGGCAACCGGCGGCTTACTT
NT_312	ID312	GCAGTAGCTCGTCGTAGGTA
NT_313	ID313	GGGCCGCACGCCGGGCATAA
NT_314	ID314	GCGACCGCGTAATCTTCCGC
NT_315	ID315	CATGCACCGGAGAACCGCCG
NT_316	ID316	AGCGAAGGTCGCGTGCCGAA
NT_317	ID317	CGTATAGTACACGTTGTGTA
NT_318	ID318	ATTATCGTCTGGCGTCGATT
NT_319	ID319	CGACCTTGAATAACGTCGCG
NT_320	ID320	CGTAGTCCGGAGGTTATAAC
NT_321	ID321	TGTGGAGCAACGCGCCGAGT
NT_322	ID322	ACCCGACTAACGATCCGCGT
NT_323	ID323	CAAGCTATGCCGGCGGTTAG
NT_324	ID324	CGTCTACGACGTGTTAGTAC
NT_325	ID325	GATCGCGTAAACGATTCGCC
NT_326	ID326	ACCGATCCGTTCGTAAATGA
NT_327	ID327	GCCAGCGATCGTCACGTTAC
NT_328	ID328	TTCGCCGCGATCCTTAGGTT
NT_329	ID329	GTTGCCGAGTCTGTCGCGTA
NT_330	ID330	TACCGTGAGTTGCGGACGTC
NT_331	ID331	AGCCGCGTGCCGCTTAAGAC
NT_332	ID332	TCCCGTTCGTTGGCGACGTT
NT_333	ID333	GCCGGTGACCGAACATCCGG
NT_334	ID334	CCGCGCTACGGTGATTGCTC
NT_335	ID335	TCGGACCGTCTGTTGCGCCT
NT_336	ID336	ATATGTGACGTCGAGTACGG
NT_337	ID337	GACGCACCGTCGCCGTTGCA
NT_338	ID338	ATGTCTCGCGCCGAGCTAAG
NT_339	ID339	TCGGTCCAGTATCGGCGATT
NT_340	ID340	GAACGTGACGTTAACCGCCT
NT_341	ID341	GTTCGGCGCGCTATAGAGTG
NT_342	ID342	AGTCGTGGAGGTAAGCGCGT
NT_343	ID343	CCCGTATACGAGGTCGGTGC
NT_344	ID344	ATCCGGCGTTCGTTACTCCC
NT_345	ID345	GATCGCGGTAATCGCCATAC
NT_346	ID346	CGGATTCGACACTCCGTACT
NT_347	ID347	GAACACGGTTGCGCGGCGAC
NT_348	ID348	GCGTCGTGCGAGTTACACCC
NT_349	ID349	GCCGATTCGTCATGGTGTTC
NT_350	ID350	AGTGTGCCGTGGCGAACGAG
NT_351	ID351	CTACTCACGGGCACGATCGC
NT_352	ID352	CGACTCAACTTACGTAATCG
NT_353	ID353	ACCTAAATAACCGCGACCTA
NT_354	ID354	TCGTTCTACGTCGTATGGTG
NT_355	ID355	CGACGAGATGCGACATCGAT
NT_356	ID356	TCGTACGGTAATTATCGGAG
NT_357	ID357	CAAGGCGTCGCACCGCGTGC
NT_358	ID358	ACTTACCTCTATCGGACGAT
NT_359	ID359	TGATCTACGCGTCGAGGAAT
NT_360	ID360	ATGACCGCCGACGTGTAAGT
NT_361	ID361	CTTGGCTCGCAACAACGCGT
NT_362	ID362	TATTCCGTTACGTGCGGGAA
NT_363	ID363	AACGCGTTCCCGGCCCATAA
NT_364	ID364	CCTAAACGATAACGCTCGTG
NT_365	ID365	GTATATCGTAGATGCCGCAC
NT_366	ID366	GGTCCAGATTATCATTCGAA
NT_367	ID367	ACTGGACGTAATCCATACGA
NT_368	ID368	CGATCTAATCAGGTCGGCGC
NT_369	ID369	ACCAGAATTGTTCGACCCGG
NT_370	ID370	TCGCCGCAATACTGCTCGAG
NT_371	ID371	CATAAGTCTCAGCGCTACGT
NT_372	ID372	TCCCGCATCGATGACCGTTC
NT_373	ID373	TGATTAGTCACGCCGAATTG
NT_374	ID374	AGGCTTACGCCGGAAATATT
NT_375	ID375	TCAGATGCGCCGATGCGTGC
NT_376	ID376	ACGGACATTCCGTTACGGCT
NT_377	ID377	CTGTCTTCGGTGCGACCGAG
NT_378	ID378	CTCACTACGCCGTAGTTGTA
NT_379	ID379	CGTTCGCACCCGCATGCGGC
NT_380	ID380	TACGCGCGAGATTGCACCTC
NT_381	ID381	CGTTACGTCTGTCGGAAGAT
NT_382	ID382	TACCGGGCGCGCGCTATCCG
NT_383	ID383	TACCGCTGCCGGTCGCACGA
NT_384	ID384	ACATCCTAAACTCGCGCCCG
NT_385	ID385	GTCGGGTCGAAACCTTGGTC
NT_386	ID386	GTACGAAATGGATAACGGGC
NT_387	ID387	TCCGACATGATGTGCTCGAT
NT_388	ID388	CCGCCTGTCCGCGCGGAAAC
NT_389	ID389	GTTATCGCGACGTTACCTAT
NT_390	ID390	GGTATTCGCGCATAAACCGG
NT_391	ID391	TCTTACGAACCAATCGCACC
NT_392	ID392	AACCCGGGCGCGAATCAACA
NT_393	ID393	TAGGGAATCGACCGGTACCT
NT_394	ID394	CCATCGAGTTACGGATCGTC
NT_395	ID395	TCGAATAGCGTGACTTACTG
NT_396	ID396	CGACTATAACGGCGAAGTGG
NT_397	ID397	CGTGTATCGAGTTCGAGCGT
NT_398	ID398	GTCGCGCAACGGGATCTATT
NT_399	ID399	CTGCGGACTGCTAGCGCACG
NT_400	ID400	ATGGAGAGAATCCGACCCGA
NT_401	ID401	TCGATTAAGTTACGCATTAG
NT_402	ID402	TACTACCAGAGGGTCGACCC
NT_403	ID403	GGACTCATCGGAGGTCGACT
NT_404	ID404	GGGCAGTGGACGACTCGCCT
NT_405	ID405	GAGCTTGCCCACGATCGTAG
NT_406	ID406	ACGTACTACAAGCGCGTAGG
NT_407	ID407	CTACTACACCGAACGTTGAC
NT_408	ID408	CTGACAGACGCGAGCACGAC
NT_409	ID409	CTCTAACGACGTGGACGTTA
NT_410	ID410	GCTGACCTGATTCGTTCGCG
NT_411	ID411	TGAGTACCTCGCTACGGCTG
NT_412	ID412	TTAGGTGGTTCCATTCGGCG
NT_413	ID413	TAGACCCGCATCAAACGATG
NT_414	ID414	CTACCCGCCACTAACACGCC
NT_415	ID415	GGATGTGTCGGACGCCGTTG
NT_416	ID416	TAAGGCAGCTACGACGCACT
NT_417	ID417	AATTCGCAACCGGCGTCATA
NT_418	ID418	ATCCCGGCTGACGAATCCGG
NT_419	ID419	ATACGCGCCTCCGTGCCTTA
NT_420	ID420	CGATTGCTTGAGCGGCGGGT
NT_421	ID421	TGAACGTCCGTCCGATAGTA
NT_422	ID422	TGTGCTTCCCGCTCGTTCGT
NT_423	ID423	TACTACGAAATATACGCGAA
NT_424	ID424	TCACCTCCGATGGACGAACC
NT_425	ID425	TAGCGTGAGTGCATCACCCG
NT_426	ID426	TGAAATCCCGAGGTGTCGTC
NT_427	ID427	ATCGCCTGCCTAAACGCCGG
NT_428	ID428	ACATGGCGCTCGCGTAACAA
NT_429	ID429	ATGCTATACACCTCGGAACG
NT_430	ID430	GAGGCTTACATGCGATTGCG
NT_431	ID431	GTTCTCGACTGCACTCGACC
NT_432	ID432	TTCTGCGCACCGATCGCGTG
NT_433	ID433	GACGATCTAGTGCGCGAATT
NT_434	ID434	GGTTGCGTTGTCTCGCGGAG
NT_435	ID435	CATGCCGCCACTAGAGATCG
NT_436	ID436	GACCCGCTGCTAGGATCGGG
NT_437	ID437	GACAGCGTTGGTTCCGCAAC
NT_438	ID438	TTGACCGTACATGCCGATAC
NT_439	ID439	CTTGAACGGTTCCGTGCATG
NT_440	ID440	TACTAGCCCAAGCGGGATAT
NT_441	ID441	GTGGTACGTGGACGCAATTG
NT_442	ID442	TTGAACACTCTTCGCGTAGG
NT_443	ID443	GGTGATCCGTAACCGCAATG
NT_444	ID444	GTGACCTTGAGACTCGCGTA
NT_445	ID445	TCCGTTACACATCTCGCGGA
NT_446	ID446	GCAGTAACGCCGTATCACAA
NT_447	ID447	GAACGATGGTTGCACGCTTG
NT_448	ID448	TCGGTCCAGGGCGCGGGATA
NT_449	ID449	CTGCTACGCTAATGCGCAAC
NT_450	ID450	AGTCCAAGGGTTCGTATCGG
NT_451	ID451	TTGCCCTAATTGCCGCACGT
NT_452	ID452	AATAGCAGGTAGGTACGCGG
NT_453	ID453	GCGCATTCTTATGCGAGCAC
NT_454	ID454	TAAATGTGCGCCCGCATATT
NT_455	ID455	GCCACTATTACTCGAACCGG
NT_456	ID456	CAGCCATGTACCGCTCGGGC
NT_457	ID457	GTAAGCTACACGTTCCACGT
NT_458	ID458	AGCAGCGTCTGAATGTCGTA
NT_459	ID459	AGATACTCTCTACGGGTCGC
NT_460	ID460	AGCGGACCCGTATTCCATTG
NT_461	ID461	ACCATATCTTCCATGCCGCG
NT_462	ID462	GTCGCTCTACCGGCGGTCCA
NT_463	ID463	CCTTAGTCGGCAATATTCCG
NT_464	ID464	CTCGGCGGCTCTTCGCGCAT
NT_465	ID465	GACCGTCACCGTCGTTCTAT
NT_466	ID466	CACGCCATCTTGCGTCCGGA
NT_467	ID467	GCTACCGCGGGATAACCCGC
NT_468	ID468	CGGACCCTCGCGTAACTACC
NT_469	ID469	TCATATTCTGGTTACGGACG
NT_470	ID470	AGCAGTACCGTCTCGCTCAT
NT_471	ID471	GTAGGCTGATTGCTCGTAAA
NT_472	ID472	TACTCCTTCTGAACAACCGC
NT_473	ID473	CAGGCGAAGTAGATATCCGG
NT_474	ID474	TCGCTCTTCAACCTACGTAC
NT_475	ID475	GGGTAATGCTCTTCTCGCGG
NT_476	ID476	GTCGTATCACACCCGGTAGG
NT_477	ID477	GTTGATAGATTCCGGCCGCG
NT_478	ID478	AGCCCGGAACCGATGATCGG
NT_479	ID479	CCATGCCGTGCTCGAGCATT
NT_480	ID480	TGAGCTCAGATAGCGGACGA
NT_481	ID481	GTGTCGTCTCATCCGAATTG
NT_482	ID482	ATTATCTGGCAATCTGCGCG
NT_483	ID483	GCATCACTATACTGCGGTAG
NT_484	ID484	TCTTCAATCGTCGATGGTTG
NT_485	ID485	TTGCTCGCAATCGCTCCGGC
NT_486	ID486	TCCGGACTGCAAGCGGTGAA
NT_487	ID487	AACACGAGGGATATCGGGTA
NT_488	ID488	CCTGCTTACGACCCACGCCG
NT_489	ID489	AGCAGTTGGCCGCTCGACGA
NT_490	ID490	CCATGCACTCATCGCGAGTC
NT_491	ID491	TGTTATAGGTTCGCGGAATG
NT_492	ID492	GAAGCGATTCGGCCGCTTCC
NT_493	ID493	TACTCGTGATCCGCCGGTCC
NT_494	ID494	ATACGCACGAGTCACGAAGT
NT_495	ID495	CGGACTAACGATTACCACTA
NT_496	ID496	AGGCACGGCGTATAATCGGA
NT_497	ID497	GCCGCGCCACGACTAGACCG
NT_498	ID498	ATCGATATGGCTATTCACGC
NT_499	ID499	TGCTAATGCCAGCGATTGTC
NT_500	ID500	ATAACCGTAAGCACCTTCGC
NT_501	ID501	AGTTACCGTGCGGGCATCGA
NT_502	ID502	GCATCTCGGTTGAGTGGAAT
NT_503	ID503	AGCCTCTACGCGTACCGATC
NT_504	ID504	CTACGTAGGCACGTCTCGGC
NT_505	ID505	GGGTGTCCAAGGCGTTACGT
NT_506	ID506	TCGCGCCTGAGGTTGCGCCG
NT_507	ID507	CTGTAGATGTCGCGCTACTC
NT_508	ID508	TCCTCCGCTCTGCGTAGGTT
NT_509	ID509	AGAGCGCACAATCTTCGAAT
NT_510	ID510	ACCACTATTGCAATCGACGG
NT_511	ID511	AGCCACCGCGATTAGGCGAG
NT_512	ID512	CTAAGCCGCGTTGTGACGTT
NT_513	ID513	GCCCTTCTGTATCGATGCGT
NT_514	ID514	TTGAGATGTAGCACGAACCG
NT_515	ID515	AGGTCACGCAAACGGCATAA
NT_516	ID516	CACCAGTAACGAGCGGCCCT
NT_517	ID517	GAACGCGATATTCTAGTACG
NT_518	ID518	GCGTAGTACTTGACCGCAGT
NT_519	ID519	ACCTAGGACCTCCGACCGGT
NT_520	ID520	CACTTCACGGAGTAATACGA
NT_521	ID521	CACGTGTACGAAGGCAACGA
NT_522	ID522	TATTGCACCTGCCAACGTCG
NT_523	ID523	ACCTTGAAGCGCTCGATGGT
NT_524	ID524	TGACACTAGTATTCGCGTAA
NT_525	ID525	CCATAGTTGAATCGCGCTAG
NT_526	ID526	TAGGATTGCTTCGCTACGCG
NT_527	ID527	TTAGATAGTTAAAGGCGCTA
NT_528	ID528	CATGATTCATACGTTGTGCG
NT_529	ID529	CGTGTCTACGTCACTTCAAC
NT_530	ID530	TTGAACCGATTCCGACGAAA
NT_531	ID531	GCGCACAATTGCGCCTTGGT
NT_532	ID532	AGGGCTTCGCGTGTCGTGCC
NT_533	ID533	ACAACTTCATCGTAGCTCGT
NT_534	ID534	ATGTGAAGTCCCGTTCCCGT
NT_535	ID535	CCCGGTCGATACGCATGCGC
NT_536	ID536	TATTAATGTCTAGATCGCGT
NT_537	ID537	TAAGGTTCGGCTAGCGAGAG
NT_538	ID538	TCAGGCAATGCGCCCGTGTG
NT_539	ID539	ACCTCGGCCTCAACGGTGCA
NT_540	ID540	CCCACCGCAGCTTATGGCGC
NT_541	ID541	GCGGAATCGGTTGCGTTGGT
NT_542	ID542	CCGATCCTACGCTCTGACGA
NT_543	ID543	GCGCAATGTCAACGTAGACT
NT_544	ID544	CGTAGTCCACGAACGAAGAT
NT_545	ID545	AAATAGGCAATCCCGCTTAC
NT_546	ID546	TCATTCCCGAGTCCGTAGTG
NT_547	ID547	CTCCCGCAAGCGACCCGTAA
NT_548	ID548	GTTCTACTGCACCCGCGTAT
NT_549	ID549	CCATCGGTAGCTGAACGACC
NT_550	ID550	CACCGTAGCGCGACAATGAG
NT_551	ID551	TAGCCAGGGCGACACGAACT
NT_552	ID552	CTCAATAGGGCACGACTACG
NT_553	ID553	GGTGATCGCAACGTTAAATT
NT_554	ID554	AAGTGAATATTGGACCTCGC
NT_555	ID555	AGCTAAAGAACTCGACCGAT
NT_556	ID556	ACCGGTATGAGCGGTTATCA
NT_557	ID557	ACACCAGCGTATACGCATCC
NT_558	ID558	TCGTTCAGTCAATGCGACGT
NT_559	ID559	CGATCACTAGGCGATAACAT
NT_560	ID560	AAGGTTAGTACTAGGTAGCG
NT_561	ID561	ACATCGGGTGCCGACCTCGT
NT_562	ID562	AGTCGAACGGAAATCGACTC
NT_563	ID563	GTGGCTAACCATCAACGCGT
NT_564	ID564	GTCTTGTGTGCGGTCGACCG
NT_565	ID565	CGTAAGCATTAGGTTACCGC
NT_566	ID566	GACGCTTACGGCGAGGAATG
NT_567	ID567	ATCCACCCGCGAAAGTTCCG
NT_568	ID568	ACCACTAGTCCTGTTAACGA
NT_569	ID569	GCTGTTATCGTAATCGAACA
NT_570	ID570	ATCTCAGCGGTCTCGATCAG
NT_571	ID571	TCGGTTATCTAGGCGGGCAC
NT_572	ID572	TTCGCTAGTTATCTCGACAT
NT_573	ID573	AACTCGGTATTCTGGCGCGG
NT_574	ID574	ATAATCCGGGAGGATACGAT
NT_575	ID575	CGGTGCGCTGTACGATCGCG
NT_576	ID576	AATGCATAAGTATGCCCGTA
NT_577	ID577	CCTCTGGACGGGTCCGAATG
NT_578	ID578	ACTATACGTCCTCTGCGTGT
NT_579	ID579	CCGGTCAGGTATTGGCGTGG
NT_580	ID580	GTTGCTGTACACTATCGGTT
NT_581	ID581	CTTGAGGCTCGGTAGTACAC
NT_582	ID582	GTGCGTGCATCTAGTTCGTC
NT_583	ID583	GCTGATCTATCGGAACCGCG
NT_584	ID584	AAAGGCTTGAGCCGCGATAA
NT_585	ID585	GCCTTAGCCGTTATGCGTAC
NT_586	ID586	TACCGGGTTACTCCCGGTGA
NT_587	ID587	CGGACAGGCAACGCTCGTCA
NT_588	ID588	GCCGCGAGATCATGCGCAAT
NT_589	ID589	CTTCCGGCGTGTCGCTTAGG
NT_590	ID590	CACATAAATGACCGCCTGTT
NT_591	ID591	GTCGATAATAACGCCAGCCC
NT_592	ID592	AGTGGCCCGAGGAACGCGAG
NT_593	ID593	TCACCGCCGACGCGCACTGA
NT_594	ID594	TTCTTGTAGGGATCGTCCGT
NT_595	ID595	GATTCGCATCTAAGCGTGGA
NT_596	ID596	CTATTGTACAGCCGCGGCGA
NT_597	ID597	CATTCGGCCGCTCTCCACTA
NT_598	ID598	CGCTTAATACGAGTCACGAT
NT_599	ID599	GTTAAACTCCTACGCGACCA
NT_600	ID600	AGTGCGACGCCACTTATCGG
NT_601	ID601	TCAACTGCAGTACTCGAGCG
NT_602	ID602	TTCCTCGGTGTGCGCTCGAT
NT_603	ID603	AGCGTCCCATCGCAGACCCG
NT_604	ID604	AGTGTGGTCGACCAACCCGC
NT_605	ID605	CTCGATGCGTGAATCTAGTA
NT_606	ID606	CGGACCGCACAAGCGGTCAC
NT_607	ID607	TAGCACACGACACGTGCTCG
NT_608	ID608	GTGCGTTAGTGGCGTTGCAA
NT_609	ID609	CAAACGTCAGGTCGTATCAT
NT_610	ID610	TTGAATGACGTCGGCGTATT
NT_611	ID611	CCCGGCCGCTCGATAGGTTC
NT_612	ID612	GCACCGCTGTAGGACGCTCT
NT_613	ID613	TTACATCCGCCTCGAGCTAG
NT_614	ID614	TGCACACGTACGAGTTGTTC
NT_615	ID615	GTCTATGACGGTGCGTATCC
NT_616	ID616	CCTGCACCGGCCGCGTACGG
NT_617	ID617	TCGTGGATTAAGGTGACGCA
NT_618	ID618	GTAGTATATGCGAGCGCACA
NT_619	ID619	GGAAGTATCCGATACGGGAC
NT_620	ID620	GCGACCTGGCGATTAGCCGA
NT_621	ID621	AGAAACGGCCGCCCGACGCG
NT_622	ID622	GCGCGCCGACGGAAGCTATA
NT_623	ID623	GCTGTTCGGCGATATCGGTG
NT_624	ID624	ATCGATATAGGGCCCTGCGG
NT_625	ID625	AGATGTTCCCGCTACCGTCG
NT_626	ID626	ACAGAGAGCCCGCGGTAGTA
NT_627	ID627	CCGTAGGATAGCGAACCGGG
NT_628	ID628	AACGCTGGTCGCCCGTTGAT
NT_629	ID629	CAACAGTTCGTAACGTCATA
NT_630	ID630	CCGGCATATCCTGTATGCGC
NT_631	ID631	AGGGCGAGTCAGGTATTAAC
NT_632	ID632	AACCTACCTACGGCGGGACC
NT_633	ID633	GAATTCCTAAACGCCGGTGG
NT_634	ID634	CGGAGCTAGAACGGACCACC
NT_635	ID635	ATAAGCACCACGTGCGTCTG
NT_636	ID636	CAGTGCGGTGCCGACCTAAT
NT_637	ID637	CTCACCGCACGGGTGGTCCG
NT_638	ID638	AACTGCGTCTCGCGGACGGG
NT_639	ID639	AAGCTTATAGCCTAGCGGTC
NT_640	ID640	TTGCGGATTCATGGCGGACC
NT_641	ID641	TTCCGCGATACGATAAATAG
NT_642	ID642	CGTGGCCGTTCTACCGTAGT
NT_643	ID643	GAACCGCGGCCTACTACGAA
NT_644	ID644	CGCTTGCGCATTAGACGATA
NT_645	ID645	TTACCGGGTAGTTGCCGTTG
NT_646	ID646	TCCAACTCCCTAATCGGCGT
NT_647	ID647	TATAGCGATTAACGCCAAAT
NT_648	ID648	AGAAGTTATGGGTGCGCCTT
NT_649	ID649	TTGTGGATAAGCCCTACGTC
NT_650	ID650	AGAGTCATATCGTCGAAGGG
NT_651	ID651	GCGCACTGGTACGTAAAGTC
NT_652	ID652	ACTGGCTGCGTCGTACACCC
NT_653	ID653	CCACGAGCCGGTGAGCACGA
NT_654	ID654	GGACCACGTAGCGACAGGCG
NT_655	ID655	GCGACAGGCATGCCGTCTAG
NT_656	ID656	TCGCGGCAATTAGCGTAATC
NT_657	ID657	TCTTCTACCCGCGTTATTAA
NT_658	ID658	ATATCCACTTGCGTCGGGCA
NT_659	ID659	AGAACGGACTCCGGTATATT
NT_660	ID660	AAGATTGACCTAGGTCGAAC
NT_661	ID661	CATGTAACTCGTCGTGGGTG
NT_662	ID662	CTGCCAAACGGTGTTCGCTT
NT_663	ID663	GCAATTACCGATGCCTTGTT
NT_664	ID664	GATCCTATTGGGCCGACCAT
NT_665	ID665	ACTATCAGGTGCGCCATCAT
NT_666	ID666	GTAGTATCTATGTCGCGTCT
NT_667	ID667	GGAATCGATTAAGACCGGTA
NT_668	ID668	ACGCGAACATGCCCGAGCGC
NT_669	ID669	TCCATAAGCTCAGCGCCCGT
NT_670	ID670	GTTCGATAGATCTCTGCGTA
NT_671	ID671	GTATCGCAACGTCCTAGATC
NT_672	ID672	ATGAGAACTTCCGCGAACGC
NT_673	ID673	GAGGCGCGTGACACCGAGTA
NT_674	ID674	GCTGCCCTTGACGTGATAGC
NT_675	ID675	GATTAAGAGATCCGGTGGAT
NT_676	ID676	TTAGAGATAGAGTGACGTCG
NT_677	ID677	GAGTTCGAGGCTTGTCGATC
NT_678	ID678	TCTGGTCATATTGTAACCGG
NT_679	ID679	GGTGCGTCGGGCGTTCTGAG
NT_680	ID680	CAGCCAACACTACGGTAGGC
NT_681	ID681	GGCCCACCGGCGAGGTGTAC
NT_682	ID682	TATCCCAGTCGTGTCCGAAA
NT_683	ID683	TAAGGATCTATGCGAGGGCG
NT_684	ID684	AGTAACGCAGTCGGAATCTC
NT_685	ID685	AGATGATTCTATCGAGCGTC
NT_686	ID686	TCTTATGTTAATACGCTCGT
NT_687	ID687	AGCGGCGTTCCTTGCGCGGA
NT_688	ID688	CCTTAGGATGGTGCGAAACG
NT_689	ID689	CCGTCGTTGACCCTATCGGA
NT_690	ID690	CAGCCCACGTACGTAGCTGC
NT_691	ID691	GATTAGTATGGTCCGCTCAC
NT_692	ID692	GACCCGAGCGCAGTTGCGGA
NT_693	ID693	TGATAAATTGGACGGCGCCT
NT_694	ID694	CGCTGGGCCTACATCGATGA
NT_695	ID695	GATTAAGAGGGTCCAACGTT
NT_696	ID696	GTATCGTCACGTCCTGCGTA
NT_697	ID697	CAGACCTCTACGGGTACGTA
NT_698	ID698	AGGTCAGTCCGAGCGGACCA
NT_699	ID699	TAACCGGCGCAAACTATTCA
NT_700	ID700	GGGCGTCAGCGTACTCTCCG
NT_701	ID701	ACCGAGTTCGCCGCGTACCT
NT_702	ID702	TGTCTTCGGCCAAGCGCCAC
NT_703	ID703	GTATACACTAGGTGGACGCT
NT_704	ID704	TAGACTAAAGGGACGTCGTA
NT_705	ID705	CTAGACGAATTGCCGATTAG
NT_706	ID706	CGGAACTTGTCATGGACGGG
NT_707	ID707	GCTGACCGAGCCGGATAATG
NT_708	ID708	TCCTCCGATAACGGCACGAG
NT_709	ID709	GGCAAGCGAAGGCGTTCCGA
NT_710	ID710	GTCCAGGCGTGCTTAGTAAA
NT_711	ID711	TTGTATCACGGAGGCACCCG
NT_712	ID712	GGCGAATGTTATTGACGAGT
NT_713	ID713	CTAACCTAGCGTAAAGGCGA
NT_714	ID714	GCGTTATGAAACCGGGTGCG
NT_715	ID715	CGCCATGTATCGGAGACCAA
NT_716	ID716	GCCCAAAGGCGAGACCGGGT
NT_717	ID717	ATCGATAACTTATCAGCTCG
NT_718	ID718	AGGCAATATCAATGGGCGCG
NT_719	ID719	CGGGCCTCATGGTGAGTCGT
NT_720	ID720	TTAACTGCGTTAGTCCCGCG
NT_721	ID721	CTGCGACACATCTCGGATTA
NT_722	ID722	GGCGGATGGGTATGGCGTCG
NT_723	ID723	GCACGGGCCCGAAAGGAGTT
NT_724	ID724	CGCGCACTATATACCAACGG
NT_725	ID725	CATATCGGCTCGCCTCAGTC
NT_726	ID726	TAATGTACGCCTTCCGTTAC
NT_727	ID727	TCCCTATCCGCTTATCGTCT
NT_728	ID728	CGGCACCTCGTGGTCATACG
NT_729	ID729	GTGCCCGTACACCGGAGCTG
NT_730	ID730	CTCACAGGGTAGACCGACGT
NT_731	ID731	GATAGCCATTCGATCCGAGT
NT_732	ID732	GTGGTGCGATTGCCACGAGA
NT_733	ID733	GAAGATGTAATCGGCCGTGC
NT_734	ID734	GCACACCTAGACGGACCGCC
NT_735	ID735	GTGTGGAATCGGTCGGCTTG
NT_736	ID736	AGCCTTGAGACCTTCCGTCG
NT_737	ID737	ACGCTACATCACGTTCGTAC
NT_738	ID738	ATTCACTATTAGTAACGGAC
NT_739	ID739	AGAAGGACTCCGCCGAATCA
NT_740	ID740	TCACGTTCTGTAGACGTAGC
NT_741	ID741	CGGTACTTCGACAGCCGCAG
NT_742	ID742	GGTACACAATGCGTACGGCT
NT_743	ID743	ACTATCCGCCCGGACAACCA
NT_744	ID744	CCCGACATAGCACGTTCCGA
NT_745	ID745	CCCGCGGCGAGCGAAAGACG
NT_746	ID746	CGGTTAGCATTGACGAGAAT
NT_747	ID747	AAAGTATACGAGATCGGGAC
NT_748	ID748	ACGTGATACGTCACGGATAA
NT_749	ID749	GAAACCTTACGTTAGTCTTA
NT_750	ID750	ACGCAGTAGTAACCCGATTG
NT_751	ID751	ACACCTTCTATAATGCGTAC
NT_752	ID752	GAAATTGCTTCGGGCGTTAA
NT_753	ID753	TAGCTCGGTCGGTAGTTCGC
NT_754	ID754	GATCGGACAACACGAACGTA
NT_755	ID755	CCAATTGATAGCTTGAGCGG
NT_756	ID756	TCGTCGACTGCTAAATCGCT
NT_757	ID757	TATGAAGGTAAGATCATGCG
NT_758	ID758	TTGCTCGAGCCACTAGACCG
NT_759	ID759	TGTCCGTAGCGCGACGAGAA
NT_760	ID760	GTCACAACGCCCGAAAGCCG
NT_761	ID761	TAGCGCAAGCAGAGCGCGAA
NT_762	ID762	CATATGGCGGACGGAATCAT
NT_763	ID763	CCGCACGTAAGGGCTCGGAG
NT_764	ID764	AACAAACGATGTGTAATCGC
NT_765	ID765	TCATAAGAGCGGCGTACCAA
NT_766	ID766	GATATGCCTTCGGCGACTTG
NT_767	ID767	ATCTACACCAGACGTCGAAT
NT_768	ID768	AGCCATCTCCGATGCGCAAT
NT_769	ID769	CCATAGTCAACTCGCTTCGA
NT_770	ID770	TCCGTCCCAGACGATACGAA
NT_771	ID771	AACGGTCGAATACTACTGAC
NT_772	ID772	GTACCGAGGTGGCATTGCGG
NT_773	ID773	AGTGCACTGGCGAAGACGGT
NT_774	ID774	GAATTCCAAAGTCGCCGATT
NT_775	ID775	TAATACGATGCCCTAGCGTG
NT_776	ID776	TTATGAACTCGATCGCCCTG
NT_777	ID777	GCAAAGTCTACTCCTCGCGC
NT_778	ID778	TTGGTATTACGAAGCCGGGT
NT_779	ID779	ATCACTCAGTGACGAGTCGT
NT_780	ID780	TTAATGACCGTCTATCCGCG
NT_781	ID781	CCGTAGGTAGACTCATCGCA
NT_782	ID782	GACACGAATCTTGCCGTAGC
NT_783	ID783	TGAATGGCTCGCGACCTTGT
NT_784	ID784	TTCGACTCCGAGACGAAAGC
NT_785	ID785	CTAATGGATGCGCATTCGTG
NT_786	ID786	GTGCTGACCTCGCTCATCGA
NT_787	ID787	GGTTATGGGATCGCCACCGT
NT_788	ID788	CTAAAGCACGAACGGCTTAT
NT_789	ID789	ACGTATCCGTGTCGGACACA
NT_790	ID790	ATGCGCACGCTTCGGAGGAC
NT_791	ID791	TTCCGTTGGCGTGAATCGCT
NT_792	ID792	TGTAGAGCGCCCGCCAACTA
NT_793	ID793	TTAATCGTGCAGTGCGATGC
NT_794	ID794	ACAATTCAACACCGTGTCCG
NT_795	ID795	AGCTTAGCAGACGGCGTACA
NT_796	ID796	CTCTCCGTACTTGTCCGATT
NT_797	ID797	GGTCCACTATCGAATTACTT
NT_798	ID798	AAACGCGTCGTATCGAGCTG
NT_799	ID799	GGACAACAACGTCGCAGTAC
NT_800	ID800	TGGCCAGAGAGCGTGCGGTG
NT_801	ID801	AATCTACCGTTGCAACTGAA
NT_802	ID802	AGCCAGAAGCAGCCGCCGGA
NT_803	ID803	CTCCAACAGCCGAATGACAG
NT_804	ID804	AACATCTCTTAAGGTCGAAG
NT_805	ID805	ACACCAAACGACACACACCG
NT_806	ID806	TCTCTCAAGTACCTTCGCCG
NT_807	ID807	GAGTGATGCCATTGACCGGG
NT_808	ID808	GCTATGACGTCTACTCTGTG
NT_809	ID809	CCTGGAGCTACTCATCGATG
NT_810	ID810	AAAGCATCCGTAGCAATGGA
NT_811	ID811	TGACCCGCATCTACAACGGG
NT_812	ID812	TTGAGGGCAGTGAAGTACGC
NT_813	ID813	TGGTCCAGTCACCGTACACG
NT_814	ID814	GACCTATTCTCGAAGCACCG
NT_815	ID815	TGAGATCTTCCGCAGCAGAA
NT_816	ID816	ACATCTCCCAATAATCCACG
NT_817	ID817	GGCGGAATAAACCAACATCG
NT_818	ID818	GGAAGCACGAAAGCACCGCA
NT_819	ID819	AGAACTGAGCCATTACGTGA
NT_820	ID820	CACCCAGGGCGCTATCGATG
NT_821	ID821	GGAAGACATACCACCACCCG
NT_822	ID822	TCTGACGTGGACAGCATACG
NT_823	ID823	CGCCGACATGGCCACGTCGA
NT_824	ID824	AGTTGACTCCGGGAACACGG
NT_825	ID825	AGACATGGACGACAACCGAG
NT_826	ID826	AGTTACCACTGAGCACATCG
NT_827	ID827	CTCGTCCTAGGAACGCCTCG
NT_828	ID828	TCTCATCAAAGTCAATCACG
NT_829	ID829	AGAAGATACCCATAACGCTG
NT_830	ID830	GGCCAGTTCTGGAGTTAACG
NT_831	ID831	TGAAACACCAGCGTGTTCGT
NT_832	ID832	AAAGTGGTTATCAGTATTCG
NT_833	ID833	GCTGACATCTCATGACGTGA
NT_834	ID834	TAAGTGGCATAGGCCGCTAA
NT_835	ID835	CCAGGTAGAGGATCGAAGGG
NT_836	ID836	GGTACAAGGACGTCACCGTG
NT_837	ID837	GGTCACATAGGCGCCACCAG
NT_838	ID838	CAGAAGGAAGGCGACCCGTG
NT_839	ID839	GGTGGACAAGGAATCCGAGG
NT_840	ID840	CCTGGATACTGCCCACTCCG
NT_841	ID841	GCTACAAGCTCATCAACCGG
NT_842	ID842	GGATAAAGGACGTGACCGAG
NT_843	ID843	CCCAGCCGAGCGAAGATGGT
NT_844	ID844	CGGATATCATAACGGCCACG
NT_845	ID845	GGCCCAAGACCCTATCACCG
NT_846	ID846	ATGTCATTGAATTCATATCG
NT_847	ID847	CTCCCCGACCTCCGTCGCTG
NT_848	ID848	CATGTGCAGAGACCTCCTCG
NT_849	ID849	TTCCATGAGGACAAACACGG
NT_850	ID850	GATGCGCGGCCAGAGATCCG
NT_851	ID851	TACCTTCTTATCGAAAGATG
NT_852	ID852	GATGGACATGTAGCAGATCG
NT_853	ID853	ACGCTCATCCGGATCAACGG
NT_854	ID854	CATCTTCACCATGGGATACG
NT_855	ID855	CAAGTTGGAACTATTCCCTG
NT_856	ID856	CAGTACTAAAGGTATTGGCG
NT_857	ID857	AAGAAGCCTAAGAAGGCGAC
NT_858	ID858	CATGCAGCGCCTCATCAAGG
NT_859	ID859	AGGTGCCCGAGAGAGCGGAG
NT_860	ID860	GTCCAGGATGAGCTCCGGAG
NT_861	ID861	GGGAGTATACAGTGTTACCG
NT_862	ID862	CATAGAATCGGCCACACATG
NT_863	ID863	TCGCAAGTCCACCGGTGGCA
NT_864	ID864	CGAGTCGAAACGGGACCCAG
NT_865	ID865	AAGCTGCAATCTCTCCCGTG
NT_866	ID866	CACTTACTGCCATACCACCG
NT_867	ID867	TCATTCCTGATAAAGGGACG
NT_868	ID868	TCTGGCACTTGGCGTAAGTG
NT_869	ID869	CCTGTTAAGTCCGACGCTCC
NT_870	ID870	CGTGGCTGTCTACTTCTCGG
NT_871	ID871	GCAACTTACGACAGGCACTG
NT_872	ID872	TTCCTGCCAGATGAGTCCCG
NT_873	ID873	GAACATAATTGATAATCACG
NT_874	ID874	GTGCCAATCCGAGCCCAAGG
NT_875	ID875	ACTCATGGCTCTCAAGACCG
NT_876	ID876	CAGCATCCAACCTAGCACCT
NT_877	ID877	TCCCAGCACGATAGCCACCA
NT_878	ID878	TCGATGACAGCAGCAACGCG
NT_879	ID879	TGGCAAGCTCGAGTCAAAGG
NT_880	ID880	GTGTGGGAGATCCCTGACGG
NT_881	ID881	GACATGAATTCATCATACAA
NT_882	ID882	GGAACTGGAGATTGCGGACA
NT_883	ID883	ATCCCTTAAGAAGATGCGAG
NT_884	ID884	AGACTGGCGTCGTGTAACAC
NT_885	ID885	CCAACTCACCCTCCTCTACG
NT_886	ID886	TGACGATGATACCGAGCTGC
NT_887	ID887	CTGCTCCTGCGAGAAGACAG
NT_888	ID888	GTTCCACTCGCACATAAGGT
NT_889	ID889	CAGCAGCAACAACTATGACG
NT_890	ID890	AATAGGAGAGAGTTCCGACG
NT_891	ID891	CCATGCTCGTACCATCACCG
NT_892	ID892	ACCGAACTGTACCGACACGG
NT_893	ID893	GTGCAGCGAGCATTGCACGT
NT_894	ID894	AAGGGTCCGTGTGAGCAAGG
NT_895	ID895	CTGGAGGAAAGCTATACCGA
NT_896	ID896	TGAATAACGTAGAAAACCAA
NT_897	ID897	GTGGCCACTCCAATCCCCGA
NT_898	ID898	TGAGCACATCCCTACTCCGG
NT_899	ID899	ACAATGATAGGCCCTGCGTG
NT_900	ID900	CTACATCGGCGCAAGACCGG
NT_901	ID901	TGAGAAGGCCAGACTTCGAA
NT_902	ID902	AGAGGCGGTACACGCTTCTG
NT_903	ID903	GAGCAAGTTGCCCGCTACGG
NT_904	ID904	CTAAAGCCATCCGGGCCCCG
NT_905	ID905	GAATGGGGAGACGCTACTAG
NT_906	ID906	GAGCTGGCCGTGTACGACCT
NT_907	ID907	AGCGCTCACCTCGTATCCCA
NT_908	ID908	GGCCGAGGGAGTGCATCGGC
NT_909	ID909	CTCCAGCCGATGCACTCCCT
NT_910	ID910	GATTCCATCGTCCAGCTGCG
NT_911	ID911	TATGCCATGTCTAAATACGA
NT_912	ID912	GAAACGCGATGACGGCTACG
NT_913	ID913	GGCATTGTAGCTGAGAACGT
NT_914	ID914	AAGGAAAGTGGCACTACGAT
NT_915	ID915	TCAGTCTGTACTCCTAGAGG
NT_916	ID916	TTGATGCATTCTAAGAGACG
NT_917	ID917	GAACAAGCTCAAGTGCACGA
NT_918	ID918	TGAGCAGCGGCAACGCAGGG
NT_919	ID919	AATTGGTGCTTCGTAACGTG
NT_920	ID920	ATGGGACAAGGCTTGCTCCG
NT_921	ID921	GGCAGGCCGTCAATGCCACG
NT_922	ID922	CAGGATGCTGGCGAATGAGG
NT_923	ID923	GAAGGTGAGAAACCGCGGGT
NT_924	ID924	CCGGAGGCTCGTCGTCCTCG
NT_925	ID925	TCCCCAGCACGGGTTGCCTG
NT_926	ID926	CGGAACCTACGTAATCCGAG
NT_927	ID927	CTCCTCCTCCGAGTCCCTCG
NT_928	ID928	GAATGAGCTTGCGAGTGAGA
NT_929	ID929	TCTGCTCGGAGCACTCTACG
NT_930	ID930	CGCAGAAATGGAGCGTCCGG
NT_931	ID931	GCTCGTAGCGGGTATTCGGG
NT_932	ID932	AATGATCTACGCAAGCTCGA
NT_933	ID933	AGGGACTACTTCATGATCGA
NT_934	ID934	CAGACGGTGTCGTAGCTGCG
NT_935	ID935	TTGAATGTTGACCTGTTCGG
NT_936	ID936	CATGCCTGGAGGAATGCCCG
NT_937	ID937	CATAAGCAACAGCTTCATCG
NT_938	ID938	TCAATCACTCGAGACGGGTC
NT_939	ID939	CGCCAGCGAAGAATCTTCGA
NT_940	ID940	TCAGAACGCAGACCTGCCGA
NT_941	ID941	AAGTCACCCTGATCACCGTG
NT_942	ID942	GGCATCCACCCGGTTAACTG
NT_943	ID943	GGAATCCAGGCGGAAAATGA
NT_944	ID944	ACAGCTGTGCGTCAGCCGTG
NT_945	ID945	GTTCTCCTGAATAACAACGT
NT_946	ID946	TCCGGATGAGGCTATCGGCA
NT_947	ID947	GGATGAGGCTATCGGCACGG
NT_948	ID948	TGCTGTAGGACTCGACATGG
NT_949	ID949	GAACCGGACAATGTCTCGAT
NT_950	ID950	AAGAGACCGTTGATGCACTG
NT_951	ID951	ATTGGCGGCTATACCACCCG
NT_952	ID952	GTAACCTACCGGACTACCAG
NT_953	ID953	AGTGGTGACGCGGATCCGGG
NT_954	ID954	ACGTCTTCCGATATAGACAG
NT_955	ID955	GTAAGATCGGAGGATTGGGG
NT_956	ID956	GTCGACTTGTTCGTTCACCG
NT_957	ID957	CTGGTAGAGCCAGAGCGCGG
NT_958	ID958	CTGCCAGGTCAGGGAAACGT
NT_959	ID959	GAATGAAGGTGAAGACCCTA
NT_960	ID960	GTACAGAACTGTCATATGCG
NT_961	ID961	CTCGATGCCAGTCCGCCCTG
NT_962	ID962	TGATGTCCAAGAGGAAGACG
NT_963	ID963	GAATACTCACGACTTCTGTG
NT_964	ID964	CATTAGCATTGACCGCTACG
NT_965	ID965	AAATTATATCATCGCCGTCA
NT_966	ID966	CAGGACAGGCAAGATCACGC
NT_967	ID967	GCTGCCCATCGACAACATGG
NT_968	ID968	CTTGCTGTGAGCGTAAACCA
NT_969	ID969	GAGAACAACTATGTGATCGC
NT_970	ID970	GCTCGTGTGGCCGATTCGAG
NT_971	ID971	AAGATACAGAAGATCGGTGT
NT_972	ID972	ATACAGAAGATCGGTGTGGG
NT_973	ID973	GCTCCCGTACGGCCTAGCCG
NT_974	ID974	ACCACAGGTGCGTAAATCGG
NT_975	ID975	GGATATGGCCATGTTCGTGG
NT_976	ID976	CAACACTCATGATCGAAAAC
NT_977	ID977	GATTACTTGTCAGTTAACGT
NT_978	ID978	TGACAACGTCAACGACTGCG
NT_979	ID979	GGAAGTACTAGAAACCGAGC
NT_980	ID980	GTGGCACTGACGAACTGACA
NT_981	ID981	CTCTCTAGGTGAGGATACCG
NT_982	ID982	ATCCTTCTTGGAGCCGTACG
NT_983	ID983	GAGCATGAGAAGATTCACGT
NT_984	ID984	CAAAGGAGTTACCTTCCACG
NT_985	ID985	GCACTGAAGGGAACACCGCA
NT_986	ID986	CATTCCGCGAACAACCTCCT
NT_987	ID987	GCGCCTTACACAGTACCACG
NT_988	ID988	CTCATCTACAAGCGCGTCTA
NT_989	ID989	GTACTTCAGGAGATTAAGCG
NT_990	ID990	TCTGGTCCCGCCGATGACTG
NT_991	ID991	AGGAGATGTGAAGGACCGCG
NT_992	ID992	GCCCAGTCAAACTGGCGTTG
NT_993	ID993	ACATGGCCATCGAAGTACCC
NT_994	ID994	TGGTCTGTCTTGATGCTGCG
NT_995	ID995	GGGTTGAGATTAGTAGACGA
NT_996	ID996	TACCTGAGACCAGGAGCCGT
NT_997	ID997	CAAGCCTTGTTATGCATCAG
NT_998	ID998	TCCTGCTGGACGCCGCTCAG
NT_999	ID999	TCAACCAGCCGGCCGCGACG
NT_1000	ID1000	GTCAATGTGCAACGTGCACC
NT_1001	ID1001	TGCATCTACTCGGTTAGCTG
NT_1002	ID1002	AGTGAACTCTGGCGCTAGCG
NT_1003	ID1003	GGAAGCTCCGCAGAGCCTAT
NT_1004	ID1004	TTGATCAGAAGACTCTCGAG
NT_1005	ID1005	CCTAATAGAGGCCGTAGTCC
NT_1006	ID1006	GTACCTGTTGCCTCCCAATT
NT_1007	ID1007	CTGGCAGCCGGTGGCAGGGA
NT_1008	ID1008	AATCCAGGCTTCACGAGCTG
NT_1009	ID1009	GGTCCTCAGCTCGTGAAGCC
NT_1010	ID1010	CAGTTATCATGACAAGTACG
NT_1011	ID1011	CTTGCAGGAAAACTGTGTCG
NT_1012	ID1012	TAAAATGCCAGAGTTGGCGG
NT_1013	ID1013	AATGTGTGTTCGGCCACACA
NT_1014	ID1014	TGCTCAGGTAGAGGGTCACA
NT_1015	ID1015	GAATCATCCACGACTGTCGT
NT_1016	ID1016	CATGCAGGAACCAGGATCGA
NT_1017	ID1017	TGGGTCCGGACAGTACAGTG
NT_1018	ID1018	GTAGACACGTCAGTGTCAGG
NT_1019	ID1019	CACTGGGAAGCGAGCGGACA
NT_1020	ID1020	GTGTTGATAGACATGTATCG
NT_1021	ID1021	GCACTGAAGGGAACAGCGCA
NT_1022	ID1022	GCACGTGGCCGAAGGTAGTG
NT_1023	ID1023	CAGAAGACGGTTCTGTCCAG
NT_1024	ID1024	CAGCACGTGGCCGAAGGTAG
NT_1025	ID1025	AGCATCCACTCGGTACAATG
NT_1026	ID1026	AGGGACCCCATTGTACCGAG
NT_1027	ID1027	CGCCGACATGGCCACGTCGC
NT_1028	ID1028	CTATGCATATATGGTTCGAA
NT_1029	ID1029	ATACGAAAAGTCACGCCATG
NT_1030	ID1030	GGACGTCTACACTTACGTGA
NT_1031	ID1031	AGCACGGTGCCCGGAATCCA
NT_1032	ID1032	CTGATGTCGTCTCGTACTTG
NT_1033	ID1033	CCAACTCCAGTCGTAACTAC
NT_1034	ID1034	AATCCTCCTCGACTCCTAGT
NT_1035	ID1035	GCCAGCTGCCGCGCCGTCTC
NT_1036	ID1036	GGTTTTCACGCACCTCAAAG
NT_1037	ID1037	GGTGGGTGACGAGGATAGAT
NT_1038	ID1038	CCAAGGACCGCAACAGTACA
NT_1039	ID1039	CTAGCTTCTCAATCCGTTTC
NT_1040	ID1040	CAAGTGAGGGACAGCGACTG
NT_1041	ID1041	CTCTTGAAATAGTTGGTCTA
NT_1042	ID1042	CATCGGAAAGTTCGGCCTGA
NT_1043	ID1043	AGCAGGAGCTGGACATCGAT
NT_1044	ID1044	TTTGCAGAGGCACGTGGAGT
NT_1045	ID1045	ATCGATGCCGACTTTGTTGA
NT_1046	ID1046	AGGACCTGATGTGCTATCGG
NT_1047	ID1047	GAGTTCCCGGTCAAAAGATC
NT_1048	ID1048	TGCAGTGCGCATCCCCTGGC
NT_1049	ID1049	GATCAAGACTGCAACGGCGA
NT_1050	ID1050	GACTGCAACGGCGACATGTC
NT_1051	ID1051	TAGTCCCCGCTGACCTTCTC
Intergenic_1	ID1052	AAAACAAAACCATGGTGTAG
Intergenic_2	ID1053	AAAACAGAGCAGTGGGCCCT
Intergenic_3	ID1054	AAAACGATGTTCAGTTGCCA
Intergenic_4	ID1055	AAAACTGCATGCAGAGCTGA
Intergenic_5	ID1056	AAAAGTATGTATCAATATTC
Intergenic_6	ID1057	AAAAGTTGTATTGGTAATGA
Intergenic_7	ID1058	AAAATAAAATGCCAGTAGCA
Intergenic_8	ID1059	AAAATCCAAAGAGATTGAGC
Intergenic_9	ID1060	AAAATGATTAATATCCTGTA
Intergenic_10	ID1061	AAAATGGTTGTGAACTTCAC
Intergenic_11	ID1062	AAAATTGAACTCTCTGATCA
Intergenic_12	ID1063	AAAATTGCATATGACCTGTG
Intergenic_13	ID1064	AAACACAGATGGCTGTTCGA
Intergenic_14	ID1065	AAACCAAATGAAGGTGCTTA
Intergenic_15	ID1066	AAACCCCTGAATGATGAATT
Intergenic_16	ID1067	AAACCGTGCCTCCTGGACGA
Intergenic_17	ID1068	AAACGCGACCCTACGCACGG
Intergenic_18	ID1069	AAACTAAGAAGATTGTACTG
Intergenic_19	ID1070	AAACTGCTGCCTACGGCTAA
Intergenic_20	ID1071	AAACTGGTGATGGTAGCCTT
Intergenic_21	ID1072	AAAGAAGGAACCAATGTCCC
Intergenic_22	ID1073	AAAGAATCACTGATCTCCAG
Intergenic_23	ID1074	AAAGATACAGAAGATCGGTG
Intergenic_24	ID1075	AAAGATCGGAAAGGCAGAGG
Intergenic_25	ID1076	AAAGCGGTGAGCATTCCGCA
Intergenic_26	ID1077	AAAGGCAGGAGGATCCTGAA
Intergenic_27	ID1078	AAAGGGAATGAAGATCCAAG
Intergenic_28	ID1079	AAAGGGAATTATGCTGGGAA
Intergenic_29	ID1080	AAAGGGAATTTTAGTATCAC
Intergenic_30	ID1081	AAAGGTAAAGTGTATCCACT
Intergenic_31	ID1082	AAAGTAGCCAACTTAGGGAC
Intergenic_32	ID1083	AAATACACCTATAAGACCTA
Intergenic_33	ID1084	AAATACAGCAGCTGTTGAGG
Intergenic_34	ID1085	AAATATCCTTAGCTTCTTCA
Intergenic_35	ID1086	AAATCACTGGCAAATTGCCA
Intergenic_36	ID1087	AAATCGGTGTCAGTGCCTAT
Intergenic_37	ID1088	AAATGAACCTGTAGAAGATG
Intergenic_38	ID1089	AAATGAGCTACGAGGAATCC
Intergenic_39	ID1090	AAATGCACTGAGGAATATAA
Intergenic_40	ID1091	AAATGGGAGAGTGCACAAGA
Intergenic_41	ID1092	AAATTCCCTGAAGACATCAT
Intergenic_42	ID1093	AAATTGCGCAGAAAAGGAAA
Intergenic_43	ID1094	AACAAAACTCATTCAGTGAA
Intergenic_44	ID1095	AACAAAGGCTTGTACAAAAT
Intergenic_45	ID1096	AACAACACAGTGATACCCGG
Intergenic_46	ID1097	AACAAGAAGAAGGCTGAAGG
Intergenic_47	ID1098	AACAATATAATGAAGGCTGT
Intergenic_48	ID1099	AACACAAAATAGGGCATTGC
Intergenic_49	ID1100	AACACAGATGGACCGAGTAT
Intergenic_50	ID1101	AACAGAATAGAGAGATGAGC
Intergenic_51	ID1102	AACAGGCAGGATCAGGTCCC
Intergenic_52	ID1103	AACATGAACGAACTCATACT
Intergenic_53	ID1104	AACCATTGGCACCAGGCAGT
Intergenic_54	ID1105	AACCGATTGGTGACATCCCC
Intergenic_55	ID1106	AACCTCTGCACCAACGCGCA
Intergenic_56	ID1107	AACCTGTGTGAAGGAAACGG
Intergenic_57	ID1108	AACGAAATCCGGGAAGCACT
Intergenic_58	ID1109	AACGAGCTCATCCACAAGAG
Intergenic_59	ID1110	AACGAGCTCATCTACAATCA
Intergenic_60	ID1111	AACGTAGTATCTGCCTGGAT
Intergenic_61	ID1112	AACGTCAGGAGAAGGTAGAG
Intergenic_62	ID1113	AACGTCCCGGGAGACAACAT
Intergenic_63	ID1114	AACGTGCATCCTCACCGAGG
Intergenic_64	ID1115	AACTCACTAAAATTATCCAA
Intergenic_65	ID1116	AACTCGTCATAGAGAATGAG
Intergenic_66	ID1117	AACTGAGCTCATCTTGGGTA
Intergenic_67	ID1118	AACTGCCGCAGCTAGCCTTG
Intergenic_68	ID1119	AACTGCCTTCTAGGTATTGG
Intergenic_69	ID1120	AACTGGCACAAGCTCCTCTT
Intergenic_70	ID1121	AACTGGCTTGGATTCTGGAA
Intergenic_71	ID1122	AACTGGGACCATCTGCTCAG
Intergenic_72	ID1123	AACTGGTACAACAATTATGA
Intergenic_73	ID1124	AACTGTCCTCCAGTCTCTAA
Intergenic_74	ID1125	AACTTGAAGAAGAGGAACCC
Intergenic_75	ID1126	AACTTGGCTTCTGATCTGCT
Intergenic_76	ID1127	AAGAAACAAATAGTTCTGGT
Intergenic_77	ID1128	AAGAAACATGCTAGATCTTA
Intergenic_78	ID1129	AAGAAACTAGGGGAACGGGT
Intergenic_79	ID1130	AAGAACCAGGTACCGCAAAG
Intergenic_80	ID1131	AAGAAGTCGATAACGCACTA
Intergenic_81	ID1132	AAGACATGACTCTTATGAGA
Intergenic_82	ID1133	AAGACGAAGATGATGACGAG
Intergenic_83	ID1134	AAGACGCTCACAATGATCTG
Intergenic_84	ID1135	AAGACGTCTTAGGAGTACAG
Intergenic_85	ID1136	AAGACTAAGGTTGTTGGTGT
Intergenic_86	ID1137	AAGAGAAAGAGCGTATGTTG
Intergenic_87	ID1138	AAGAGAAGAAGGCATACGTT
Intergenic_88	ID1139	AAGAGACTAATGAAGATTCT
Intergenic_89	ID1140	AAGAGAGAAGCGCCTGCGTA
Intergenic_90	ID1141	AAGAGAGAAGCGCCTGTGTA
Intergenic_91	ID1142	AAGAGAGCCACCACCGAGGA
Intergenic_92	ID1143	AAGAGATGGGCTGATGTCGG
Intergenic_93	ID1144	AAGAGTACGGTGACGCGTGA
Intergenic_94	ID1145	AAGAGTATGGTGACGCGTGA
Intergenic_95	ID1146	AAGAGTCACCTTATCCTGCA
Intergenic_96	ID1147	AAGAGTGGCAAGTACATGCT
Intergenic_97	ID1148	AAGATCTATGCTGGTGTCTG
Intergenic_98	ID1149	AAGATGACCAAGATGTGCAA
Intergenic_99	ID1150	AAGATGACTATGAGTTGCAA
Intergenic_100	ID1151	AAGATGACTGTACCGTGCAA
Intergenic_101	ID1152	AAGATGAGCGTGACATGTGA
Intergenic_102	ID1153	AAGATGGGTGTGCTGAGAAA
Intergenic_103	ID1154	AAGATGGGTGTGCTGGGAAA
Intergenic_104	ID1155	AAGATGTGTTGTTGGCATGA
Intergenic_105	ID1156	AAGCAAGGAGGGAAAATCCT
Intergenic_106	ID1157	AAGCCATAGTAGTAGCCTTC
Intergenic_107	ID1158	AAGCTGCCTCTGCTCTTAGA
Intergenic_108	ID1159	AAGCTGTTCGAGTTCTGGAG
Intergenic_109	ID1160	AAGGATTCAAGACCATCTTG
Intergenic_110	ID1161	AAGGATTCAAGGCCATCTTG
Intergenic_111	ID1162	AAGGCAAAATATTGATCTAA
Intergenic_112	ID1163	AAGGCAATGTCCAATGACAT
Intergenic_113	ID1164	AAGGCACGGAGGAAGCTCAT
Intergenic_114	ID1165	AAGGCCAAGACGCAATGGAA
Intergenic_115	ID1166	AAGGCCATACTTGTACATCT
Intergenic_116	ID1167	AAGGCCTGAGGAAGAGAAGA
Intergenic_117	ID1168	AAGGCGCTCTCCAAGGCTGC
Intergenic_118	ID1169	AAGGCTGAAGGAGGCCTCTT
Intergenic_119	ID1170	AAGGCTGTTGGTGTGACTAT
Intergenic_120	ID1171	AAGGGAGTCACACTAGGCTT
Intergenic_121	ID1172	AAGGTAGTGATGCTGGCAGC
Intergenic_122	ID1173	AAGGTCATTGGGAGCAATGA
Intergenic_123	ID1174	AAGGTGAAGAAGCTGTTCGT
Intergenic_124	ID1175	AAGGTGTACTTCCCAACATT
Intergenic_125	ID1176	AAGGTTATTCGGCACTATAG
Intergenic_126	ID1177	AAGGTTCTCTCAGATTATGT
Intergenic_127	ID1178	AAGTAAAGCACAGAATATGT
Intergenic_128	ID1179	AAGTACACTGGTATAAGCAA
Intergenic_129	ID1180	AAGTACATGCTAGATGTTGG
Intergenic_130	ID1181	AAGTAGCCAACTTAGGGACC
Intergenic_131	ID1182	AAGTCCACAGTCTTGCTGAG
Intergenic_132	ID1183	AAGTCCAGCACACTGAGAGG
Intergenic_133	ID1184	AAGTGAACTCTGATGAGAAA
Intergenic_134	ID1185	AAGTGAACTCTGGTGAGAAA
Intergenic_135	ID1186	AAGTGCTGTGACAATTGCCA
Intergenic_136	ID1187	AAGTGGACACACTACAAGAA
Intergenic_137	ID1188	AAGTGGTCGTCATCTGACAG
Intergenic_138	ID1189	AAGTGTACATTAATGAAACC
Intergenic_139	ID1190	AAGTTCTTAAACCGTATGAT
Intergenic_140	ID1191	AAGTTGACTGTAACGAGCAA
Intergenic_141	ID1192	AAGTTGCCAGATCCACCTCC
Intergenic_142	ID1193	AAGTTGGGTGGACATAACCC
Intergenic_143	ID1194	AAGTTTTGAGAGGTATAAGC
Intergenic_144	ID1195	AATACGGCATCATCTGCACG
Intergenic_145	ID1196	AATACTCACAGTCACCCAAA
Intergenic_146	ID1197	AATATACAAAGAACATAAGA
Intergenic_147	ID1198	AATATATTCTGCTGTCACGG
Intergenic_148	ID1199	AATCACTGAAGAAATTGCTC
Intergenic_149	ID1200	AATCATGGTTCCCATTAGGG
Intergenic_150	ID1201	AATCCGGAGAGGTGTGATGT
Intergenic_151	ID1202	AATCCTCGTTCAAGTGCGGG
Intergenic_152	ID1203	AATCGCACTGCTCCTGCTGG
Intergenic_153	ID1204	AATCTCCTCCTTAGGAGCTG
Intergenic_154	ID1205	AATCTCTGCAAGATTATGAA
Intergenic_155	ID1206	AATCTTCCAATGATTGGGCA
Intergenic_156	ID1207	AATCTTCGAATACATCAAAG
Intergenic_157	ID1208	AATGAGACTATGATGAGAAA
Intergenic_158	ID1209	AATGAGCTCATCCACAAGAG
Intergenic_159	ID1210	AATGAGCTTCTGGCAGCCGG
Intergenic_160	ID1211	AATGAGTAAATTCCATGGAA
Intergenic_161	ID1212	AATGCAATTATGATTGTTGC
Intergenic_162	ID1213	AATGCAGACTCTGTGAAGAA
Intergenic_163	ID1214	AATGCAGAGATAGACTGACC
Intergenic_164	ID1215	AATGCATGGAAAATCTCATT
Intergenic_165	ID1216	AATGCCAGCCCCAGTGTCAA
Intergenic_166	ID1217	AATGCCATGGAAGGGTGTAA
Intergenic_167	ID1218	AATGCTGAAATGAGGCTGCT
Intergenic_168	ID1219	AATGGCAGTCACTTAATGAC
Intergenic_169	ID1220	AATGGGAGTGTACAATGGAG
Intergenic_170	ID1221	AATGTCCCCCAGCATGCCGT
Intergenic_171	ID1222	AATGTGCTTACTGTAAAGAG
Intergenic_172	ID1223	AATGTGGCTGAGTGGTCCAG
Intergenic_173	ID1224	AATGTGTACCAGCTGCACAG
Intergenic_174	ID1225	AATGTTGTCTCCCGGGACGT
Intergenic_175	ID1226	AATTAGAGGAGGAAGCTGCC
Intergenic_176	ID1227	AATTATCTCCGCAAGATGAT
Intergenic_177	ID1228	AATTCAGGTAAAATTATGGT
Intergenic_178	ID1229	AATTCATGATCCTTCCCCTG
Intergenic_179	ID1230	AATTGCCACTGGGAGACCTG
Intergenic_180	ID1231	ACAAAGAAAGAGCACAAGCA
Intergenic_181	ID1232	ACAAATAAAGAGGCTGGGGA
Intergenic_182	ID1233	ACAAATGAGGAACTGAGTAG
Intergenic_183	ID1234	ACAACAGGTAGGACACATTG
Intergenic_184	ID1235	ACAACCAGCCATGGACGTGT
Intergenic_185	ID1236	ACAACCTTAGTCTTGTTCTG
Intergenic_186	ID1237	ACAAGAAGCGGAAGAGAAAG
Intergenic_187	ID1238	ACAAGCCCACCAGATCCCAG
Intergenic_188	ID1239	ACAATAGAGGGAGTCACACT
Intergenic_189	ID1240	ACAATCAGCTCAGCAGACCC
Intergenic_190	ID1241	ACAATGACCAGCTTGGAGTT
Intergenic_191	ID1242	ACAATGGGTCCCAGTGCCCA
Intergenic_192	ID1243	ACACAAAGGTCAAATAGCCA
Intergenic_193	ID1244	ACACAAGGTTGATGGGCATG
Intergenic_194	ID1245	ACACAGAAAACTGTGCACCA
Intergenic_195	ID1246	ACACAGACCTCATCTCGTAG
Intergenic_196	ID1247	ACACCTGAGTGATGCTGTTC
Intergenic_197	ID1248	ACACGGCCAGAAGTACCCGG
Intergenic_198	ID1249	ACACGGGGCGAGGGTCAATG
Intergenic_199	ID1250	ACACTCCATAGCTGAATCAG
Intergenic_200	ID1251	ACACTCCCATCAATCTTGTG
Intergenic_201	ID1252	ACACTCTTCTACCATCAGCT
Intergenic_202	ID1253	ACACTGAACATGTCTAAGGT
Intergenic_203	ID1254	ACACTGACATGCAGGCCCAT
Intergenic_204	ID1255	ACAGAACATCAACAGCTTCA
Intergenic_205	ID1256	ACAGAACCCCTGGCAGCACT
Intergenic_206	ID1257	ACAGAGATCAAATGGGAATC
Intergenic_207	ID1258	ACAGAGCAAGTGAGGGACAG
Intergenic_208	ID1259	ACAGATGATGTATGTTGTGA
Intergenic_209	ID1260	ACAGCAGCCAAGAAGACTGG
Intergenic_210	ID1261	ACAGGACATAGAACAGATGC
Intergenic_211	ID1262	ACAGGCACAGATGGCCACCG
Intergenic_212	ID1263	ACAGGGTTGTGGCTGCAATG
Intergenic_213	ID1264	ACAGTGGCAATAACATTGAT
Intergenic_214	ID1265	ACAGTGGCTAGGGTTCACAT
Intergenic_215	ID1266	ACATAACATGCGTGTGATGA
Intergenic_216	ID1267	ACATATATCAGGGCTCATTC
Intergenic_217	ID1268	ACATCAGTAATTATTCTTAC
Intergenic_218	ID1269	ACATCAGTGACAGCACCAGC
Intergenic_219	ID1270	ACATGGTGCTCCTTCTATCC
Intergenic_220	ID1271	ACATGTAGGTGCCTGAATGG
Intergenic_221	ID1272	ACATTACCTTCAAACTGAGC
Intergenic_222	ID1273	ACATTGCTACCTAATGGAGG
Intergenic_223	ID1274	ACCAAGAGTACTGTGAGCAG
Intergenic_224	ID1275	ACCACACAGTATGCCAACTG
Intergenic_225	ID1276	ACCACACTAAATACATTCAT
Intergenic_226	ID1277	ACCACAGCTCTCGAGCAATG
Intergenic_227	ID1278	ACCAGGCTCAGGCTCCAAGG
Intergenic_228	ID1279	ACCATAATGGCAATGACGGC
Intergenic_229	ID1280	ACCCACAATATCAGTTGGAA
Intergenic_230	ID1281	ACCCACGAAAGAGCGCACCT
Intergenic_231	ID1282	ACCCATTGAGTGTATACAGA
Intergenic_232	ID1283	ACCCGATGCAGCGAAAAGGG
Intergenic_233	ID1284	ACCCGATGCAGTGAAAAGGG
Intergenic_234	ID1285	ACCCTCGGTACCAATGCACA
Intergenic_235	ID1286	ACCGAAGAAACATGGCCTGG
Intergenic_236	ID1287	ACCGGACACTATCCTACAGA
Intergenic_237	ID1288	ACCGTGGACATGCTGTATGG
Intergenic_238	ID1289	ACCTCCGCCACTTAGACGGC
Intergenic_239	ID1290	ACCTCTGGCGGGGACGGCGG
Intergenic_240	ID1291	ACCTGCAGTGTCCAGGAAGT
Intergenic_241	ID1292	ACCTGCTGGAATCATCATCA
Intergenic_242	ID1293	ACCTGGAAAGTAGCCAACTT
Intergenic_243	ID1294	ACCTGGATAAGTGTGGATAC
Intergenic_244	ID1295	ACCTGGGAAACAGGATGCTG
Intergenic_245	ID1296	ACCTGGTATTCATTGTTCAG
Intergenic_246	ID1297	ACCTTACACAGAACAGTGTG
Intergenic_247	ID1298	ACCTTGCCTCCTGTGTCACA
Intergenic_248	ID1299	ACGAAGTGTGACTTGACCAG
Intergenic_249	ID1300	ACGAATCCGATTATTCCGGG
Intergenic_250	ID1301	ACGAATCCTATACAAGTAGG
Intergenic_251	ID1302	ACGACATTCTGTCCTATGAT
Intergenic_252	ID1303	ACGACCAGACGATGTGGAGC
Intergenic_253	ID1304	ACGCAGTCACACACATAGGG
Intergenic_254	ID1305	ACGCCGGATGAAGATGACAA
Intergenic_255	ID1306	ACGCGCTGAACTTCGGCCCT
Intergenic_256	ID1307	ACGCTGGCGGATGAGCGCAC
Intergenic_257	ID1308	ACGCTGTGCGCGGTGCATTG
Intergenic_258	ID1309	ACGGATCACTTGCAGCATTG
Intergenic_259	ID1310	ACGGCGACACCGCTGCTTCG
Intergenic_260	ID1311	ACGGCTACTGCGGTGCAGGG
Intergenic_261	ID1312	ACGGTGTCAGATCAGACGCA
Intergenic_262	ID1313	ACGTATTCAAGCCCTCTTCG
Intergenic_263	ID1314	ACGTGAATGACGGAGTGTAT
Intergenic_264	ID1315	ACGTTGTTATTCAGGAGAAT
Intergenic_265	ID1316	ACTAAAAGGCCACCTGTTCT
Intergenic_266	ID1317	ACTAAGAAAGGCGGATGTTC
Intergenic_267	ID1318	ACTAGCCTAATCTCTACAGG
Intergenic_268	ID1319	ACTATACCCTACCTCCACCG
Intergenic_269	ID1320	ACTCACCATTCGGAACCAGA
Intergenic_270	ID1321	ACTCAGGAAACAGCGGAGAA
Intergenic_271	ID1322	ACTCATACCTCCTCACCTCA
Intergenic_272	ID1323	ACTCCCATTCGGATGCACAA
Intergenic_273	ID1324	ACTCCGAGAATTGTTGCTGA
Intergenic_274	ID1325	ACTCCTCTTGTCTGCGAAGA
Intergenic_275	ID1326	ACTCGGACACCTACTTGCAC
Intergenic_276	ID1327	ACTCTACATTGCCCTCAGAG
Intergenic_277	ID1328	ACTCTAGTACCTCTGCTGTG
Intergenic_278	ID1329	ACTCTGACTTAGACTCACAC
Intergenic_279	ID1330	ACTCTGCATTGCCCTCAGAG
Intergenic_280	ID1331	ACTCTGCCCAGCGTCCACGG
Intergenic_281	ID1332	ACTCTGGTAAAGGTGGACCC
Intergenic_282	ID1333	ACTCTTCACTAAATGTCTAG
Intergenic_283	ID1334	ACTGAACAGGACTGTCTCCA
Intergenic_284	ID1335	ACTGAAGGAGAAATACAAAA
Intergenic_285	ID1336	ACTGAGGTGCACTGGAGGTG
Intergenic_286	ID1337	ACTGATGACTACCTTGGTTG
Intergenic_287	ID1338	ACTGCAAGAGTGCTGTGAAG
Intergenic_288	ID1339	ACTGCACCGCACAGTCCATG
Intergenic_289	ID1340	ACTGCAGATGGTTCGGAGAG
Intergenic_290	ID1341	ACTGCTCACGGTCTACGCCT
Intergenic_291	ID1342	ACTGGACCCTAGGATACAGG
Intergenic_292	ID1343	ACTGGAGTCTTCACCACCAT
Intergenic_293	ID1344	ACTGGTGACACTAATGTCAG
Intergenic_294	ID1345	ACTGTCTGTATTGGTCACAC
Intergenic_295	ID1346	ACTGTGGCATGAGGCCCGTG
Intergenic_296	ID1347	ACTGTTCAAAATAATCTCGC
Intergenic_297	ID1348	ACTGTTCTGTGTAAGGTGAC
Intergenic_298	ID1349	ACTTAAGTATGCCTTGACTG
Intergenic_299	ID1350	ACTTACGCGACAATGCTCAG
Intergenic_300	ID1351	ACTTACTCTACAATGCTCAG
Intergenic_301	ID1352	ACTTCAGAAGCCCATCCTGG
Intergenic_302	ID1353	ACTTCTCACAGCGATCATTG
Intergenic_303	ID1354	ACTTCTGATAGGGAGACCAG
Intergenic_304	ID1355	ACTTCTGCAGCTCCTCAGGC
Intergenic_305	ID1356	ACTTGAAGATGTGAGCCACT
Intergenic_306	ID1357	ACTTGCACAGAGAGGTCATA
Intergenic_307	ID1358	ACTTGCCAAATACATTGATG
Intergenic_308	ID1359	ACTTGTTGTCAACAAAGCCA
Intergenic_309	ID1360	AGAAAAGAAAATATTGGGTC
Intergenic_310	ID1361	AGAAACGAAAAGAGAAGACG
Intergenic_311	ID1362	AGAAACTTCCGGAAGCCACT
Intergenic_312	ID1363	AGAAAGTGGAGTCCAAGCTG
Intergenic_313	ID1364	AGAACAGACTACTCGGATGG
Intergenic_314	ID1365	AGAACTCGAAGAACTTATCA
Intergenic_315	ID1366	AGAACTCGAAGAACTTATCG
Intergenic_316	ID1367	AGAAGAGCTTCGAAAATGTG
Intergenic_317	ID1368	AGAAGAGTGCAGATATGCTC
Intergenic_318	ID1369	AGAAGATGGGAGAGGAAGAG
Intergenic_319	ID1370	AGAAGCACAATCTCTATGGG
Intergenic_320	ID1371	AGAAGCGGCTGCGGCCCTGG
Intergenic_321	ID1372	AGAAGCTGTTACTTGCAGAT
Intergenic_322	ID1373	AGAAGGAGATAATCCTTGGA
Intergenic_323	ID1374	AGAATATGTGTCTTGCATGA
Intergenic_324	ID1375	AGAATCACAGCCAGTACCTG
Intergenic_325	ID1376	AGAATTCAAAGTCATCTTGC
Intergenic_326	ID1377	AGACACCTCAGAATTCATGC
Intergenic_327	ID1378	AGACAGGTGATGCTCAAATT
Intergenic_328	ID1379	AGACAGGTGATGCTCGAATT
Intergenic_329	ID1380	AGACATATGATAATGGACAC
Intergenic_330	ID1381	AGACCAAAAGACAACCTGAG
Intergenic_331	ID1382	AGACCACGAATTGATTAAGG
Intergenic_332	ID1383	AGACCAGTTGGAAGATACGA
Intergenic_333	ID1384	AGACCTGTGTGTCCAGTCTG
Intergenic_334	ID1385	AGACGGGTCCGGAGGCCTCA
Intergenic_335	ID1386	AGACTGGGAAAGCCATCTGC
Intergenic_336	ID1387	AGAGAAGGTCTTCTTGGCTC
Intergenic_337	ID1388	AGAGAATATGCATTAACATC
Intergenic_338	ID1389	AGAGAATGGTATTGGGACAG
Intergenic_339	ID1390	AGAGACCAGTATCCGAGACC
Intergenic_340	ID1391	AGAGACTACCTCGGGCAATC
Intergenic_341	ID1392	AGAGAGCTGTGTGTATGCTG
Intergenic_342	ID1393	AGAGAGGGTTCTATAAAGCC
Intergenic_343	ID1394	AGAGAGTATGTGTGTGTTCT
Intergenic_344	ID1395	AGAGATCCTCGAGTCACTGG
Intergenic_345	ID1396	AGAGCAGATTGAGTCACGGG
Intergenic_346	ID1397	AGAGCCAACAGTGCCAATGA
Intergenic_347	ID1398	AGAGCTTCAGGGTGCCAGGG
Intergenic_348	ID1399	AGAGGTAGGTGTAGGAGGCC
Intergenic_349	ID1400	AGATAAAGTTGAGGTACTCG
Intergenic_350	ID1401	AGATATGGCCAGACTGGCAG
Intergenic_351	ID1402	AGATCCAGCTCCTGGATCTC
Intergenic_352	ID1403	AGATCCGGGAGATCACAGAC
Intergenic_353	ID1404	AGATCCTGTAAAGTAGCTGA
Intergenic_354	ID1405	AGATCCTGTGTGCTGCAATG
Intergenic_355	ID1406	AGATCGGGAGGCAAAACCAA
Intergenic_356	ID1407	AGATCGTATCAGAAGTCTGG
Intergenic_357	ID1408	AGATCTACAAACACAGCCTG
Intergenic_358	ID1409	AGATGGCAACCATTATACTT
Intergenic_359	ID1410	AGATGTGAAAGTTCACATTC
Intergenic_360	ID1411	AGATTCAGAATCCACAAGCT
Intergenic_361	ID1412	AGATTGCCTCCACTTACCTC
Intergenic_362	ID1413	AGCAACAGGTCAGATCACTG
Intergenic_363	ID1414	AGCACAGGAGGCATCATTGC
Intergenic_364	ID1415	AGCACTTCCCATGACCGTGA
Intergenic_365	ID1416	AGCAGAAATAATTCCTGAAG
Intergenic_366	ID1417	AGCAGACTATTATGAACCAG
Intergenic_367	ID1418	AGCAGGCATCTGCACCTGAG
Intergenic_368	ID1419	AGCAGTTGAACTGTTGGACA
Intergenic_369	ID1420	AGCATCGAAGGCAACAGAAC
Intergenic_370	ID1421	AGCATGTCTTATCATTGTCA
Intergenic_371	ID1422	AGCCAAGGAGAACAGATCCG
Intergenic_372	ID1423	AGCCACCAAGGCTCCAACGA
Intergenic_373	ID1424	AGCCACCTTCTCAAAAGTGG
Intergenic_374	ID1425	AGCCATCAGAAAAGGCATGC
Intergenic_375	ID1426	AGCCATCATGGAGTGCACGG
Intergenic_376	ID1427	AGCCATCGAGGACGCACAGG
Intergenic_377	ID1428	AGCCATTGATGATGCTGCCT
Intergenic_378	ID1429	AGCCCATGAGGCCCATGACC
Intergenic_379	ID1430	AGCCCTCCAAGCCAAGAAGG
Intergenic_380	ID1431	AGCCCTTGAGTCAGCACGTG
Intergenic_381	ID1432	AGCCGATTGTAGAGTTGTCT
Intergenic_382	ID1433	AGCCGCCTGTCACTAAGCCT
Intergenic_383	ID1434	AGCCTCCTTCTGGTTCCGAA
Intergenic_384	ID1435	AGCCTCGGATCTGTTCTCCT
Intergenic_385	ID1436	AGCCTGACAGGCTGCGTGGT
Intergenic_386	ID1437	AGCCTTGGAGAGCGCCTTCC
Intergenic_387	ID1438	AGCGAAGCGGGACGACAAGC
Intergenic_388	ID1439	AGCGCAGCGCCATAGAACGC
Intergenic_389	ID1440	AGCGCCTGTCTCACTAAAGA
Intergenic_390	ID1441	AGCGGAGATCGAAGCCAAGA
Intergenic_391	ID1442	AGCGGCTATGCACCATTATC
Intergenic_392	ID1443	AGCGTGTTCTACTAGAAGCA
Intergenic_393	ID1444	AGCTAGAAGCTAGTACAAAT
Intergenic_394	ID1445	AGCTCCTAAGGAGGAGATTG
Intergenic_395	ID1446	AGCTGATCTACAATAGCAGA
Intergenic_396	ID1447	AGCTGATGCCAACGCAATGG
Intergenic_397	ID1448	AGCTGCCTTGAGGATGAAAG
Intergenic_398	ID1449	AGCTGCTGCTGGGGAAGGAC
Intergenic_399	ID1450	AGCTGCTGTAAGGAGTCTGG
Intergenic_400	ID1451	AGCTGGCATGGAGTATGTTG
Intergenic_401	ID1452	AGCTGTGGAGAGAAGTGGTG
Intergenic_402	ID1453	AGCTTATGATCAGGCCATGT
Intergenic_403	ID1454	AGCTTCATATCTTCAGATCC
Intergenic_404	ID1455	AGCTTCATGATCAGGTACAA
Intergenic_405	ID1456	AGCTTCCGCTGCAGAACCAC
Intergenic_406	ID1457	AGCTTGTTGCCTCATCACCA
Intergenic_407	ID1458	AGGAAACAACAGATGACCCC
Intergenic_408	ID1459	AGGAAATCTCGCTCTCTTAA
Intergenic_409	ID1460	AGGAAGACTGCATTGCTGTG
Intergenic_410	ID1461	AGGAAGCCTAAGTCTGTTCA
Intergenic_411	ID1462	AGGAAGCGTGAGTGCAGAGT
Intergenic_412	ID1463	AGGACAACATCTTACTGATT
Intergenic_413	ID1464	AGGACCCTCCAACTCCCAGG
Intergenic_414	ID1465	AGGAGAACGAAGGGAAGGCG
Intergenic_415	ID1466	AGGAGAATTCTATAAGAACC
Intergenic_416	ID1467	AGGAGACTTGGAACGCAAGG
Intergenic_417	ID1468	AGGAGTGATGCAATCACTCA
Intergenic_418	ID1469	AGGAGTGGACGGCAAAACCC
Intergenic_419	ID1470	AGGATCAGGAACTAGAGATG
Intergenic_420	ID1471	AGGCACAAGTGAGCATTGGT
Intergenic_421	ID1472	AGGCACAGTGCGGTTACTCC
Intergenic_422	ID1473	AGGCACATCATTACTGACTC
Intergenic_423	ID1474	AGGCAGGTTACAGAAATCAG
Intergenic_424	ID1475	AGGCCACACCCTCTAAGCTG
Intergenic_425	ID1476	AGGCCAGAAATCGCAAATTG
Intergenic_426	ID1477	AGGCCAGAACCACTTCCCGA
Intergenic_427	ID1478	AGGCCTAATTACTGCACTGT
Intergenic_428	ID1479	AGGCCTTGCCTTCTATGCTG
Intergenic_429	ID1480	AGGCGCAGAAACCATCTACT
Intergenic_430	ID1481	AGGCGCAGTGCGGTTACTCC
Intergenic_431	ID1482	AGGCGGGTCCCGAGGACTCA
Intergenic_432	ID1483	AGGGAGGCTGAGGCTCAAAA
Intergenic_433	ID1484	AGGGAGGCTGAGGCTCAACA
Intergenic_434	ID1485	AGGGCAACACCAGGTCCTGG
Intergenic_435	ID1486	AGGGCGTGACCATCCCATAC
Intergenic_436	ID1487	AGGGCTTGTAGGAATGGGAA
Intergenic_437	ID1488	AGGGGTGCAAGCTATACAGT
Intergenic_438	ID1489	AGGGTGGAAGAGTTGTCGGT
Intergenic_439	ID1490	AGGTAGGATGCTAGCCCAGA
Intergenic_440	ID1491	AGGTAGTGTGAGTAATCCAG
Intergenic_441	ID1492	AGGTCAACAGTCCACACTGT
Intergenic_442	ID1493	AGGTCACATCTAAAGCACTC
Intergenic_443	ID1494	AGGTCCATTCTGTCAATTGC
Intergenic_444	ID1495	AGGTCCCCACTACCAAACTG
Intergenic_445	ID1496	AGGTCGACAACCCAGATGTG
Intergenic_446	ID1497	AGGTGACCCGCAGGGACCGC
Intergenic_447	ID1498	AGGTGATGGCTGCGATTGGA
Intergenic_448	ID1499	AGGTGGACTTGGAATTGGGA
Intergenic_449	ID1500	AGGTGGATGTGCTGGCCGAG
Intergenic_450	ID1501	AGGTGGTAACAAAATTCCAC
Intergenic_451	ID1502	AGGTGTCGATGACAAACTTC
Intergenic_452	ID1503	AGGTTCTAAATCAGAAGTGC
Intergenic_453	ID1504	AGGTTGCACCAGCATGAGCG
Intergenic_454	ID1505	AGTAAATGAACTAAGTGAGA
Intergenic_455	ID1506	AGTAAATTCGGAATTCTGGT
Intergenic_456	ID1507	AGTAATGAGGCGACTAGAGA
Intergenic_457	ID1508	AGTACAGAGAGAAAATTGAG
Intergenic_458	ID1509	AGTACTCTTATATCCGTGGG
Intergenic_459	ID1510	AGTACTGCAAGAACTATATT
Intergenic_460	ID1511	AGTACTGGAACTGCACAGAC
Intergenic_461	ID1512	AGTAGCCAACTTAGGGACCG
Intergenic_462	ID1513	AGTATGTATTATTACAAAAG
Intergenic_463	ID1514	AGTATTGAGCAGATGACGGA
Intergenic_464	ID1515	AGTCACAAAACAACACATAC
Intergenic_465	ID1516	AGTCATGCAACCTCTAGAAG
Intergenic_466	ID1517	AGTCGTTATCCTCACCAGCG
Intergenic_467	ID1518	AGTCTCCGACGCACCTCGCG
Intergenic_468	ID1519	AGTGAAAGTGTCAATAGCTA
Intergenic_469	ID1520	AGTGAACTCTGGCGCTAGCA
Intergenic_470	ID1521	AGTGAAGACTTACTTGGAGA
Intergenic_471	ID1522	AGTGAAGGAAGTCAGGAGCT
Intergenic_472	ID1523	AGTGAATGCGCCTCCAAATG
Intergenic_473	ID1524	AGTGACCAAGACCATCAGTG
Intergenic_474	ID1525	AGTGACCATATACTATCTGG
Intergenic_475	ID1526	AGTGACTCTTATCATTGTCG
Intergenic_476	ID1527	AGTGATCTGACCTGTTGCTG
Intergenic_477	ID1528	AGTGCATGTTGTCATCCTTG
Intergenic_478	ID1529	AGTGCCCGTCATAATCAACC
Intergenic_479	ID1530	AGTGGAAATAGTAAACAATC
Intergenic_480	ID1531	AGTGGCTCCAAAGTAAATGG
Intergenic_481	ID1532	AGTGGTGTTGGTTCGGAAGG
Intergenic_482	ID1533	AGTTAAGAGCCAGCCTCAGG
Intergenic_483	ID1534	AGTTACGACAGAGACGCACT
Intergenic_484	ID1535	AGTTCGCGAGCGTGCTGCTG
Intergenic_485	ID1536	AGTTGATCGAGGACAGAGGG
Intergenic_486	ID1537	AGTTGATGAGGTAACATACG
Intergenic_487	ID1538	ATAAATTGGTCATGTTCCAG
Intergenic_488	ID1539	ATAAGGCCTATAAGACAGAT
Intergenic_489	ID1540	ATAATGTAGCATATGCTGGA
Intergenic_490	ID1541	ATACAAAGACAACCTGCATC
Intergenic_491	ID1542	ATACACGGGTCGCGCCTCAC
Intergenic_492	ID1543	ATACATGAGATGACTCATAG
Intergenic_493	ID1544	ATACCATCTGCACAACAGGT
Intergenic_494	ID1545	ATACGATCTGTAAGATCGTT
Intergenic_495	ID1546	ATACTCAGAACAGAACCAGA
Intergenic_496	ID1547	ATACTCCTGAGGTATACTAG
Intergenic_497	ID1548	ATAGAGGATCTTGCAAGGGA
Intergenic_498	ID1549	ATAGCCTGAATCAGTCCCTA
Intergenic_499	ID1550	ATAGCGAAAGCACGGGACCA
Intergenic_500	ID1551	ATAGCGGTGCCTAGACTCGC
Intergenic_501	ID1552	ATAGTCGCGAGTGCATGTGA
Intergenic_502	ID1553	ATATCGATGATTCTTCAAGA
Intergenic_503	ID1554	ATATCTGTCATATTGACCTG
Intergenic_504	ID1555	ATATCTTCCAACACTAACAA
Intergenic_505	ID1556	ATATTCTTCACTGATAACTC
Intergenic_506	ID1557	ATCAGATACAAACTTGTCAT
Intergenic_507	ID1558	ATCATCATGTACAAAACTCA
Intergenic_508	ID1559	ATCATCCATGACTTCCAGCG
Intergenic_509	ID1560	ATCATGCCAACAACACATCT
Intergenic_510	ID1561	ATCATGTTGAAAGCAGGGAC
Intergenic_511	ID1562	ATCCACGATGACCTAGCACG
Intergenic_512	ID1563	ATCCATACTCCTCAGCACCC
Intergenic_513	ID1564	ATCCATAGAAGAGTACATAC
Intergenic_514	ID1565	ATCCCAAGTTGCCCACTGGA
Intergenic_515	ID1566	ATCCCAGGATTCATGTGTCA
Intergenic_516	ID1567	ATCCCGCGCACCCCTGAGAC
Intergenic_517	ID1568	ATCCCTTAAGAAGATGGGAG
Intergenic_518	ID1569	ATCCTCACCGGGCACCACAG
Intergenic_519	ID1570	ATCGACTGCTTCCGGGATAC
Intergenic_520	ID1571	ATCTACCGCATGACCAAACT
Intergenic_521	ID1572	ATCTACCGGGACATCATCAT
Intergenic_522	ID1573	ATCTACGACAGACACACTGT
Intergenic_523	ID1574	ATCTAGCCTATGTAAGCAAA
Intergenic_524	ID1575	ATCTAGGTGTAGGAGGTTGG
Intergenic_525	ID1576	ATCTATGCGACTGGAACCCA
Intergenic_526	ID1577	ATCTCCATAGGGACTGATTC
Intergenic_527	ID1578	ATCTCCTGAGAAGTCGACAC
Intergenic_528	ID1579	ATCTCTGCATTCCCCTACAC
Intergenic_529	ID1580	ATCTGACAGGGCCTGGACGA
Intergenic_530	ID1581	ATCTTCAGCAGCTACTCTGA
Intergenic_531	ID1582	ATCTTCGGTGCCGGCCACAA
Intergenic_532	ID1583	ATGAAAGACCCTCGGATCGA
Intergenic_533	ID1584	ATGAAAGCCTTGCTCCATGG
Intergenic_534	ID1585	ATGAAGGTTCTTCACACATC
Intergenic_535	ID1586	ATGACAAACTCTGATATCAC
Intergenic_536	ID1587	ATGACACTTACGAGAAGGAC
Intergenic_537	ID1588	ATGACAGAGACTATAAGCAA
Intergenic_538	ID1589	ATGAGGTGTTCCAGAGAGAT
Intergenic_539	ID1590	ATGAGTGCAGTAGGTATGAC
Intergenic_540	ID1591	ATGATAAGAGTCACTGCATG
Intergenic_541	ID1592	ATGATGATGATGATAAGAGG
Intergenic_542	ID1593	ATGATGTCATAGGACAGGTA
Intergenic_543	ID1594	ATGCAGAAGATAGTTGTACA
Intergenic_544	ID1595	ATGCAGACTCTGAAGTCGCA
Intergenic_545	ID1596	ATGCAGGCCCATTGGGCTAG
Intergenic_546	ID1597	ATGCATACTGTCTTGGTACG
Intergenic_547	ID1598	ATGCATGAACGGACACACAC
Intergenic_548	ID1599	ATGCCATCACTGTCATCCAA
Intergenic_549	ID1600	ATGCCCTTGAGTGAGCATTG
Intergenic_550	ID1601	ATGCCGGCCCATCATCGGGA
Intergenic_551	ID1602	ATGCCTGGGGAGGCGACGGT
Intergenic_552	ID1603	ATGCCTTGGACAAATGCGAG
Intergenic_553	ID1604	ATGCTCCCATCCTGTCAGTT
Intergenic_554	ID1605	ATGCTGGTACCGAGTATGTG
Intergenic_555	ID1606	ATGCTTGGCACTCCATAGGG
Intergenic_556	ID1607	ATGGAAGAGAGAATGCCGAG
Intergenic_557	ID1608	ATGGAAGCAAATTACCATGG
Intergenic_558	ID1609	ATGGACAAAGGTGTCGTTGA
Intergenic_559	ID1610	ATGGATCCCAAGATAGATGC
Intergenic_560	ID1611	ATGGCAGAGTGCGCCTGCTG
Intergenic_561	ID1612	ATGGCAGTGTGGACATCTGA
Intergenic_562	ID1613	ATGGCTCCTCTGAGAAACTG
Intergenic_563	ID1614	ATGGCTGTTCGACGGGCCCT
Intergenic_564	ID1615	ATGGGATGGTCACGCCCTTG
Intergenic_565	ID1616	ATGGGGTACATAGGTTATTA
Intergenic_566	ID1617	ATGGGTGACCTGTTCCTCAG
Intergenic_567	ID1618	ATGGTACAGGCCTCTAGAGG
Intergenic_568	ID1619	ATGGTCAAATCGGCTCCTGT
Intergenic_569	ID1620	ATGGTCATCAAAGTTGACAA
Intergenic_570	ID1621	ATGTAACACTGTCCTTCTGG
Intergenic_571	ID1622	ATGTATAGCTTATCTCTAAG
Intergenic_572	ID1623	ATGTCTACCTGAGTGACAGA
Intergenic_573	ID1624	ATGTGGATCTTCTGGCAACC
Intergenic_574	ID1625	ATGTGGTACTCACTTCCAGC
Intergenic_575	ID1626	ATGTTATTCCCAATCACTAG
Intergenic_576	ID1627	ATTAAACAGCTAGCATTCTG
Intergenic_577	ID1628	ATTAACATCAGGAGCAATAA
Intergenic_578	ID1629	ATTACACATTGTAGAGGCAG
Intergenic_579	ID1630	ATTACAGATGGAGAGGACAT
Intergenic_580	ID1631	ATTACCGTCAAAGAAGCTAG
Intergenic_581	ID1632	ATTAGTGCTACCAAGGCTGT
Intergenic_582	ID1633	ATTAGTGGACAGGACCTAGT
Intergenic_583	ID1634	ATTCACCTGGCTGCAAGCGA
Intergenic_584	ID1635	ATTCAGAAGGTCTGGAAAAG
Intergenic_585	ID1636	ATTCATAGAGGCTCTAGCGC
Intergenic_586	ID1637	ATTCATCATTGAGTATGCAC
Intergenic_587	ID1638	ATTCCAGGATATGCCCTGCA
Intergenic_588	ID1639	ATTCCAGTGCCAAACAGACA
Intergenic_589	ID1640	ATTCCATCTACCTTCAGTCC
Intergenic_590	ID1641	ATTCCTAATTCATCATTCAG
Intergenic_591	ID1642	ATTCTGCACTAAACCCATCT
Intergenic_592	ID1643	ATTCTGGGGCCAATGTGCTT
Intergenic_593	ID1644	ATTCTTCTTGTCTGCAAAGA
Intergenic_594	ID1645	ATTGAACATCTAGATAAAAT
Intergenic_595	ID1646	ATTGAGGCAACTTCTGAAAA
Intergenic_596	ID1647	ATTGATTGGGCACAGCATGT
Intergenic_597	ID1648	ATTGCTGTGAGGAGGGCCAA
Intergenic_598	ID1649	ATTGCTTAGGAAGTGATTGT
Intergenic_599	ID1650	ATTGGAGGGCTCATACACAC
Intergenic_600	ID1651	ATTGGGAGTAAGAACACAGA
Intergenic_601	ID1652	ATTGGGCACAAACCATGGCA
Intergenic_602	ID1653	ATTGGTTAATACGTTGAAGA
Intergenic_603	ID1654	ATTGTACCATCCGAGTTATA
Intergenic_604	ID1655	ATTGTACTGAAGTCCAAAGG
Intergenic_605	ID1656	CAAAATTCCAGGAGCCCTGT
Intergenic_606	ID1657	CAAACCAGGAGAAGAAACAA
Intergenic_607	ID1658	CAAACCTCACCAGCACGGAC
Intergenic_608	ID1659	CAAACGCTGCTGGAGCTCAG
Intergenic_609	ID1660	CAAACTCAGAACTGGATGGC
Intergenic_610	ID1661	CAAACTTCATCGATAACTGT
Intergenic_611	ID1662	CAAAGAAACTGGGAGAGACG
Intergenic_612	ID1663	CAAAGATATTCCTATTGTGA
Intergenic_613	ID1664	CAAAGATCACAGATACATTG
Intergenic_614	ID1665	CAAAGATGCTGAGAAGCTCG
Intergenic_615	ID1666	CAAAGCTGTCAAGGACCTGG
Intergenic_616	ID1667	CAAATTAAGTGAAGCTACTG
Intergenic_617	ID1668	CAACAAAATGAGCCACAGTT
Intergenic_618	ID1669	CAACACCCTCATAAGGCCTG
Intergenic_619	ID1670	CAACAGGGTAGTAGACCTCA
Intergenic_620	ID1671	CAACAGTTCTACCTGCTCCT
Intergenic_621	ID1672	CAACATTGTCAAAGATCTCA
Intergenic_622	ID1673	CAACCAGCTGACACGCAAGA
Intergenic_623	ID1674	CAACCCAGGATTCATATGCC
Intergenic_624	ID1675	CAACCCATAGAAGTCCTGAG
Intergenic_625	ID1676	CAACCTGAGCAAATTCTTCA
Intergenic_626	ID1677	CAACTGCACCTCTACAAGAG
Intergenic_627	ID1678	CAAGAACAAATGCATCACGT
Intergenic_628	ID1679	CAAGAAGAAAACAAGCAAGG
Intergenic_629	ID1680	CAAGACACCTGTTCCTCTGT
Intergenic_630	ID1681	CAAGACTGGTCAAGCTACTG
Intergenic_631	ID1682	CAAGACTTGCGGGAGGTCAA
Intergenic_632	ID1683	CAAGAGAGACTGTTGGACTG
Intergenic_633	ID1684	CAAGAGCGTCAGGAACCGAG
Intergenic_634	ID1685	CAAGATCCAGAATACGCTCG
Intergenic_635	ID1686	CAAGATTGATGGGAGTGTGG
Intergenic_636	ID1687	CAAGATTGTCAGCAATGTGA
Intergenic_637	ID1688	CAAGCACCAACCCCATAAAG
Intergenic_638	ID1689	CAAGCCTCTAAATAAGACCA
Intergenic_639	ID1690	CAAGCTGCAGAATGTGATTG
Intergenic_640	ID1691	CAAGGAACTTAATTCCACGT
Intergenic_641	ID1692	CAAGGACAAGGTCCAAGCCG
Intergenic_642	ID1693	CAAGGAGAAAACCAGCCCTG
Intergenic_643	ID1694	CAAGGCCTTCTGGATGATTG
Intergenic_644	ID1695	CAAGGTGGGCTCCTGCAGCA
Intergenic_645	ID1696	CAAGGTGGTGGATATTGTGG
Intergenic_646	ID1697	CAAGTATGTCCACATGTTGG
Intergenic_647	ID1698	CAAGTCACACAGAACCAAGA
Intergenic_648	ID1699	CAAGTCATTATGTCAAATGC
Intergenic_649	ID1700	CAAGTCCCTCATGAATGAGG
Intergenic_650	ID1701	CAAGTCCTCCATCCAGAAGG
Intergenic_651	ID1702	CAAGTTCCCTTCGTTTTTGG
Intergenic_652	ID1703	CAAGTTGTAAATAAGGATCT
Intergenic_653	ID1704	CAATAATACCCTGGAGATCC
Intergenic_654	ID1705	CAATGAAAGAATGCCTGAGA
Intergenic_655	ID1706	CAATGAAGTCGCACAAGTGT
Intergenic_656	ID1707	CAATGAGAACAAGCTCTCTG
Intergenic_657	ID1708	CAATGATGAATAGTAGCGAA
Intergenic_658	ID1709	CAATGATGCCCTGCCCTCGA
Intergenic_659	ID1710	CAATGATGTACTGTCTCTTC
Intergenic_660	ID1711	CAATGCCATCAAGCAGACAG
Intergenic_661	ID1712	CACAAAGAAAGAGCACAAGC
Intergenic_662	ID1713	CACAAAGTGTGCTCTCTGGG
Intergenic_663	ID1714	CACAAATTGGAATAGCATGG
Intergenic_664	ID1715	CACAATCTAAAATTAAATCG
Intergenic_665	ID1716	CACACAGGTGCTGCCAACGA
Intergenic_666	ID1717	CACACCATAAGAAATGGAGT
Intergenic_667	ID1718	CACACCATCGTCTCCAGGCC
Intergenic_668	ID1719	CACAGACAGGCTGTGCCTGG
Intergenic_669	ID1720	CACAGCACCAGCAGGTCCGC
Intergenic_670	ID1721	CACAGCAGTAGCAACACCAG
Intergenic_671	ID1722	CACATCGCAGAAAATGACCA
Intergenic_672	ID1723	CACATGCAGAACGTGATCAA
Intergenic_673	ID1724	CACCAACCATGTTCCTCAGC
Intergenic_674	ID1725	CACCAGCTACGTTATGAGCT
Intergenic_675	ID1726	CACCAGCTGCAACGCTCAGG
Intergenic_676	ID1727	CACCAGGTTCCGAGACATGT
Intergenic_677	ID1728	CACCCAGCTCATAACGTAGC
Intergenic_678	ID1729	CACCCTGACCTGGAAGAGGG
Intergenic_679	ID1730	CACCTGGAGAAATTGTCTGT
Intergenic_680	ID1731	CACGAGCTTCTCAGCATCTT
Intergenic_681	ID1732	CACGAGTATCCGATATCTGA
Intergenic_682	ID1733	CACGCCGATCCATATAAGCA
Intergenic_683	ID1734	CACGGCGCAGCTTCCCAGAG
Intergenic_684	ID1735	CACTCCTGGGATTAATCAAG
Intergenic_685	ID1736	CACTGGAACACATAGCGTGG
Intergenic_686	ID1737	CACTTAGGTAACCAGCTGAA
Intergenic_687	ID1738	CAGAAACGAAAAGAGAAGAC
Intergenic_688	ID1739	CAGAACAAGAAGAAGGCTGA
Intergenic_689	ID1740	CAGAACCAGAAGGCCGAAGG
Intergenic_690	ID1741	CAGAAGAAAACCTAAAACCT
Intergenic_691	ID1742	CAGAAGCCACTCTTCCAGGG
Intergenic_692	ID1743	CAGAATTGACTCCCGCCCAG
Intergenic_693	ID1744	CAGACAGAGACACCTACCGG
Intergenic_694	ID1745	CAGACAGATGCACCATTAAG
Intergenic_695	ID1746	CAGACCACCAGACTCAATGA
Intergenic_696	ID1747	CAGAGGAGCCCAAACCAAAG
Intergenic_697	ID1748	CAGAGTATCTGCCTGGCTCG
Intergenic_698	ID1749	CAGAGTCTCAATACCCAGAG
Intergenic_699	ID1750	CAGAGTGGATCAAAAGGCAA
Intergenic_700	ID1751	CAGATAACTGAGTGTAAATT
Intergenic_701	ID1752	CAGATACATTCCGGACCCGG
Intergenic_702	ID1753	CAGATAGTGATTGCAGACAA
Intergenic_703	ID1754	CAGATCAACGATGGACACGT
Intergenic_704	ID1755	CAGATCTTCAACTTCATCAA
Intergenic_705	ID1756	CAGATGATGAGAAAGAAATC
Intergenic_706	ID1757	CAGATGCACCACTAACAGGT
Intergenic_707	ID1758	CAGCAGAAGCTGGATCTGCT
Intergenic_708	ID1759	CAGCAGCCTAATGCTGTGCG
Intergenic_709	ID1760	CAGCAGTCCCATCAACGTCT
Intergenic_710	ID1761	CAGCAGTCTGGGGCTGAACT
Intergenic_711	ID1762	CAGCATCTCCACAGATCGGG
Intergenic_712	ID1763	CAGCCTGTTCTTGAGCTCTG
Intergenic_713	ID1764	CAGCGTGTCAGGATCTAGGG
Intergenic_714	ID1765	CAGCTCAGTCCATGTCTCAG
Intergenic_715	ID1766	CAGCTCCAGTGCATACTTGG
Intergenic_716	ID1767	CAGCTGATGTGCATGAGATT
Intergenic_717	ID1768	CAGCTGGGCTGATGAAACAG
Intergenic_718	ID1769	CAGCTTCCCATTGATCATAG
Intergenic_719	ID1770	CAGCTTCCTGAAGCGGGCGA
Intergenic_720	ID1771	CAGGAAGTATTCCGCATGTG
Intergenic_721	ID1772	CAGGAAGTTGGCGATCAGCT
Intergenic_722	ID1773	CAGGATTCATAAGTGGGTCA
Intergenic_723	ID1774	CAGGCCCATGAGGAGAAACT
Intergenic_724	ID1775	CAGGCCCGTGCAGGCGGAGT
Intergenic_725	ID1776	CAGGCGAATCTTCTTCAGTG
Intergenic_726	ID1777	CAGGCTGCTCAAGACGTTAC
Intergenic_727	ID1778	CAGGGACAGCCTGAAGATGA
Intergenic_728	ID1779	CAGGGTATGGCAAAGAAAGC
Intergenic_729	ID1780	CAGGTAGCTATAGGTCTTGG
Intergenic_730	ID1781	CAGGTCGGGTCTCGTACCAT
Intergenic_731	ID1782	CAGGTCTAGAAGCTCTTGAA
Intergenic_732	ID1783	CAGTGAACCGGGGCTCCCCG
Intergenic_733	ID1784	CAGTGATTCAAGCTCCGTGA
Intergenic_734	ID1785	CAGTGCACAGGAGAAACTCC
Intergenic_735	ID1786	CAGTGGAAGGGGAACAGATG
Intergenic_736	ID1787	CAGTTAAAAGCAAAGATATC
Intergenic_737	ID1788	CAGTTACCATGGCAACCGGG
Intergenic_738	ID1789	CAGTTCATGGGCACTGATAG
Intergenic_739	ID1790	CATAAACAAACCCTCCGCTG
Intergenic_740	ID1791	CATAAGGCCTATAAGACAGA
Intergenic_741	ID1792	CATAATCGAGAAAAGGCCAG
Intergenic_742	ID1793	CATACCTGTCTGGAGCCTGT
Intergenic_743	ID1794	CATACTCCGGGTAGCCGCAC
Intergenic_744	ID1795	CATAGGAGATCTTGCGTATC
Intergenic_745	ID1796	CATAGTAGCAAACAATTCCC
Intergenic_746	ID1797	CATCAAAGTAAGAGGCTGGT
Intergenic_747	ID1798	CATCAACCTTGTGACTGTGA
Intergenic_748	ID1799	CATCAATGAGAGCAGACAGA
Intergenic_749	ID1800	CATCAGAAGAGAGTCACTTG
Intergenic_750	ID1801	CATCAGCTCGGTCTCAACAG
Intergenic_751	ID1802	CATCATCACAGACGGCGTGG
Intergenic_752	ID1803	CATCATGGGACACCAGATAT
Intergenic_753	ID1804	CATCCACAATGTGAGATACT
Intergenic_754	ID1805	CATCCAGAATGTGAGATACT
Intergenic_755	ID1806	CATCCAGGAGCAGAACGAGA
Intergenic_756	ID1807	CATCGCCGTCCTGGATACGG
Intergenic_757	ID1808	CATCGTCATCATTGTCACCT
Intergenic_758	ID1809	CATCGTGGAAGTAATCCTTG
Intergenic_759	ID1810	CATCTCAAATGGACACATGT
Intergenic_760	ID1811	CATCTCAGAAAACAGCGTTG
Intergenic_761	ID1812	CATCTGAAGATGAAGTACGG
Intergenic_762	ID1813	CATCTGCCAGAGGGTGTTAG
Intergenic_763	ID1814	CATCTGTTCCCCTTCCACTG
Intergenic_764	ID1815	CATCTTCTCTCGGTGCTGCC
Intergenic_765	ID1816	CATCTTGCGTGTCAGCTGGT
Intergenic_766	ID1817	CATGAAAGAAGGCAAACAGG
Intergenic_767	ID1818	CATGAATCTGCGGCGTCCTG
Intergenic_768	ID1819	CATGACAGCTGCACTCCGGG
Intergenic_769	ID1820	CATGACAGTATATCGGAAGA
Intergenic_770	ID1821	CATGAGATTAGGAACGTCCT
Intergenic_771	ID1822	CATGAGCACAGTCAGCGAGG
Intergenic_772	ID1823	CATGAGCGAGCTCATACAGG
Intergenic_773	ID1824	CATGATGTGGGCAGTGGCGA
Intergenic_774	ID1825	CATGCAAGAGAATTCATTCA
Intergenic_775	ID1826	CATGCAGGCCTTCATCCTAG
Intergenic_776	ID1827	CATGCAGGTGCTACCAACGA
Intergenic_777	ID1828	CATGCCCACGAGGTACTCAG
Intergenic_778	ID1829	CATGGACAGATGGTAGCCGG
Intergenic_779	ID1830	CATGGAGGTCAGGTTTAGAG
Intergenic_780	ID1831	CATGGCCACATCATCGTCAG
Intergenic_781	ID1832	CATGGGTGTACGTCTTAATC
Intergenic_782	ID1833	CATGGTGACCCCATTGGCCA
Intergenic_783	ID1834	CATGTAGGAATAAATCTGTG
Intergenic_784	ID1835	CATGTATATTACATATATCA
Intergenic_785	ID1836	CATGTCACAGTTCTCTTCAA
Intergenic_786	ID1837	CATTAATGTACACTTGGGAA
Intergenic_787	ID1838	CATTACTTACCACACCTCAG
Intergenic_788	ID1839	CATTCAAGAAACATAGATGG
Intergenic_789	ID1840	CATTCATGTGTTAACTTGTC
Intergenic_790	ID1841	CATTCTGGGCACCCCTGGCT
Intergenic_791	ID1842	CATTGAGCTGGTAGTCTTCC
Intergenic_792	ID1843	CATTGATTATCTCCAAACTT
Intergenic_793	ID1844	CATTGGAAGATGCTGTCACA
Intergenic_794	ID1845	CATTGTAAACAAGAAAGTTA
Intergenic_795	ID1846	CCAAAATACGGTGTGAGAGT
Intergenic_796	ID1847	CCAAACACCAAGCATTCCAG
Intergenic_797	ID1848	CCAAAGAATGATTGAGACTG
Intergenic_798	ID1849	CCAAAGCAATCTTGCTGCAA
Intergenic_799	ID1850	CCAACACATCTACCTGGAGA
Intergenic_800	ID1851	CCAACATCCATAGGGTGGCT
Intergenic_801	ID1852	CCAACTGTTGTGGCCAGTGT
Intergenic_802	ID1853	CCAACTTAGAGATCAATTGA
Intergenic_803	ID1854	CCAAGAATTCACTCAGAAGA
Intergenic_804	ID1855	CCAAGCCCGGGCGTCACCGT
Intergenic_805	ID1856	CCAAGCCCTGAAGTTCGTGG
Intergenic_806	ID1857	CCAAGCTGTTGGAAGAAATG
Intergenic_807	ID1858	CCAAGGAGTGCTCAGAAAGG
Intergenic_808	ID1859	CCAAGGGCTGTGAGGGCCTA
Intergenic_809	ID1860	CCAAGTAGTGGCCTCCCATG
Intergenic_810	ID1861	CCAAGTTGAGAACACTCAGA
Intergenic_811	ID1862	CCAATTGATTGGAGTTTCTG
Intergenic_812	ID1863	CCACAATATGGCTGGCAGGG
Intergenic_813	ID1864	CCACCCGGTTAGCACCCGCC
Intergenic_814	ID1865	CCACCCTACGAATGTTGGTC
Intergenic_815	ID1866	CCACCTCCGAGTCCCCATCA
Intergenic_816	ID1867	CCACCTCCTCATCCAGAAAG
Intergenic_817	ID1868	CCACCTGCACAGCCTTACGG
Intergenic_818	ID1869	CCACGCAATATAATGCAGTA
Intergenic_819	ID1870	CCACGGCAGTGCTGGCAAAG
Intergenic_820	ID1871	CCACTGCTCCAGCGGCAGCT
Intergenic_821	ID1872	CCAGATGGTACATCTGGCTT
Intergenic_822	ID1873	CCAGCATCACTCTGCCACAC
Intergenic_823	ID1874	CCAGGAATGCTACAATGAGT
Intergenic_824	ID1875	CCAGGACATAAGGAACACTG
Intergenic_825	ID1876	CCAGGTACTTGAGCAGGTGT
Intergenic_826	ID1877	CCAGTATCTCACATTCTGGA
Intergenic_827	ID1878	CCAGTATCTCACATTGTGGA
Intergenic_828	ID1879	CCAGTCCTCGAAACTGTACC
Intergenic_829	ID1880	CCAGTGCCAATGAAGTGATC
Intergenic_830	ID1881	CCAGTGGAAGGTATTAGAAA
Intergenic_831	ID1882	CCAGTGGCAATTCCAAACCT
Intergenic_832	ID1883	CCAGTGTTACGGGCCATGAT
Intergenic_833	ID1884	CCATAACACCACAGCTTCCG
Intergenic_834	ID1885	CCATATTCATGTCCACATTG
Intergenic_835	ID1886	CCATATTCTCAAGTTCATCT
Intergenic_836	ID1887	CCATCAGGACTTGCATCTAC
Intergenic_837	ID1888	CCATCTCCAGGTAGATGTGT
Intergenic_838	ID1889	CCATGCAAGAGAATTCATTC
Intergenic_839	ID1890	CCATGGAAAGACGTCATGCA
Intergenic_840	ID1891	CCATGGCAGACATGTTGCAC
Intergenic_841	ID1892	CCATGTCTGCTAAAGCAAAG
Intergenic_842	ID1893	CCATTCGTCTTATTGCCGAC
Intergenic_843	ID1894	CCCAACACAAAACCCAGAAA
Intergenic_844	ID1895	CCCAACTGACCAAGAGAGAG
Intergenic_845	ID1896	CCCAGAAAAGCAGTGTAGTA
Intergenic_846	ID1897	CCCAGCCACCCTATGGATGT
Intergenic_847	ID1898	CCCATCATGGCCCGTAACAC
Intergenic_848	ID1899	CCCATCTATCTCAACGTTAC
Intergenic_849	ID1900	CCCCAATGTTGTACGGCTAA
Intergenic_850	ID1901	CCCCACACCATCTGTCAAAG
Intergenic_851	ID1902	CCCCGAGGAGATTGCAGAGG
Intergenic_852	ID1903	CCCCTAAGAATACTACCTGT
Intergenic_853	ID1904	CCCGCATGTCCCTTGAACCT
Intergenic_854	ID1905	CCCTAAAGAGAGGACAAACA
Intergenic_855	ID1906	CCCTGATGGGGACTCGGAGG
Intergenic_856	ID1907	CCCTTGAGCGAAAGAAGCTT
Intergenic_857	ID1908	CCGAATTCATTGTCATACCA
Intergenic_858	ID1909	CCGAATTCCAAGAAGCCGGG
Intergenic_859	ID1910	CCGAGCCCGGGCGTCACCGT
Intergenic_860	ID1911	CCGATCCAGAGCTCAGCGAG
Intergenic_861	ID1912	CCGCACCAAGCTGAAGAATA
Intergenic_862	ID1913	CCGCCGGACTGCAAGAAATG
Intergenic_863	ID1914	CCGCCTGGAGGGTCATCTCG
Intergenic_864	ID1915	CCGCCTTCGCCGATTCAAGC
Intergenic_865	ID1916	CCGCCTTCTTCACCTCCACG
Intergenic_866	ID1917	CCGGAGAAATAACCATCACC
Intergenic_867	ID1918	CCGGCTATCCATGTAGAGGG
Intergenic_868	ID1919	CCGTCGGGTGATTAGCGGTG
Intergenic_869	ID1920	CCTAAAACCAAAAGTGAGTG
Intergenic_870	ID1921	CCTAGTCGGGTAGGGCCTAT
Intergenic_871	ID1922	CCTATCAGCAGAGAACAGAT
Intergenic_872	ID1923	CCTCAAAGGTCAACTTCAGT
Intergenic_873	ID1924	CCTCACCAGACTTGGAGCTG
Intergenic_874	ID1925	CCTCAGGATCCTTAACCCTG
Intergenic_875	ID1926	CCTCCAAATTGCTATGGAGA
Intergenic_876	ID1927	CCTCCCTTACAGCCACGCCC
Intergenic_877	ID1928	CCTCCTAACGCAGTACAAAC
Intergenic_878	ID1929	CCTCCTCTGCAATCTCCTCG
Intergenic_879	ID1930	CCTCGCCACACTATGGCAGC
Intergenic_880	ID1931	CCTCTCACTGAACAGGAAAG
Intergenic_881	ID1932	CCTCTCCAAATCCAGGGACA
Intergenic_882	ID1933	CCTCTCGAGAACACGTAGGC
Intergenic_883	ID1934	CCTCTGCCACCACGTCTGGG
Intergenic_884	ID1935	CCTCTGGTGGAAACCCAGAG
Intergenic_885	ID1936	CCTCTTCAAATCCACAATTC
Intergenic_886	ID1937	CCTGAATAACGACATTAATG
Intergenic_887	ID1938	CCTGAATAGCCAGGAAGGAG
Intergenic_888	ID1939	CCTGAATGAATTCTCTTGCA
Intergenic_889	ID1940	CCTGACCAACATTCGTAGGG
Intergenic_890	ID1941	CCTGCAGAGCAAGTGTACAA
Intergenic_891	ID1942	CCTGCCCTACCCTAGATAAT
Intergenic_892	ID1943	CCTGGAAAGTAGCCAACTTA
Intergenic_893	ID1944	CCTGGACCCGAAACGCTCTA
Intergenic_894	ID1945	CCTGGAGAAAGATCCGCTCG
Intergenic_895	ID1946	CCTGGATGCTCACTGCTCCA
Intergenic_896	ID1947	CCTGGCCTACGGGGCCAAGG
Intergenic_897	ID1948	CCTGGGATAATTCTGTGAAA
Intergenic_898	ID1949	CCTGTACCTGAAGGTCACAG
Intergenic_899	ID1950	CCTTAAGACCATGTATGGTA
Intergenic_900	ID1951	CCTTAAGTGGATCTTCATCG
Intergenic_901	ID1952	CCTTACTCGTGCAAAGACTG
Intergenic_902	ID1953	CCTTCAATAGGCGAGGTCAG
Intergenic_903	ID1954	CCTTCAATTGATCTCTAAGT
Intergenic_904	ID1955	CCTTCAGTCAGCACGTGAGA
Intergenic_905	ID1956	CCTTCGTTGTCGGATATCTA
Intergenic_906	ID1957	CCTTCTGAACAAGCAAATGT
Intergenic_907	ID1958	CCTTGGTAGGGGTACCCCTG
Intergenic_908	ID1959	CCTTGTTCTCCTTGGCATCA
Intergenic_909	ID1960	CGAAAACTGTGATCTTCTCG
Intergenic_910	ID1961	CGAAGAAGTGCTCAGAAACG
Intergenic_911	ID1962	CGAAGCGAGGGAGAGCGCTG
Intergenic_912	ID1963	CGAAGGTGCACACCAGGGCC
Intergenic_913	ID1964	CGACAAACTGATTATTGTGA
Intergenic_914	ID1965	CGACCTAAGTGTGAGACATG
Intergenic_915	ID1966	CGACCTCTCTGTGAGCCAGC
Intergenic_916	ID1967	CGAGAAAAGGCCAGAGGCGT
Intergenic_917	ID1968	CGAGAACATCAAACTGGGAT
Intergenic_918	ID1969	CGAGCAGAAGACCGACACCT
Intergenic_919	ID1970	CGAGCAGGTTATGTACCCGA
Intergenic_920	ID1971	CGAGTCATCGATGTTACCTT
Intergenic_921	ID1972	CGATACGACAGATCTCGCCA
Intergenic_922	ID1973	CGATGCCTCGAAAAGCGTGC
Intergenic_923	ID1974	CGCACTCACAGAAGCCATTA
Intergenic_924	ID1975	CGCAGGGTTCAGGTGAGAAC
Intergenic_925	ID1976	CGCATTCCGGCCGCGGTGCG
Intergenic_926	ID1977	CGCCTCCTCCTTCTTGCAGT
Intergenic_927	ID1978	CGCGGATGCCTTGTGCATCA
Intergenic_928	ID1979	CGCGGCGAAGGAATGGCCTG
Intergenic_929	ID1980	CGCGTCCAGACATGGCGGGA
Intergenic_930	ID1981	CGCTCCAAAATATCGGATGC
Intergenic_931	ID1982	CGCTGAAGTCATGTGCACAG
Intergenic_932	ID1983	CGGAAACTGCCTCTTCAACC
Intergenic_933	ID1984	CGGACAGAGCTGGATGACTG
Intergenic_934	ID1985	CGGACGTAGTTGGTGCCATC
Intergenic_935	ID1986	CGGAGCAGAGTGCTGGGCAA
Intergenic_936	ID1987	CGGCACCAATTCTTCTAAAA
Intergenic_937	ID1988	CGGGAAGTATTCCGCATGTG
Intergenic_938	ID1989	CGGGATAACCAGATGACCCG
Intergenic_939	ID1990	CGGGATGACGTGGCTCTCGA
Intergenic_940	ID1991	CGGGCACCACAGGGGCAAGA
Intergenic_941	ID1992	CGGGCCATTGCATATGCGCT
Intergenic_942	ID1993	CGGGCCTGGAGACGATGGTG
Intergenic_943	ID1994	CGGGCGTGTGTGGAGCCAGG
Intergenic_944	ID1995	CGGGCTGGACGACGACGACG
Intergenic_945	ID1996	CGGGGCGCGGAATGGCTGGG
Intergenic_946	ID1997	CGGGTTGAATTGGGAAATGA
Intergenic_947	ID1998	CGGTATGACAAGGATGCCCA
Intergenic_948	ID1999	CGGTCTCTCTAACATCCGAC
[truncated: 73,489 more rows]
