# Supplementary material for: An optimized genome-wide, virus-free CRISPR screen for mammalian cells
Source: Cell Rep Methods. 2021 Aug 4;1(4):100062. doi: 10.1016/j.crmeth.2021.100062 (PMC8687118; doi:10.1016/j.crmeth.2021.100062)
Supplement: Table S2. LV gRNA library design, related to Figure 1 [file mmc3.csv]

gene_id	UID	seq
NT_1	ID1	GGCGGCGAGACGCGACCGGC
NT_2	ID2	GACTTCGGCGTAGGCAAGCG
NT_3	ID3	GGGCACCCGAAAGCGCGGAT
NT_4	ID4	GAGACGCGACCGGCTGGCCG
NT_5	ID5	GAACCTGCGTGAGAAATAGT
NT_6	ID6	GCTTCCGCAGGCTCGCTTCG
NT_7	ID7	GGGGCTCAGGTGTCGCCGCA
NT_8	ID8	GCGCAGGAAGGCACCGTCGA
NT_9	ID9	GCCCTGCCCCCCGAGAGCGG
NT_10	ID10	GAGCAGCAGTGGAATCCGGT
NT_11	ID11	GGAAAAGCGTCTGACCAAGA
NT_12	ID12	GACCCCAGGCCGGCGGATCT
NT_13	ID13	GTGATCCACATCGTGAATCG
NT_14	ID14	GGACGGGCGGCGAGTACGGC
NT_15	ID15	GGGCCTGACTGGCTCGGCCC
NT_16	ID16	GCTGGGGACACTTCTCTCCG
NT_17	ID17	GCCACAGCCGCAGGAGCGGC
NT_18	ID18	GAGCTACATGAGAACACGGA
NT_19	ID19	GGCCTTCTTGCTTACCCCCT
NT_20	ID20	GTTTTTCTCCCCCACCGGGG
NT_21	ID21	GAAGGTGAGAAACCGCGGGT
NT_22	ID22	GACATTGGCAGCACGGCGGG
NT_23	ID23	GTGGCCTTCGCCGCCGGAGA
NT_24	ID24	GCTTGGGGGTACAAGCTCCG
NT_25	ID25	GACGCTTGGGAGATTCCCGT
NT_26	ID26	GACACACACACGAGCGGCGA
NT_27	ID27	GGCAGAAGGTCCTTGCGGCA
NT_28	ID28	GTCCGGCGGCGGCCGAGCGG
NT_29	ID29	GCCGGCCTGCAGTGCCGGAC
NT_30	ID30	GGAGTCCCGGGCGCCCGGTT
NT_31	ID31	GAAGGAGCTGTCACGGCCCG
NT_32	ID32	GTCTGTGCGGCAGATGCCCG
NT_33	ID33	GAAGAAACCGCCTTCTCCGG
NT_34	ID34	GAGGGCAGCGAGGTCTCCAC
NT_35	ID35	GGCCCCAGCGGCACCCGGTA
NT_36	ID36	GGGGTCCAATCGGACAACTT
NT_37	ID37	GGAGGAAGTAACACCGTTGA
NT_38	ID38	GACAGCTCGGGCCGAGGACG
NT_39	ID39	GTAAGTTGTCCGAGAATCCC
NT_40	ID40	GCTGGGATCGCACTTCACGC
NT_41	ID41	GGCCCTGCCCCCCGAGAGCG
NT_42	ID42	GCATGGCGTCTTCTGGCGGC
NT_43	ID43	GAAAGCCTCGAGAGACGCGT
NT_44	ID44	GACTGCTTGTACCCACCGTA
NT_45	ID45	GTCTACTGTATGCTGCAAAC
NT_46	ID46	GCATCACCGGCGGAAGCTCT
NT_47	ID47	GAAAGGACTCTGGCGTAAAC
NT_48	ID48	GCTCAGAGCCGCTGAGCTCA
NT_49	ID49	GAGAAAGGACACCACGATAC
NT_50	ID50	GTGTGAAGAACCGCTGTCTG
NT_51	ID51	GCCAACAACGTTCGAGTCGT
NT_52	ID52	GTGCCTCCTGGCCATACGGT
NT_53	ID53	GGGAGGCGGCGAGACGCGAC
NT_54	ID54	GGTCCAGTAGTCGCGGCAAC
NT_55	ID55	GGGTCCAATCGGACAACTTC
NT_56	ID56	GCCTTCGCCGCCGGAGAAGG
NT_57	ID57	GCGACGCCGAACCGGGCGCC
NT_58	ID58	GAGCTTCCGCCGGTGATGCT
NT_59	ID59	GATGTGGTAGTTGCGCCTGA
NT_60	ID60	GCAGCAGGCGTGTCAGGGGG
NT_61	ID61	GGATTCCACTAAGAAAGCGC
NT_62	ID62	GGGGCACCCGAAAGCGCGGA
NT_63	ID63	GGGTCGCCGGCGAGACTCAG
NT_64	ID64	GAAGGATTCGTTGCTAAGCC
NT_65	ID65	GCAGCCAGGCCCCCCCCGGT
NT_66	ID66	GGTGCGCGCCACCGGCCGCG
NT_67	ID67	GACTGGTGCCCACCACACGC
NT_68	ID68	GCCAAGGCCTCGGCAGGTAT
NT_69	ID69	GGCCTGGGCCGAAGACCTAA
NT_70	ID70	CGCGCACCACGGGCGCGCAC
NT_71	ID71	CGTTGGGCATAGCGAACACT
NT_72	ID72	TTCGCACGATTGCACCTTGG
NT_73	ID73	TAATGCTGCACACGCCGAAT
NT_74	ID74	CCTCCGTGCTAACGCGGACG
NT_75	ID75	GGTTAGAGACTAGGCGCGCG
NT_76	ID76	ACTGCGGAGCGCCCAATATC
NT_77	ID77	TTATCGCGTAGTGCTGACGT
NT_78	ID78	CGGGTCTCCAAAGATCGCTT
NT_79	ID79	TGCGCCTTACTCGTTAACTG
NT_80	ID80	TGGGAATTCCTCGGCCGATT
NT_81	ID81	GCGTTCCCCCACTGACGGGG
NT_82	ID82	CGCGGCCCACGCGTCATCGC
NT_83	ID83	AGGCGCCAACATTGACCGTA
NT_84	ID84	GAGCAATCCAAAGTTAACGG
NT_85	ID85	TGTCTTCGGATAGGCGGCTT
NT_86	ID86	TGTCATGCGTCACTTAGTGC
NT_87	ID87	CGCAAGGTGTCGGTAACCCT
NT_88	ID88	GGGGCAGGGACCGAGTATCC
NT_89	ID89	GTACCATACCGCGTACCCTT
Intergenic_1	ID90	AACTAGCCCGAGCAGCTTCG
Intergenic_2	ID91	ATAGGTCATCCACTGGGCGG
Intergenic_3	ID92	CAACCGGCGGGCCCCTACAA
Intergenic_4	ID93	GAAATGAAAGAGAAATATGA
Intergenic_5	ID94	GAACAGCCTGAGTGGATCCT
Intergenic_6	ID95	GAACCCCGACGGCTACGAGG
Intergenic_7	ID96	GAACCGCTACCGAGACACCG
Intergenic_8	ID97	GAAGATGGGGACTGCTGCGC
Intergenic_9	ID98	GAAGCCTAGGCTCCCCCGAG
Intergenic_10	ID99	GAAGGCTGGCCGGAGCCCCG
Intergenic_11	ID100	GAAGTCACCGCTTTCAGACG
Intergenic_12	ID101	GAATGAGGGTACCAGACGAG
Intergenic_13	ID102	GAATGGGCGGCGGAGATCCC
Intergenic_14	ID103	GACAAAGCAGCTCTATTTCT
Intergenic_15	ID104	GACAGGATAACGGTTCCTGT
Intergenic_16	ID105	GACATTCCCTCGTTAGGGCG
Intergenic_17	ID106	GACCAGAGATATGCTCTTGG
Intergenic_18	ID107	GACCGCCTTGTTGTCCGCCG
Intergenic_19	ID108	GACGCAAGCGGCGAACAAAG
Intergenic_20	ID109	GACGCCCCCACGTCTGAAAG
Intergenic_21	ID110	GACTACAGATGCTAAAAGGC
Intergenic_22	ID111	GACTCGCTACTGGAGCCCCG
Intergenic_23	ID112	GACTTGTTCAGACCACGGGC
Intergenic_24	ID113	GAGAAAGCGACCATCCTGCG
Intergenic_25	ID114	GAGAATGGTATTGGGACAGT
Intergenic_26	ID115	GAGCATGGCTCCCATGATAG
Intergenic_27	ID116	GAGCCCACGGTTCTCCACGA
Intergenic_28	ID117	GAGCCCGGGAAGATGTGAGA
Intergenic_29	ID118	GAGCCGCTTCCAGTGCGGCG
Intergenic_30	ID119	GAGGAGGGGGGCGAGCCGCG
Intergenic_31	ID120	GAGGTCTATGCCACGCTGAA
Intergenic_32	ID121	GAGGTGGTTACAGGTGCGTG
Intergenic_33	ID122	GAGTGAAGACGCGAGCAAAC
Intergenic_34	ID123	GAGTGGGGTGATGGCATCCG
Intergenic_35	ID124	GATACTGGATGTTGATCAAC
Intergenic_36	ID125	GATCTGGGGTCCAAGACCCC
Intergenic_37	ID126	GATGCACAGGCGCGAGTGGT
Intergenic_38	ID127	GATGGGCGATGGCGCGGCGA
Intergenic_39	ID128	GATTCTCATAAAAGGCCGGC
Intergenic_40	ID129	GATTCTGCAGCCCTGCCGCA
Intergenic_41	ID130	GCACGAGGTCATCATAGCGG
Intergenic_42	ID131	GCACGCCCCGCAGGATCGCG
Intergenic_43	ID132	GCAGCCACCTCGTAGCCGTC
Intergenic_44	ID133	GCAGGATGAACTCCCCGAGC
Intergenic_45	ID134	GCAGTCAAACTTACGCCCGT
Intergenic_46	ID135	GCCAGAGCTACATGAGAACA
Intergenic_47	ID136	GCCCACCACGATATCTGCCG
Intergenic_48	ID137	GCCCAGGCTCAGGTGGAACC
Intergenic_49	ID138	GCCCCGGGCCGGCTGGTACC
Intergenic_50	ID139	GCCCCTCCCATGGCAGCCGT
Intergenic_51	ID140	GCCCGGGGTCGGGCTCGAAC
Intergenic_52	ID141	GCCGCACACGCAGAGACGCA
Intergenic_53	ID142	GCCGCCCCCCCGCTCTCGGG
Intergenic_54	ID143	GCCTGGCGAGATGGCGCGGC
Intergenic_55	ID144	GCCTTGCCCCCAAGGTCACG
Intergenic_56	ID145	GCGAACGGAAGTTCCGCGAG
Intergenic_57	ID146	GCGATGGCGCGGCGATGGCG
Intergenic_58	ID147	GCGGCGGCGGCGGAGCCGCG
Intergenic_59	ID148	GCTCACTGCGCGGGAAGTGG
Intergenic_60	ID149	GCTCAGCGAGCGGACGGTGG
Intergenic_61	ID150	GCTCCGCCCCGCTCCCGCCG
Intergenic_62	ID151	GCTCCGCGTCTCGCGAGAGG
Intergenic_63	ID152	GCTCGAGTCCCCGCGCGTCC
Intergenic_64	ID153	GCTCGGCGACACTCGCACCC
Intergenic_65	ID154	GCTGCAGCGGTGGGGAAAAT
Intergenic_66	ID155	GCTGCAGTCATCTCAGGAAA
Intergenic_67	ID156	GCTGCGGCGAGATCACATAA
Intergenic_68	ID157	GCTGGCAGCAACACTTCTGC
Intergenic_69	ID158	GCTGTACCGGAGAGTGGTAG
Intergenic_70	ID159	GCTGTGGCCTCCTGCCCACT
Intergenic_71	ID160	GGAAAGATTTTTCGTAACAA
Intergenic_72	ID161	GGAAATGATAGCCTGTGGCT
Intergenic_73	ID162	GGAAATGCCTCAGTATGGGG
Intergenic_74	ID163	GGAACTGATTTTTGACCACG
Intergenic_75	ID164	GGAAGTGATGGGGGTGTAGT
Intergenic_76	ID165	GGAATAAGGTTGGCGTATTC
Intergenic_77	ID166	GGAATCAAAAGAGCGCCCTG
Intergenic_78	ID167	GGACACTGCCGAGGCACCGG
Intergenic_79	ID168	GGACACTGGCCCAGAGTGTC
Intergenic_80	ID169	GGACCACTGTCACCCACCGC
Intergenic_81	ID170	GGACGGAGGATCGGCCAATC
Intergenic_82	ID171	GGAGCATTGTCGCCCCCAGC
Intergenic_83	ID172	GGAGGCCAGCAGGACTACCC
Intergenic_84	ID173	GGAGGGTAGCACTAGATCTG
Intergenic_85	ID174	GGAGTAAGATGGGCAGGACT
Intergenic_86	ID175	GGATGAGGCGCAGGATTCGC
Intergenic_87	ID176	GGCAACATAATCACGTGTAT
Intergenic_88	ID177	GGCAAGCGCGCAGCGCGCAT
Intergenic_89	ID178	GGCACAGATTGCACCCACTC
Intergenic_90	ID179	GGCACCCAGCGCTTCAGTGC
Intergenic_91	ID180	GGCCAATGAGGGAGTAAGAT
Intergenic_92	ID181	GGCCACGGCGGACAACAAGG
Intergenic_93	ID182	GGCCCATCCGGGCCGGTAGA
Intergenic_94	ID183	GGCCGCCCCGTGGTACCCGG
Intergenic_95	ID184	GGCCGCGGCAGATATCGTGG
Intergenic_96	ID185	GGCCTTAGTGCGGCCCCGCG
Intergenic_97	ID186	GGCGCGAGGGCGGTAGCGGC
Intergenic_98	ID187	GGCTAGGAGCGCGTGGGCTG
Intergenic_99	ID188	GGCTCTGAGCACACCATCAA
Intergenic_100	ID189	GGCTGCCTCTGCCATCGCCG
Intergenic_101	ID190	GGGACGCAAGCGGCGAACAA
Intergenic_102	ID191	GGGCCGCCCCGTGGTACCCG
Intergenic_103	ID192	GGGGAGGTACCTCTACGTGC
Intergenic_104	ID193	GGGGCAACTTTGCGCGCAGT
Intergenic_105	ID194	GGGGCGCAGCGACTTCGAGT
Intergenic_106	ID195	GGGGGAGCCTAGGCTTCATT
Intergenic_107	ID196	GGGGGCCCTGGGGCGCGCCC
Intergenic_108	ID197	GGGTACCACGGGGCGGCCCG
Intergenic_109	ID198	GGGTCTAGTGGTCTTCTCCG
Intergenic_110	ID199	GGTACAGCTGTTCTGTGTGG
Intergenic_111	ID200	GGTCCAGCCCCGAAGCACCC
Intergenic_112	ID201	GGTCTGGAGCTGCTCCGCCG
Intergenic_113	ID202	GGTGACTTCAAAGGATTCGG
Intergenic_114	ID203	GGTGCCCGCGGGCATCTCCT
Intergenic_115	ID204	GGTGGCCACGGGCCTTTGAG
Intergenic_116	ID205	GGTGGCGGCGCTCAGCACCC
Intergenic_117	ID206	GGTGGGTGTGGGAGACCCGC
Intergenic_118	ID207	GGTGTCCCTCACCGCGGATC
Intergenic_119	ID208	GGTGTCTCGGTAGCGGTTCA
Intergenic_120	ID209	GTAAGAGGTCGTTGTTACCG
Intergenic_121	ID210	GTAATAGGTCCAGCAGGCGC
Intergenic_122	ID211	GTAGACGGGGCTTCCCCGCA
Intergenic_123	ID212	GTAGGTACCCAATGATGAGT
Intergenic_124	ID213	GTCACCGCTTTCAGACGTGG
Intergenic_125	ID214	GTCAGCATTCGGGGACCACA
Intergenic_126	ID215	GTCAGTGTGAACGCGCCCCT
Intergenic_127	ID216	GTCCCCCACGTGACTCTCGG
Intergenic_128	ID217	GTCCCTACGTTGCTCAGAAC
Intergenic_129	ID218	GTCCTCTCCACGCCCTAACG
Intergenic_130	ID219	GTCTGCACGTCTTGCTCCTA
Intergenic_131	ID220	GTCTGCGCCGGCCGCGCGCC
Intergenic_132	ID221	GTCTTCCGGAGCGAACGACT
Intergenic_133	ID222	GTCTTTGGCCTTGGAGGTAT
Intergenic_134	ID223	GTGAGCCGAGCTCACTGCGC
Intergenic_135	ID224	GTGAGGGAGGCCGGCCGCCC
Intergenic_136	ID225	GTGCATTGAGCAATGCCCAA
Intergenic_137	ID226	GTGCCCAGGAAAGCCGGAAA
Intergenic_138	ID227	GTGCGCAGGAACACGGATCT
Intergenic_139	ID228	GTGGCGACGTCTCGCTAGCC
Intergenic_140	ID229	GTGGCGGCGCTCAGCACCCA
Intergenic_141	ID230	GTGGTGGGCGCGGTGATCTC
Intergenic_142	ID231	GTGGTGGGCGGCGTGGCCCA
Intergenic_143	ID232	GTGTCTGTCTGTCGGATGCC
Intergenic_144	ID233	GTGTGTGGAGACCGAGCCAC
Intergenic_145	ID234	GTTGGAATGCAGCTGCTATT
A3galt2__1	ID235	GTTTAGCCCTGTACCTATAC
A3galt2__1	ID236	GCAGTGCCCTACATGACGCT
A3galt2__1	ID237	GCTCCCCAAGAAGTACAGGT
A3galt2__1	ID238	GGGCCAGGGTCGCTTGCTGC
A3galt2__1	ID239	GCGCATGCGCGTGCTATATG
A3galt2__1	ID240	GTCCCGACCTGTACTTCTTG
A3galt2__1	ID241	GTAAACTTGTCCGTCAGCAG
A3galt2__1	ID242	GCAGAGGCGTGGTGGCTATA
A4galt__1	ID243	GCACACTGTGGGTGCACCCA
A4galt__1	ID244	GGCTCCGTTGAGGACGTATC
A4galt__1	ID245	GCGCTTCTCTGGAAGTTCGG
A4galt__1	ID246	GGACATTGGGGAAGCATCTC
A4galt__1	ID247	GGCAGGGGATGTCCACTGGC
A4gnt__1	ID248	GCCTCTCTTCACATCTCCAC
A4gnt__1	ID249	GGACCAGCGACAGGGAGAGA
A4gnt__1	ID250	GGGCCTGATGGAGATGACGT
A4gnt__1	ID251	GGGATGCATCCGAGCTGACA
A4gnt__1	ID252	GAACCCAAATACCCCATTAC
A4gnt__1	ID253	GAAATATGGTGGCATCTACC
A4gnt__1	ID254	GTCTGCTGCGAAAATCTACC
Aacs__1	ID255	GGGTGCTCCTGTCGTGCCCG
Aacs__1	ID256	GGCAAGTGGGACAGGCGCGC
Aacs__1	ID257	GGACCGCTTCCGGGCGGCCG
Aacs__1	ID258	GATGGCTCCAATACTGGCAG
Aacs__1	ID259	GCTGGCGCAGCTCGGGCGCG
Aacs__1	ID260	GACCGCTTCCGGGCGGCCGT
Aacs__1	ID261	GCAGATGGACCGCTTCCGGG
Aadac__1	ID262	GTATCTGGGGACAGTGCTGG
Aadac__1	ID263	GTTCATATCAAGAGCCTGAA
Aadac__1	ID264	GAAGATATTCTTGAAAGATA
Aadac__1	ID265	GGTGTATCTGGGGACAGTGC
Aadac__1	ID266	GGTGTAGATCCTCAAAGAGT
Aadac__1	ID267	GGGCAGGATATACTAAGGCC
Aadacl3__1	ID268	GACGCAAGCATACGTTGTGG
Aadacl3__1	ID269	GGACTGTGGCTCTGTTGTCC
Aadacl3__1	ID270	GTGGTCTGTGGCGACAGTGT
Aadacl3__1	ID271	GATGATGCCAGTCCTAAGGG
Aadacl3__1	ID272	GCTGTGGCTTCATTCTCGCT
Aadacl3__1	ID273	GACACTCCTCGTAGCTGCTG
Aadacl3__1	ID274	GTCTGTGGCGACAGTGTAGG
Aanat__1	ID275	GGTAAGGCAACGGAACTCGC
Aanat__1	ID276	GAGGCCATGCACCTGCCGCC
Aanat__1	ID277	GCACAGGCCTGGAGGCCGCA
Aanat__1	ID278	GTATGTGCAGGTGGGCCGTG
Aanat__1	ID279	GTCGGATCTCCTCCAAGTAG
Aanat__1	ID280	GGCAACGGAACTCGCTGGCA
Aasdhppt__1	ID281	GGCTGCCCAGTCGAACCGAA
Aasdhppt__1	ID282	GTTGAAGTTGAAATTGGGAT
Aasdhppt__1	ID283	GCAGAACCTGAGCTGCAAGT
Aasdhppt__1	ID284	GACCATGGAGGGCGTTCGCT
Aasdhppt__1	ID285	GGCCCAGCGAACGCCCTCCA
Aasdhppt__1	ID286	GCTGCGGTCGATCCAGCCCG
Aasdhppt__1	ID287	GCTGTGCATCGTGCCGACCA
Aass__1	ID288	GATCCAGCCTTCCAATCGAC
Aass__1	ID289	GTCGTGGATGGCCCGTCGAT
Aass__1	ID290	GCCAGCACAGCTTCCAATTG
Aass__1	ID291	GCTTAATTAATGGAATCTAC
Aass__1	ID292	GCCAGTCCCCGTGAACACAA
Aass__1	ID293	GTGCAGGCTGTCCGCGATGC
Aass__1	ID294	GAGAGAGGATGTGAACGCCT
Abat__1	ID295	GAATGCATTCTCATTGGAGC
Abat__1	ID296	GGTTGTCTCCACCCTCGGAC
Abat__1	ID297	GGTTGCCATCCACATCCACT
Abat__1	ID298	GGAGGCAGGATGCCCAAGGC
Abat__1	ID299	GAAGGAAAGGATGCTGTAGT
Abat__1	ID300	GGAAAGCGCCCATGAAGGAA
Abat__1	ID301	GAGAATATAGGTCCAACATG
Abca1__1	ID302	GCAAGGCATCGGGGTACAAT
Abca1__1	ID303	GGATCTTGTACTTCACGTGA
Abca1__1	ID304	GGAGCTGGAGCTGTTCACGT
Abca1__1	ID305	GATCTTGTACTTCACGTGAT
Abca1__1	ID306	GTGTGGACCCTTACTCTCGA
Abca1__1	ID307	GTAGCCTGGCAGGACTACGT
Abca1__1	ID308	GTGGACCCTTACTCTCGAAG
Abcb11__1	ID309	GAGGGATCAGATTGGTATAG
Abcb11__1	ID310	GCTGCTCCGATCCCAATGAG
Abcb11__1	ID311	GGCAGCTGCTGACCGTCCGG
Abcb11__1	ID312	GGCGGAGGCCAGATAAGTGG
Abcb11__1	ID313	GCTGGCAGCTGCTGACCGTC
Abcb11__1	ID314	GTACGGCTCCACACTAGTCC
Abcb11__1	ID315	GGTTCCTGGTAGGACTCTAC
Abcb1__1	ID316	GGTGCAGAGCGGACAGACAG
Abcb1__1	ID317	GGGCTATCACAATGGTAGTC
Abcb1b__1	ID318	GCAGATGACAATCCAATAAG
Abcb1b__1	ID319	GTATTCATTCGACAGGACCA
Abcb1b__1	ID320	GCCTATTACTACACGGGGAT
Abcb1b__1	ID321	GAACAGCAGCCAGAGTTCCC
Abcb1b__1	ID322	GGTCTATGCATCATATGCAC
Abcb1b__1	ID323	GTTGAGAAGCTGTCAATGCT
Abcb1|Abcb1b	ID324	GATCTTGGGGTTGCGGACCA
Abcb1|Abcb1b	ID325	GGTATCTGCGGGAAATCATT
Abcb1|Abcb1b	ID326	GGATCTTGGGGTTGCGGACC
Abcb1|Abcb4|Abcb1b	ID327	GAGGCTCTACGACCCCACAG
Abcb4__1	ID328	GGGCAGACGGTGGCCCTTGT
Abcb4__1	ID329	GCTGCAGACAGCCCGAGTAT
Abcb4__1	ID330	GAGACCTGACCCGTGAGCTA
Abcb4__1	ID331	GCATATTACTACTCGGGACT
Abcb4__1	ID332	GATATTAGCCCGAGATGGAT
Abcb4__1	ID333	GAAAACATTCGCTATGGCCG
Abcc1__1	ID334	GATGTAGCCGCGGTCATGTC
Abcc1__1	ID335	GGATGTAGCCGCGGTCATGT
Abcc1__1	ID336	GCGTATCAAGACGGCCGTGG
Abcc1__1	ID337	GCTAGAAAGTCTTCTACGGT
Abcc1__1	ID338	GAAGTAGCCCTGCCAATCGG
Abcc1__1	ID339	GGCCAAGTCCATGAAGCGCT
Abcc1__1	ID340	GGTGAAGTACATATAGAACG
Abcc2__1	ID341	GGAGCACTCGTATCAGAGTC
Abcc2__1	ID342	GTAAAACACTCGACCACACC
Abcc2__1	ID343	GTAGCCAGCACTCCATTAAC
Abcc2__1	ID344	GTCCGGGTCCCACGTAAAAG
Abcc2__1	ID345	GCTGTCCACCAGGACGTAAA
Abcc2__1	ID346	GTTGACACTAGACGATATCT
Abcc2__1	ID347	GCAATCCTGACACATACACG
Abcc3__1	ID348	GCACAATGGCACCTTCACGT
Abcc3__1	ID349	GCCTTCCACCGCCTGATCTA
Abcc3__1	ID350	GAATCCCAAGCGCTACCAAC
Abcc3__1	ID351	GTAGAAGGTAGTGAAGCGTA
Abcc3__1	ID352	GGGCTGTGGGAAGTCTTCGC
Abcc3__1	ID353	GCCCCACCACGTGGGAGCCG
Abcc3__1	ID354	GAGTATCGGTATATACCGAG
Abcc4__1	ID355	GTGGGCTCGTCAACGTGCAC
Abcc4__1	ID356	GTGTTACTGGAAATCCTACG
Abcc4__1	ID357	GGCTCCCCGGTCTCCTATCA
Abcc4__1	ID358	GAATAATAAAGATGTACGCC
Abcc4__1	ID359	GAGGGTGACTGTCAACCGAA
Abcc4__1	ID360	GATGGAGATCTGACCGTGAT
Abcc4__1	ID361	GTGCACGTTGACGAGCCCAC
Abcc5__1	ID362	GCCTATGTGGTTCACAAGAA
Abcc5__1	ID363	GAAAGGGGAGCTATTAATGG
Abcc5__1	ID364	GTGCCTGATGATCACGCAGC
Abcc5__1	ID365	GGAAGCCGCCTCCCTGCGAA
Abcc5__1	ID366	GATCCACACAACCCTTCGCA
Abcc5__1	ID367	GCTCTCTCCTCTGGCCTATG
Abhd10__1	ID368	GCGCCCGCCACGGACGTGCG
Abhd10__1	ID369	GCGTTCTTCGGCCGGCACCG
Abhd10__1	ID370	GGGCTGCGCGCGCGTGACCT
Abhd10__1	ID371	GCCTGAGCGCGTCGCTAGCC
Abhd10__1	ID372	GGCTGCGCGCGCGTGACCTC
Abhd10__1	ID373	GGGCGGCTGCGTTCTTCGGC
Abhd10__1	ID374	GGTCACGCGCGCGCAGCCCG
Abhd11__1	ID375	GAGCGTGGAGAGTCCCCCGT
Abhd11__1	ID376	GAGTCCGTGCAAAAGGACGA
Abhd11__1	ID377	GAGGCGCCAAGCCTCCCACG
Abhd11__1	ID378	GCTGTAGACATAAGCCCGAT
Abhd11__1	ID379	GGGAGTGCGGCACGTTCTCC
Abhd11__1	ID380	GCTGTGACCAATGAGGACGC
Abhd12__1	ID381	GGCAGAGCCGCGCAGCGGAG
Abhd12__1	ID382	GTGGGAACACCATCAGAGCG
Abhd12__1	ID383	GCAGTCGGCGTCCAGCGCCG
Abhd12__1	ID384	GAGCATCCTCATACCACATC
Abhd12__1	ID385	GTCGGCGTCCAGCGCCGCGG
Abhd12__1	ID386	GCCCCTTGCCCGCCAGACGC
Abhd12__1	ID387	GGTGACCACATGGTAACCAA
Abhd12b__1	ID388	GCAGCTGTTGTGTTCGACAC
Abhd12b__1	ID389	GTGTGGGCGATCTTCGACTC
Abhd12b__1	ID390	GTGAGCAGCCCATAGGCGGC
Abhd12b__1	ID391	GGTACTGCCCAGCCGCCTAT
Abhd12b__1	ID392	GGGTACTGCCCAGCCGCCTA
Abhd12b__1	ID393	GCATCCTCTCCCCGGCAACT
Abhd12b__1	ID394	GGCATCCTCTCCCCGGCAAC
Abhd13__1	ID395	GGGAACATAAAGGCGGGAAG
Abhd13__1	ID396	GAAAGTAGAGTAAGACATCC
Abhd13__1	ID397	GTTTTCATGTGGAATGCCCG
Abhd13__1	ID398	GCGGCAGAGAGCCCAAGACC
Abhd13__1	ID399	GCTTATGCTGGTGAACCTCA
Abhd13__1	ID400	GGCTACTAGCCTTGGCGTCC
Abhd14a__1	ID401	GTGACTCTCGCGCCAAGGTG
Abhd14a__1	ID402	GTACAGCATTCTGCACCTCT
Abhd14a__1	ID403	GTCCTGGCTGGTCTCACCCG
Abhd14a__1	ID404	GAAGTCTGCTCAGGCGGGCC
Abhd14a__1	ID405	GGCCAGGCAGCCCCACATAC
Abhd14a__1	ID406	GCTGCAGCTCCTGTCAAAGA
Abhd14a__1	ID407	GCAGGTGCTGCGGGACCTAG
Abhd14b__1	ID408	GCCAATTCCCCAATAGGAGC
Abhd14b__1	ID409	GGCTGGCCGAGGCTGGCTAC
Abhd14b__1	ID410	GAGAGGCTCGGCCTGGCAAT
Abhd14b__1	ID411	GCAGCAGCTCCTGCTCCTAT
Abhd14b__1	ID412	GAGGGCACCATCCAGGTGCA
Abhd14b__1	ID413	GATGGACTGATCACAACTGG
Abhd15__1	ID414	GGCAGCCGTGGTGCCCGCGG
Abhd15__1	ID415	GGGTCTCCTCAAACTCTCGA
Abhd15__1	ID416	GCTAGTAATCCCCAATGCGT
Abhd15__1	ID417	GGTGAGCCGTCCCCACGCAT
Abhd15__1	ID418	GCGTAGCACCGGCGAGATGC
Abhd15__1	ID419	GCCTTCGCTCACCGCGAACA
Abhd15__1	ID420	GGTCTCCTCAAACTCTCGAA
Abhd16a__1	ID421	GGTACAGCATCCGGCGCCCC
Abhd16a__1	ID422	GTCAATCTCGTTACCATCAC
Abhd16a__1	ID423	GCAAAACTACTCGCCTGTGA
Abhd16a__1	ID424	GGGCCACACCCCTGCGGGAA
Abhd16a__1	ID425	GCTGGCCAGTCGACTTCCAC
Abhd16a__1	ID426	GGTGATGAACTGTCGGTACT
Abhd16a__1	ID427	GTACAGCATCCGGCGCCCCA
Abhd16b__1	ID428	GCAAGGCCAAGAGCGCCTAG
Abhd16b__1	ID429	GCCCACGGTAGCGCTCCACT
Abhd16b__1	ID430	GCTGCTACATGATGCAGCGC
Abhd16b__1	ID431	GCTGGCCAGTGGACTTCCGC
Abhd16b__1	ID432	GCCTAGTGGAGCGCTACCGT
Abhd16b__1	ID433	GCTTGGCTCCGAGTCCCGCG
Abhd16b__1	ID434	GGCCGCTGGCTTGTATACCC
Abhd17a__1	ID435	GCCGTAGCCCGAGTAGTCAT
Abhd17a__1	ID436	GTGGGCCTGGGCACGCGCAT
Abhd17a__1	ID437	GCGGTTGGCGCGCGCGCTCT
Abhd17a__1	ID438	GGCAGCGATGCGGCCCGGGC
Abhd17a__1	ID439	GGTGGATCTTCCAGCGCCCG
Abhd17a__1	ID440	GCACGGCAACGCGGTGGATC
Abhd17a__1	ID441	GGGGGCTGCGCCGGCCCCAC
Abhd17b__1	ID442	GCAATTTTCCCAGGGCAAGG
Abhd17b__1	ID443	GTCCCATGAATTATTAATAC
Abhd17b__1	ID444	GGCAACGTTCAAATAACGCG
Abhd17b__1	ID445	GAGTAAGGTATATTTAGCAT
Abhd17b__1	ID446	GCCAGTCCGCTCTTTCTGAC
Abhd17b__1	ID447	GAAAGCAACTCGCATTCCTG
Abhd17b__1	ID448	GTGATGAAAGTGGAAGCCGC
Abhd17b__1	ID449	GCAGCTTTTACATAGGTCTG
Abhd17b__1	ID450	GAATATATTACAATTAATCC
Abhd17b__1	ID451	GAGCAGCTTTTACATAGGTC
Abhd17c__1	ID452	GAAGAGCAGCGTGTAGCGGC
Abhd17c__1	ID453	GCGAGAAGAGCAGCGTGTAG
Abhd17c__1	ID454	GCACGGCAATGCCGTGGACT
Abhd17c__2	ID455	GTGTTGCTTTTCCAGATACC
Abhd17c__2	ID456	GTGTAGCTTCTACATCGGCC
Abhd17c__2	ID457	GCCGTAGCCCGAGTAATCAT
Abhd17c__2	ID458	GACTGTCCCCACTGTGGACC
Abhd17c__2	ID459	GTACCGTGAATGACCAATAC
Abhd1|Preb	ID460	GAAGCAACAGTACTATGGGC
Abhd1|Preb	ID461	GCTCCAGGAAGGCCAGAAAC
Abhd1|Preb	ID462	GCAGTGGAGCCTGGGAGTAG
Abhd1|Preb	ID463	GAGGCCAGTTCCTTCTAGAC
Abhd1|Preb	ID464	GAGATGCCCACAGCCAGCAG
Abhd1|Preb	ID465	GGTGCCGTTCTGCGAGCTCA
Abhd1|Preb	ID466	GCCTGGAAGCAACAGTACTA
Abhd2__1	ID467	GAAGCCCACGACGACCAGCT
Abhd2__1	ID468	GGTCGTCGTGGGCTTCAGCC
Abhd2__1	ID469	GTGTGCAGTGCTAAACCACC
Abhd2__1	ID470	GGGCATAGTCAACAAAGGTT
Abhd2__1	ID471	GCGGTGCCCGTAAGGGTGTG
Abhd2__1	ID472	GAGGAGCAGTGGGGCTCTTC
Abhd2__1	ID473	GGAGGTGGCTCCGTCAGCCA
Abhd3__1	ID474	GCTGCCAGAAATGGGGCCAA
Abhd3__1	ID475	GGTACAGGCTGTGGACATGG
Abhd3__1	ID476	GAACTCATTAAGACAGCAGA
Abhd3__1	ID477	GAAATGGGGCCAAAGGGTAC
Abhd3__1	ID478	GAGGACAGATCTCACTGGAC
Abhd4__1	ID479	GTCGTAGGGGAAAGCCCCAT
Abhd4__1	ID480	GAAAGCCCCATGGGTCCACC
Abhd4__1	ID481	GGAGGGAAACATAACGGGCC
Abhd4__1	ID482	GCAAAAGGACCGCACCCCTC
Abhd4__1	ID483	GAGACATGGCGGGAGAGCAT
Abhd4__1	ID484	GGAGGTGCACGGATCTCACT
Abhd5__1	ID485	GTAGACGTAGGGCACCAGGT
Abhd5__1	ID486	GGTCGCTCAGGGAAACCCCA
Abhd5__1	ID487	GAGGCCAGCCAAAGGGTTAA
Abhd5__1	ID488	GATCATTTTGTTCAGCCCGA
Abhd5__1	ID489	GAGCCCGTCCGCATATCCAA
Abhd5__1	ID490	GACCTCCTCCAAAGCCGTGG
Abhd6__1	ID491	GTGTCCTGGCCTGCCCCGGA
Abhd6__1	ID492	GTGGACATGCCTGGTCATGA
Abhd6__1	ID493	GATATCAGATGGGTAGTAAG
Abhd6__1	ID494	GAAAAGAAGCAACGAATGCC
Abhd6__1	ID495	GGAGGTGCCTATAAGGTGAA
Abhd6__1	ID496	GAGGGATGCGAACATCAACG
Abhd6__1	ID497	GAAGCAACGAATGCCAGGAT
Abhd8__1	ID498	GAAGGTCGGCACGTGGCGCC
Abhd8__1	ID499	GAAAGCGTCGAGTCCAGCGA
Abhd8__1	ID500	GCGCTGCCAGCGGCGCATCA
Abhd8__1	ID501	GTGATCATGATCAACGGCGG
Abhd8__1	ID502	GCATCACGGTGTATCGCAAC
Abhd8__1	ID503	GGTGGGCTTCCTAGTGATCG
Abhd8__1	ID504	GATACACCGTGATGCGCCGC
Abo__1	ID505	GAGCTCAGATGCTACGGTGG
Abo__1	ID506	GACCAAGGCAAGCACTATGA
Abo__1	ID507	GAGCATCTAGCAATGCAATC
Abo__1	ID508	GGGAACACCAGCCACTATAG
Abo__1	ID509	GTTGAGCTCAGATGCTACGG
Abo__1	ID510	GGCACCTGCGGCACATCGGC
Abo__1	ID511	GGGTGTTAGCACCTTTGGCT
Abo__1	ID512	GATGTGCCGCAGGTGCCGCT
Acaa2__1	ID513	GCTGCTAAGCGAACACCCTT
Acaa2__1	ID514	GCCCACGATGACACTGTCAA
Acaa2__1	ID515	GATGCAGAAGTCGTCTTGTG
Acaa2__1	ID516	GACATCCACTCACGATGGAC
Acaa2__1	ID517	GTTCTCTGCAGTCATTCCCA
Acaa2__1	ID518	GCAGAAGTCGTCTTGTGTGG
Acaca__1	ID519	GCTTAAGGACAACACCTGCG
Acaca__1	ID520	GATCCGGCGACTTACGTTCC
Acaca__1	ID521	GAAGGTGAGCGCATTACAGA
Acaca__1	ID522	GTGTGGAAGTCGATGTGCAT
Acaca__1	ID523	GAACTGAAATTCCACCACGC
Acaca__1	ID524	GCTCCAAGTGACGATAAATT
Acaca__1	ID525	GGACCGAATTTATCGTCACT
Acaca__1	ID526	GGACATAGTGGAACACCCGA
Acaca__2	ID527	GCAGAATTTGTTACTCGTTT
Acaca__2	ID528	GGTGAAGCTGGACCTACTAG
Acaca__2	ID529	GCATGAGATCTATCCGTCGG
Acaca__2	ID530	GATCACTATGTTCCAGTGCC
Acaca__2	ID531	GAATTTGTTACTCGTTTTGG
Acaca__2	ID532	GCCCACATAGCCTGGCTTGG
Acaca__2	ID533	GATCAGTAATCTGGTGAAGC
Acaca__2	ID534	GTGTAACCATGACGACAAAT
Acacb__1	ID535	GCTGGAGCGGCGATAGTGGC
Acacb__1	ID536	GATGTCCACCGGCTGAACGA
Acacb__1	ID537	GTATGCGTTCCATCCGCCGC
Acacb__1	ID538	GCCCCCCATCGTTCAGCCGG
Acacb__1	ID539	GAGGTCACGTCATTGCGGCC
Acacb__1	ID540	GTCCTGAGATCCCCCTCGGC
Acacb__1	ID541	GGAGCTGAACCCGCGCTTGC
Acad10__1	ID542	GTATATTGCTCGCCGCCGGC
Acad10__1	ID543	GCTGCAGGCCCAGCCGTTGC
Acad10__1	ID544	GTGTGTGGGCGTTCCCAACA
Acad10__1	ID545	GCCCTGCGCTGGACACGTTC
Acad10__1	ID546	GGCTGGGCTCCAAGCCCGGC
Acad10__1	ID547	GGATAAGCCTCTCCATTGCG
Acad10__1	ID548	GCTGGGCATCCCAACGGTGG
Acad11__1	ID549	GGGTTATAGCCGTGCTGGAC
Acad11__1	ID550	GATGGATACGGTACTGGAGC
Acad11__1	ID551	GAATGTCACCAGTGACACCG
Acad11__1	ID552	GTCTGACAAAGGGTGGCCGA
Acad11__1	ID553	GTGCAGCCCCTGGCGGAAAC
Acad11__1	ID554	GTTACGGTCAGCACAGCCCG
Acad11__1	ID555	GTAGAATTCCGTTCCGATGA
Acad8__1	ID556	GATCTACGTACGAACAGACG
Acad8__1	ID557	GTGGTCATGTGCCGAACTGG
Acad8__1	ID558	GCCAACAGGATTGGGAGCGA
Acad8__1	ID559	GGAGATCATTACATCCTCAA
Acad8__1	ID560	GTAGGAAGCAAACTTCTCCA
Acad8__1	ID561	GCCTTCCGCATCATATCCAC
Acad9__1	ID562	GAAGAGAAATTAGGCATTCG
Acad9__1	ID563	GTATGACCTACCTCACTGCG
Acad9__1	ID564	GAGTGCCTAGGGTCTTCACG
Acad9__1	ID565	GTTCTTGTCTCGTGGCGCGG
Acad9__1	ID566	GTCTCGTGGCGCGGCGGCTC
Acad9__1	ID567	GCAGCCTCGATCGAGCAGTC
Acad9__1	ID568	GATCATATTGGTCGGCAATG
Acadl__1	ID569	GTGCCATAATGTGCAATATA
Acadl__1	ID570	GAGAAACATGGCGGTATTGG
Acadl__1	ID571	GCACTTCATCCCTCAGATGA
Acadl__1	ID572	GAACAAATGCCAAAAGGTCT
Acadl__1	ID573	GCTAAAAAATTAACTGATAT
Acadl__1	ID574	GCAGAGAAACATGGCGGTAT
Acadl__1	ID575	GGGAGTGATTGGATTCTCAA
Acadm__1	ID576	GTGGATAACCAACGGAGGGA
Acadm__1	ID577	GCTGCAGAGTATGACAGAAC
Acadm__1	ID578	GCATCTGTCAAGCAGGAGCC
Acadm__1	ID579	GTTGGCGTATGGATGTACAG
Acadm__1	ID580	GAGTTGGCGTATGGATGTAC
Acadm__1	ID581	GCCCTCAGCAGGCTCTGACG
Acads__1	ID582	GGTGACTCGTGGGTCCTTAA
Acads__1	ID583	GGAGTTCAGCGGTGCGGGCC
Acads__1	ID584	GCTCTGGGGATCCAAACTTC
Acads__1	ID585	GGTCCCCATTGCAGCCCAGC
Acads__1	ID586	GTCACCCTCTTCCCGGGCCG
Acads__1	ID587	GCTGGCCATGGATGTCCCGG
Acadsb__1	ID588	GAAATGACTACATCATCAAT
Acadsb__1	ID589	GAGTAGAGCTTCTGGCTGAG
Acadsb__1	ID590	GGAAATGACTACATCATCAA
Acadsb__1	ID591	GGCATTGCTAATCCACATCT
Acadsb__1	ID592	GTCATACTGAGTAGAGCTTC
Acadsb__1	ID593	GGAATTGATGCAAAATATGG
Acadsb__1	ID594	GATAGAGGAGCTAGCCAAAG
Acadvl__1	ID595	GCTCGCTTGGCAGAGATCGT
Acadvl__1	ID596	GCTGCATCTGACCCACTCGA
Acadvl__1	ID597	GCCTAACAGAGCCCTCGAGT
Acadvl__1	ID598	GGCTCGGATAACTCCGAGCG
Acadvl__1	ID599	GTATGGGAACACCTGATCGG
Acadvl__1	ID600	GCTCGGATAACTCCGAGCGT
Acat1__1	ID601	GTGAAGGACAGGCCCCTACA
Acat1__1	ID602	GCTCTGGCGGCTCTGCGCGG
Acat1__1	ID603	GAGTATTGCCCGAGGTGAGC
Acat1__1	ID604	GCTCCTCTGCTCATTACATA
Acat1__1	ID605	GTGGTACACGGAGTGGAAAT
Acat1__1	ID606	GCTGCTCTGGCGGCTCTGCG
Acat1__1	ID607	GAGGAGCAACACCGTATGGT
Ace2__1	ID608	GATGTGTCCCATCTCGTGGT
Ace2__1	ID609	GCATCCAGTAGGACTGATGT
Ace2__1	ID610	GACTATGGGGATTACTGGCG
Ace2__1	ID611	GGATGTGTCCCATCTCGTGG
Ace2__1	ID612	GCAGATGGCTACAACTATAA
Ace2__1	ID613	GCATGAAGTTGTTCATATAA
Ace__1	ID614	GTTGTGGAACGAGTACGCAG
Ace__1	ID615	GTTGGTTGTCACGTGGTCAG
Ace__1	ID616	GGATAAAGGCGATCTTGTCG
Ace__1	ID617	GTGCAGGGAACGGCGCACAT
Ace__1	ID618	GCACATAGGCGTGTAGGTTC
Ace__1	ID619	GGCCAAGGTTGGGCTACTCC
Ace__1	ID620	GGAGTATGACCGGACAGCAC
Acer1__1	ID621	GAACTTGGGGAAGTAGCAAC
Acer1__1	ID622	GAGGACTGAGATTCCGTAGA
Acer1__1	ID623	GATTGCTGCGGGAGCAATGG
Acer1__1	ID624	GTCATGGACGCAAAGCTCCT
Acer1__1	ID625	GATGGCCCAGGTGCGCTTCT
Acer2__1	ID626	GCTGCGGGCTGGCAGCTCGG
Acer2__1	ID627	GCACTGGTGGGACCAGCTGC
Acer2__1	ID628	GCGGAACAAGCACATGCAGA
Acer2__1	ID629	GCGGGCTGGCAGCTCGGAGG
Acer2__1	ID630	GCAGCTGGTCCCACCAGTGC
Acer2__1	ID631	GTTCATCAAGCATCTGACCC
Acer2__1	ID632	GGCAAGGGTCCACCAGAGGC
Acer3__1	ID633	GCTCCAGCTGTGGACCGCGA
Acer3__1	ID634	GTGGACCGCGAAGGCTACTG
Acer3__1	ID635	GGGCCCCACGACCTCCACAT
Acer3__1	ID636	GTGTTGCAACACCTAGGATA
Acer3__1	ID637	GTTGCAACACCTAGGATAGG
Acer3__1	ID638	GAACTAGGGTAAAAAGCAGA
Ache__1	ID639	GCTGAGGGGCATCCGCCTGA
Ache__1	ID640	GTATCTATGAACTACCGAGT
Ache__1	ID641	GGACCACAGCCTCGGCCGCC
Ache__1	ID642	GGAAGAGGCTCCGACTGGGC
Ache__1	ID643	GCTGCTGGTGAAGGTCCGAG
Ache__1	ID644	GGTACAGGGTGTCCACGTAT
Ache__1	ID645	GTCTTCACTCAGCTCTCGGT
Ackr3|Prickle2|Ryr3	ID646	GGCCAACGCTGTTAAGCAAA
Acly__1	ID647	GAAAAAGACGCTGTCCGGCT
Acly__1	ID648	GATACGCCTCACGCCCAAAT
Acly__1	ID649	GGTTACTCCCGACACCGACT
Acly__1	ID650	GACCAGCTGATCAAACGTCG
Acly__1	ID651	GGCGAATTACGGGGAGTACT
Acly__1	ID652	GCGAATTACGGGGAGTACTC
Acly__1	ID653	GGGTTACTCCCGACACCGAC
Acly__2	ID654	GAAGGAAGGAAAACTCATCA
Acly__2	ID655	GGATCTGCACTCGCATGTCT
Acly__2	ID656	GTGAACAAGATGAAGAAGGA
Acly__2	ID657	GCTCGATTATGCACTGGAAG
Acly__2	ID658	GGAGAAGATCACCACTTCAA
Acly__2	ID659	GGAAAACTCATCATGGGCAT
Acmsd__1	ID660	GGAAGAGTTCCGGGTCATTC
Acmsd__1	ID661	GAGTGATCCAACAGAACTGC
Acmsd__1	ID662	GCTAAACATGATAGGAACCG
Acmsd__1	ID663	GTTCTCTGTTCGTGCATCCC
Acmsd__1	ID664	GGAAATGGAGCGTTGTGTGA
Acmsd__1	ID665	GCCAGCTCTGGGGCTTGCAT
Aco1__1	ID666	GCTGCAAAATCAACCACAGC
Aco1__1	ID667	GCATGACTCCACTCTCTCGA
Aco1__1	ID668	GCTCAGCAAGGTGTGCAAAT
Aco1__1	ID669	GATGGTGAGCACGATGTCTG
Aco1__1	ID670	GCTGCATGACATTCCAGTTC
Aco1__1	ID671	GCCGCAGTCGCGCCATATTC
Aco1|Usp20|Krt80|Podxl2|Rab21|Taf8	ID672	GATGTGGAAGCCCCACCCTC
Aco2__1	ID673	GCGTCTACGGCCCGACCGGG
Aco2__1	ID674	GACTCCCACACCCCCAATGG
Aco2__1	ID675	GGCTTCTGGAGGCCGGGATC
Aco2__1	ID676	GCTACTGGGTGAGCCAAGTC
Aco2__1	ID677	GTCATAGCGGATGTACTCAT
Aco2__1	ID678	GTTGATGGCACCGCTACCTT
Aco2__1	ID679	GGGTGTGCGGCAGTACCATG
Acot11__1	ID680	GGCTCATCTGCACCTCCGTA
Acot11__1	ID681	GGAGAAGACGGAGCACGGGG
Acot11__1	ID682	GTTGAAGGCCCGGTTCACCT
Acot11__1	ID683	GGAGGAGAAGACGGAGCACG
Acot11__1	ID684	GGGTGAGCGTCGATACCGAG
Acot11__1	ID685	GAGCTCCCGGTGGGCCACAA
Acot11__1	ID686	GGAGTACCGGAACCCTACGG
Acot12__1	ID687	GGGAGTCTGCATGAGCCGGC
Acot12__1	ID688	GGAAGTTGGCGTGCGTGTTG
Acot12__1	ID689	GACAAGGCGGTCCCCAACTG
Acot12__1	ID690	GAGTTCAATGCTCTGAACGG
Acot12__1	ID691	GATGGACACTACCGCCTGCC
Acot12__1	ID692	GATGTGGCGGCCTCGGCCCT
Acot13__1	ID693	GAATATACGGGAGCTGATGA
Acot13__1	ID694	GGCAGACACACAAAACACCT
Acot13__1	ID695	GAACAGCATGCTAATAAGTT
Acot13__1	ID696	GATCTGACCAACAAGACCAC
Acot13__1	ID697	GCAGCATGACTCAGAATATA
Acot13__1	ID698	GCTCTGATGTGCACAGAAAG
Acot6__1	ID699	GACGGCCACGAGCCCGACGG
Acot6__1	ID700	GGCCGCCGTGGTCGTCGGCG
Acot6__1	ID701	GTCCAGGCCGCCGTGGTCGT
Acot6__1	ID702	GCAGCCCGTCACGCTGCGCG
Acot6__1	ID703	GCGCCAGGTCCAGGCCGCCG
Acot6__1	ID704	GTCGGCGCGGTAGCGCGCGT
Acot7__1	ID705	GCCACCTCACCGATACACAT
Acot7__1	ID706	GTGGCTGGCAATGTTCATGG
Acot7__1	ID707	GGATATTCTCCGACATCACG
Acot7__1	ID708	GTCGCCCATGTGTATCGGTG
Acot7__1	ID709	GAAGATGATTGAGGAGGCCG
Acot7__1	ID710	GAATGTGGACAAGGTCCTCG
Acot9__1	ID711	GATAAGTTACGGGAGATAGT
Acot9__1	ID712	GTGAACTTAATGTCCTGCTC
Acot9__1	ID713	GTTCACTGGCCATGTTAGCT
Acot9__1	ID714	GTCCTTGTTTTGGGGTGTAC
Acot9__1	ID715	GAGCAGGACATTAAGTTCAC
Acot9__1	ID716	GCTCGGGATTCTGAAAACAA
Acox1__1	ID717	GGCACTGTATCGTATGGCGA
Acox1__1	ID718	GCCCATCTCCGTCTGGGCGT
Acox1__1	ID719	GGAGAACACCCGGCGCCGCC
Acox1__1	ID720	GCTGGAAGTCCGGGTCGTTC
Acox1__1	ID721	GGCTTCACATACGTGCCATC
Acox1__1	ID722	GCGCAGCCAGCGCTACGAGG
Acox2__1	ID723	GAGCAATTATCTAGCCATGT
Acox2__1	ID724	GACCCAGGATGAGCAATACG
Acox2__1	ID725	GGGGACATAGGGCCCAAGAT
Acox2__1	ID726	GGTGAGACGCTCCACACTGA
Acox2__1	ID727	GAGATACTAGCCCGGCACCT
Acox2__1	ID728	GATGGTAGCTATCGGAGGCT
Acox2__1	ID729	GCTGCTGGGTCTGGTAGTCC
Acox3__1	ID730	GGGCATGTACGACTGGTCCC
Acox3__1	ID731	GGGTCCAAACTGACACCGTG
Acox3__1	ID732	GGGTGATGGTCGGTGACATG
Acox3__1	ID733	GGCTGAGAATCGGAGTGCTA
Acox3__1	ID734	GTAATGAGCTGTTGTTCGCA
Acox3__1	ID735	GGGACCAGTCGTACATGCCC
Acox3__1	ID736	GAAGGAAGCTCTTGCTCGGT
Acoxl__1	ID737	GCCATGGGAGCAACGTGAGA
Acoxl__1	ID738	GATGGCACCGCCAAATAACA
Acoxl__1	ID739	GACCCCTTCAAGATTAGCGG
Acoxl__1	ID740	GGTGAATGGTACTGTCCGTC
Acoxl__1	ID741	GGCCATGGGAGCAACGTGAG
Acoxl__1	ID742	GACTGTCGCGAGTGCACCGG
Acoxl__1	ID743	GATAGGTACGATGAAACAGT
Acp1__1	ID744	GGAAGGCCTTGCAGCACCTG
Acp1__1	ID745	GCAATGCCTCAGGTGCTGCA
Acp2__1	ID746	GCTGCTCATAACGGGGACAT
Acp2__1	ID747	GGCACAGTATGAACCGGGAT
Acp2__1	ID748	GTGTGGGTGGCATCACCGTT
Acp2__1	ID749	GAACACCTCTTACCACCGGC
Acp2__1	ID750	GCTCTGCGGCAGCGCTATAG
Acp2__1	ID751	GGTTAGCTGACCAAACCCCT
Acp2|Nr1h3	ID752	GCCAGGGGGCCGGAACGCCT
Acp3__1	ID753	GTCGTTAGGAAAGGTATCGA
Acp3__1	ID754	GATTCCTTAATGGGGTCGTT
Acp3__1	ID755	GAAACCTTGCCATCACTGTC
Acp3__1	ID756	GAAAGGTATCGATGGGACTT
Acp3__1	ID757	GACACTGTGTGCACGGGGAT
Acp3__1	ID758	GAATCCTGACAGTGATGGCA
Acp4__1	ID759	GGAGAGTGCACAGGCCAACC
Acp4__1	ID760	GCTGTTGCTGCTACCACCGC
Acp4__1	ID761	GTGCACAGGCCAACCTGGCT
Acp4__1	ID762	GTATCGAGGACAGCTGCGCA
Acp4__1	ID763	GTCAGTTGGCCCAGGCCTCG
Acp4__1	ID764	GCCTCTACCTTGTGGCCTCG
Acp4__1	ID765	GGGTCTCAGGGCCACACCGC
Acp5__1	ID766	GTCAGCACCCATAATCTGCA
Acp5__1	ID767	GCAAACGATAGTAAGGGCTT
Acp5__1	ID768	GCCAGAACCGTGCAGATTAT
Acp5__1	ID769	GATGCACGGACGGTACTGCT
Acp5__1	ID770	GTACCAGGGGATATTGCGGA
Acp5__1	ID771	GTTCCCAGCCAGCACGTACC
Acp5__1	ID772	GTGCCCTCCGCAATATCCCC
Acp6__1	ID773	GACCCAGCAGTTGTGATAGT
Acp6__1	ID774	GCTACCAGACGACCGATTCT
Acp6__1	ID775	GCAAAATGGCCGTCTTCTTC
Acp6__1	ID776	GTGGGCCCCCGTGGGCGTCC
Acp6__1	ID777	GCCACCAGCTAGATTGGTGA
Acp6__1	ID778	GCTCAAGCCGCTCCCGGTGG
Acr__1	ID779	GTGTGTGCAGGTTATCCTGA
Acr__1	ID780	GTGATTCCCACGACCACAAA
Acr__1	ID781	GGAATCACGAGCTGGGGGGT
Acr__1	ID782	GACAGCCCCTTTGTGGTCGT
Acr__1	ID783	GGTCGTGGGAATCACGAGCT
Acr__1	ID784	GTCGTGGGAATCACGAGCTG
Acsbg1__1	ID785	GTCTTGGGTGGTCCCCACGT
Acsbg1__1	ID786	GTCATGGGCGATGTACTGGC
Acsbg1__1	ID787	GGCAGTCATGGGCGATGTAC
Acsbg1__1	ID788	GACAGCACGGTACGGCAGTC
Acsbg1__1	ID789	GCCCACAGCGTGGCGATCCT
Acsbg1__1	ID790	GCCGAGGATCGCCACGCTGT
Acsl1__1	ID791	GCCTCCCCAGATCAGTTCAT
Acsl1__1	ID792	GGACTCCTACGGCAGTGATC
Acsl1__1	ID793	GGTGATGGCATCGGTTCCAA
Acsl1__1	ID794	GATGTCAGAACACTGTATGA
Acsl1__1	ID795	GAAGGGTGCGCACATACTGC
Acsl1__1	ID796	GAAAATACCGGAACAGTTCA
Acsl1__1	ID797	GGGAGGCCTTGAAACCCTTC
Acsl3__1	ID798	GTAATGATATGGCGCAGACG
Acsl3__1	ID799	GACCTCCCAGGGTAGCATAC
Acsl3__1	ID800	GCAGTAATCATGTATACAAG
Acsl3__1	ID801	GCCATATCATTACTGTTGAT
Acsl3__1	ID802	GCGAGAAGGATTCCAAGTCT
Acsl3__1	ID803	GTGTGTATATGTGTGCATAC
Acsl3__1	ID804	GTTACCCTGTATGCTACCCT
Acsl4__1	ID805	GGGAAAGTTGTACTTGAAGC
Acsl4__1	ID806	GTATATTGGTTACTTACCCT
Acsl4__1	ID807	GGTTCTACTGGCCGACCCAA
Acsl4__1	ID808	GAAGGACAGCCTTGGGACCA
Acsl4__1	ID809	GGAAGTGGACTCACTGCATT
Acsl5__1	ID810	GTAGAGAAGGGCCTTACACC
Acsl5__1	ID811	GAAAAATGGCATCATTCGAC
Acsl5__1	ID812	GTAGCAACCGAATATCTCCT
Acsl5__1	ID813	GAAAATCTCATACACCGTCT
Acsl5__1	ID814	GTTTTCCCCACTTCCGACCC
Acsl5__1	ID815	GGATTAGCTCGTTATTCTTC
Acsl5__1	ID816	GTTAAGGAGTCGAGGCACCG
Acsl6__1	ID817	GCTTGGACGATCCAGAGTAG
Acsl6__1	ID818	GATGCTCACCCATGGGAACG
Acsl6__1	ID819	GAGAGGTCATCAGGCCGTGG
Acsl6__1	ID820	GCCACCACCCTCGTGAGTAT
Acsl6__1	ID821	GGAGCCCGGCGATCTGTGAT
Acsl6__1	ID822	GAGCCCGGCGATCTGTGATT
Acsl6__1	ID823	GCAGGGCACCCATACTCACG
Acsm3__1	ID824	GAGTATGTTGGCAAATTTCC
Acsm3__1	ID825	GAAGCCTGTTCCTTGCAAAG
Acsm3__1	ID826	GTGCTGGGACACAATTAGTT
Acsm3__1	ID827	GGAATACTTCAGACACAGGC
Acsm3__1	ID828	GCTGCCACAGTGTCTACTGC
Acsm3__1	ID829	GTGTGTCCGATCATTTTAGG
Acss1__1	ID830	GCTCCACCACACGCCCTCCC
Acss1__1	ID831	GCCGCTTGAGCGCTCAACGC
Acss1__1	ID832	GGGAGCACTGGGTCACCCAA
Acss1__1	ID833	GAGGCATGGAGTGCACCGAG
Acss1__1	ID834	GCTGTGTGGCTGACATCGGT
Acss1__1	ID835	GCATTGCCGCCACAGCTAGG
Acss1__1	ID836	GGGACTCGTTCATACTCAGG
Acss2__1	ID837	GATCACATATCGTGAACTTC
Acss2__1	ID838	GTCATTCCTATGTCACCTAT
Acss2__1	ID839	GCCAGTCTCCCCCAGTTAAG
Acss2__1	ID840	GGTCATTCCTATGTCACCTA
Acss2__1	ID841	GCTGGGAACCTACTACCCGG
Acss2__1	ID842	GGACACTGCCTCTTAACTGG
Acss3__1	ID843	GGACATTCCTATATTTGCTA
Acss3__1	ID844	GCCAGACCGTGATCTTGATT
Acss3__1	ID845	GGCTGGTGTCTTGGTCAAGC
Acss3__1	ID846	GTCACATTGAAAATGGCCAA
Acss3__1	ID847	GATATGCTGTAATGTTGAAC
Acss3__1	ID848	GATGCTGTAACAACCACCTT
Acy3__1	ID849	GTCACTTCATATGGGTCATT
Acy3__1	ID850	GACACAGGTGCAAGTTGAAG
Acy3__1	ID851	GTCACAGCCACTCGGCGCAA
Acy3__1	ID852	GCATCCACCTGATCCGGCAC
Acy3__1	ID853	GCAGCCAGTGCCGGATCAGG
Acy3__1	ID854	GGACACAGATTCCACGCTGT
Acy3__1	ID855	GTCCATGTAACGGCGACAGG
Acyp1__1	ID856	GGTAGGCTGGGTCCAGAACA
Acyp1__1	ID857	GAAATTTTTGGGAAGGTTCA
Acyp1__1	ID858	GCTCTGTCAATGTGTGACTT
Acyp1__1	ID859	GGTAAAAAGCTAGGTTTGGT
Acyp1__1	ID860	GGCGGCGGAAGGGGACACCT
Acyp1__1	ID861	GCTGGGTCCAGAACACGGAT
Acyp2__1	ID862	GAAAACAGGAGTGGTTGGCT
Acyp2__1	ID863	GTGCGGGCCGCCGTCCTTGG
Acyp2__1	ID864	GCCAAGGACGGCGGCCCGCA
Acyp2__1	ID865	GGCCAGCCTTCTGGCGAGCA
Acyp2__1	ID866	GGCTTCCCCTGCTCGCCAGA
Acyp2__1	ID867	GGCGGAGCGCCTCAAGTCTG
Ada__1	ID868	GGAGGGAGAGCAAGAATTCG
Ada__1	ID869	GAGGGGCTGCGCAGCGTCAT
Ada__1	ID870	GCTGCGCAGCGTCATCGGCA
Ada__1	ID871	GCTTGATGGCCCCATCCAGG
Ada__1	ID872	GAGCTGCACGTCCACCTGGA
Ada__1	ID873	GCTTGTTGAAAGCGGGCGTC
Ada__1	ID874	GACTGTGGTGGGCATCGACC
Adal__1	ID875	GAACTGTATCCCCAGTAGAG
Adal__1	ID876	GGAGTTCTTCCTCTCTACTG
Adal__1	ID877	GACATTCCTCAACTCCCCGG
Adal__1	ID878	GTCCCGTGCCCAATCCTGTC
Adal__1	ID879	GTGTCAAGTACCTGGAGCTG
Adal__1	ID880	GGAGACTGTTGAACTTGCTA
Adal__1	ID881	GGTGAATAACGTGGAACATC
Adam28__1	ID882	GGTACCAGATGTCAGTTAAT
Adam28__1	ID883	GCCAGCATCAGCGCATGCCA
Adam28__1	ID884	GGAACAATGGCCCATGAAAT
Adam28__1	ID885	GATGCCCATGTGGCCTTAGT
Adam28__1	ID886	GAAATACATCGAATATTATC
Adam28__1	ID887	GGCTAACAGCAGCTGTGGCG
Adam28__1	ID888	GTGGCGTGGATGATGTACTA
Adam9__1	ID889	GTTCAAGGAGCCACGCCGGT
Adam9__1	ID890	GTCTATACCTACGATGAGGA
Adam9__1	ID891	GATCCGCCTAGCAAACTATC
Adam9__1	ID892	GGGCAACTTCGTACAGTGGC
Adam9__1	ID893	GCTTCCGCAGACCCGCTATG
Adam9__1	ID894	GTATGTTCAAGGAGCCACGC
Adamts15__1	ID895	GAGAAGTTGCTCTGTCATCG
Adamts15__1	ID896	GCTCTGTCATCGAGGATGAT
Adamts15__1	ID897	GCCCAACGCCAGCGCGCCGG
Adamts15__1	ID898	GGAACTGGGCATCCGGCGTC
Adamts15__1	ID899	GGTGGTCGTTCCAATCCGAC
Adamts15__1	ID900	GCCGCCGGCGCGCTGGCGTT
Adamts3__1	ID901	GATGGAAGGCAGCTTGTACC
Adamts3__1	ID902	GGTACTCAAAATTAACGCCA
Adamts3__1	ID903	GCCTGGAAAACGTGTGCCGT
Adamts3__1	ID904	GCACACTCAGTCCCATCGAG
Adamts3__1	ID905	GTCCAAAGACGTCTACTACA
Adamts3__1	ID906	GGAATGGAGCATGACGGGCA
Adamts7__1	ID907	GCGGAATGCCTCCATCGTAC
Adamts7__1	ID908	GCACGATGTCCAAAGCCGAC
Adamts7__1	ID909	GTCCAAAGCCGACCGGCCCT
Adamts7__1	ID910	GCTCTGGCGTCCAACGTCCC
Adamts7__1	ID911	GGAGCACAGGCGAGAGCGTT
Adamts7__1	ID912	GGATCTCTCGGGCTCCGGCT
Adamts7__1	ID913	GATGTACTCGCGGCTACAGC
Adamts7|Gse1|Elmo1|Bbs5|Adcy6|Slc12a8|Rnf144a|Polm|Trappc9	ID914	GGTCACCGCTTCCAGACCCT
Adamts8__1	ID915	GGCCCAGAGGTATCGGACAA
Adamts8__1	ID916	GTTCAAGATCGAGCGTCTCG
Adamts8__1	ID917	GATCAAGGACGAGGGCCTAC
Adamts8__1	ID918	GCCGGGGCGCCGCAGACGAG
Adamts8__1	ID919	GGCGGCCACCGGGCGGCGGT
Adamts8__1	ID920	GTGCTGCCCGGCAACCGCGT
Adamts8__1	ID921	GAACTCCATCAACCTTGTGG
Adamts9__1	ID922	GTGGTGCAATAACGTGGACG
Adamts9__1	ID923	GAACAGCCTGGCCGACGATG
Adamts9__1	ID924	GAGGAGCCCTGTCGCCGCGG
Adamts9__1	ID925	GCACGGCCGCCGCGGCGACA
Adamts9__1	ID926	GTCCTTGCGCACGGCCGCCG
Adamts9__1	ID927	GGCACATTCCGGTCCCACGA
Adamts9__1	ID928	GTGGAGCGATAAATCCGGTA
Adar__1	ID929	GCAAAAGATCCTAGGCCGCC
Adar__1	ID930	GGTCCAAGTAGGAGCGTGCC
Adar__1	ID931	GTGCATACACTCGAGCAGTG
Adar__1	ID932	GGACAGTTCGATAATTCTTC
Adar__1	ID933	GGAGGATTGGTGAGCTCGTC
Adar__1	ID934	GACAGTTCGATAATTCTTCT
Adar__1	ID935	GAACGCAGTGCTGATCGACT
Adarb1__1	ID936	GGTGAATACATGAGTGACCG
Adarb1__1	ID937	GCTGTCTCACGCCTGGTCCT
Adarb1__1	ID938	GGTATTCCGCTCTCCAACGG
Adarb1__1	ID939	GGGTATTCCGCTCTCCAACG
Adarb1__1	ID940	GGCAGATGCTGTCTCACGCC
Adarb1__1	ID941	GAGAGCGGAATACCCTCGAC
Adarb1__1	ID942	GGTGCTACCACCACCCCCGT
Adarb2__1	ID943	GAAGTGAAGAAATGCCCGCC
Adarb2__1	ID944	GCCAGGACTTAGGTACTTGA
Adarb2__1	ID945	GAGCAGGCGTCCCCGCCGAT
Adarb2__1	ID946	GTGCTGAATGAATTGCGCTC
Adarb2__1	ID947	GTGCTCACCGCTGATACACT
Adarb2__1	ID948	GTGGACGGGAGGACGTTCGA
Adarb2__1	ID949	GCGTCCCCGCCGATAGGCGG
Adat1__1	ID950	GAAGAACTGGACACTGCCAA
Adat1__1	ID951	GGGGCTGCCTACCACCAGGT
Adat1__1	ID952	GCCAGGGGCTGCCTACCACC
Adat1__1	ID953	GAGTTGGACAGTGTCATGGC
Adat1__1	ID954	GCTGTCCTGTCATCAGAAAT
Adat1__1	ID955	GTTCTGTAGCCAAAAAGATG
Adat2__1	ID956	GTGTGTTCAAATACTTCAGC
Adat2__1	ID957	GACACCACGCACGAGCCGTC
Adat2__1	ID958	GACAGCCATAGACGACCAGC
Adat2__1	ID959	GAAAATACTGAAGTTCCTGT
Adat2__1	ID960	GCACGAGCCGTCTGGAGCGG
Adat2__1	ID961	GACTCCACCACCGCTCCAGA
Adat2__1	ID962	GTCTATAACAATGAAGTTGT
Adat3|Scamp4	ID963	GCGCCGCCGGCACTGCGACT
Adat3|Scamp4	ID964	GGAGCTCAGCCAGCGAGCGT
Adat3|Scamp4	ID965	GTCCAGGACTGGCGCAGCGT
Adat3|Scamp4	ID966	GGCGCCGCCGGCACTGCGAC
Adat3|Scamp4	ID967	GGAGCAGCAATCGGGGGCCG
Adat3|Scamp4	ID968	GACGTCCCGCCTCCTCCGGG
Adat3|Scamp4	ID969	GACTGGGGCGCACCCGCTTG
Adcy10__1	ID970	GAAGTCTGTTACCTTGCAAG
Adcy10__1	ID971	GGCGCACGTCATCGACAGCC
Adcy10__1	ID972	GAGTCGCAGGTCACGATGCC
Adcy10__1	ID973	GGCCCCTCGGTCCATGTACA
Adcy10__1	ID974	GCGACCCACTGCGATGTAGG
Adcy10__1	ID975	GGCCATGTACATGGACCGAG
Adcy10__1	ID976	GTCTCCATCGGCGTCGCCAG
Adcy1__1	ID977	GGATCTTGATGCGGCGACAG
Adcy1__1	ID978	GTTGACACGTGTGCCCGGAG
Adcy1__1	ID979	GACTCTCGCGTGCTTGAATG
Adcy1__1	ID980	GTGTGGGGCTACACACCGGC
Adcy1__1	ID981	GAAAGTGGCAGTACGATGTA
Adcy1__1	ID982	GCAATGGGCGTGGTCGGTCT
Adcy2__1	ID983	GGAGAGAAACGCAGCTCCGA
Adcy2__1	ID984	GCAATTACATGTGTCCCGGT
Adcy2__1	ID985	GCTCCATCTAGGGTGTGGCG
Adcy2__1	ID986	GCTGCTCCGCGTGTTCTCGG
Adcy2__1	ID987	GAAGCTGCTCCGCGTGTTCT
Adcy2__1	ID988	GCATCATCGCCAACCGCCCA
Adcy2__1	ID989	GTTGATATCAACATGCGTGT
Adcy3__1	ID990	GAGAACCTCCCCAACCACGA
Adcy3__1	ID991	GGAGGCCCGCCAGTCGCTGG
Adcy3__1	ID992	GTCCTCCGCCTGCAGCGCCC
Adcy3__1	ID993	GACAAACTACGTGACCTTCG
Adcy3__1	ID994	GAAGATGGATAACATGGCCC
Adcy3__1	ID995	GACGCTCATGCTGCTCGTCA
Adcy3__1	ID996	GCATGGTCCTCCCGGTAGTC
Adcy3__1	ID997	GTGTCTATGAGATGCGGCGA
Adcy3__1	ID998	GCTGCAGGCGGAGGACAACT
Adcy3__1	ID999	GGTCCTCCCGGTAGTCAGGC
Adcy3__1	ID1000	GGAGCTGGATGGCGGCTGTA
Adcy3__1	ID1001	GGACATGATGCCCACGACGA
Adcy3__1	ID1002	GGCAGACCGCAAGCACCGCA
Adcy3__1	ID1003	GATCCTGACCATCTGCTCGC
Adcy4__1	ID1004	GTTCTTCATCTAGTCCCCGT
Adcy4__1	ID1005	GGCACTGCCAGCCGTCGCCT
Adcy4__1	ID1006	GAGCATTGCGCGCCACATTC
Adcy4__1	ID1007	GCTAGGCGAACCTACGTACC
Adcy4__1	ID1008	GCCATCAACTGCGTGCGCAT
Adcy4__1	ID1009	GGATCGATGACCAGGTACGT
Adcy4__1	ID1010	GCTCTCTGCACTCACGCCGG
Adcy5__1	ID1011	GGAGCGGGGGCCGAGCCGCG
Adcy5__1	ID1012	GGAGACCCGGGAGTGTATCC
Adcy5__1	ID1013	GATGGGCATGGACATGATCG
Adcy5__1	ID1014	GAAAGTGGCAGTTCGACGTA
Adcy5__1	ID1015	GCCCAGCGACAGCACCGCGC
Adcy5__1	ID1016	GAAGTTCCCGTCGGACAAAC
Adcy5__1	ID1017	GTGGGGTGGGTTGTGTCCGA
Adcy6__1	ID1018	GTTGGCCAGGGTCACATCGT
Adcy6__1	ID1019	GGGCAGAAGCGCCCACGCCA
Adcy6__1	ID1020	GGCAGAAGCGCCCACGCCAT
Adcy6__1	ID1021	GATGGGAGTGGACATGATCG
Adcy6__1	ID1022	GCTGCAAGTGCAACCGGGCC
Adcy6__1	ID1023	GGAGACCCGAGGTTACATCC
Adcy7__1	ID1024	GATGAACATCCGAACCTACC
Adcy7__1	ID1025	GCAAAGTCGTAGCGAGCCCG
Adcy7__1	ID1026	GGGTCATCGGGCTCCGCAAG
Adcy7__1	ID1027	GGCAAAGTCGTAGCGAGCCC
Adcy7__1	ID1028	GTGCATGCGGATCAAGATCC
Adcy7__1	ID1029	GATCCGCCGGAAGCTGCGTG
Adcy7__1	ID1030	GAGATGCTCTCGGCCATCGA
Adcy9__1	ID1031	GGGGGGCTTCCCCGGCGGAT
Adcy9__1	ID1032	GACGGCTCACGGGCGTCCTC
Adcy9__1	ID1033	GGGAGAGTTATCGAACGACT
Adcy9__1	ID1034	GGACAGGGGACAGCATCGCC
Adcy9__1	ID1035	GAGGGCTCAGGAGTCCGTTC
Adcy9__1	ID1036	GTGCGTACCGGAAGCGGCGC
Add1|Gpr27	ID1037	GTGTCGCTGCTGGACGGCGG
Adh5__1	ID1038	GTAAAGTGGCTGGTGCATCC
Adh5__1	ID1039	GCTGGTGCATCCCGGATCAT
Adh5__1	ID1040	GTGAATCTGGTCGTGCCATC
Adh5__1	ID1041	GGGAAAGGGTTAATGCCCGA
Adh5__1	ID1042	GGTGAATCTGGTCGTGCCAT
Adh5__1	ID1043	GATGCAAGGCTGCAGTCGCC
Adh5__1	ID1044	GCTGCAGTCGCCTGGGAGGC
Adh7__1	ID1045	GCTTCATGTCCCAAAATCAC
Adh7__1	ID1046	GCATTGCATTCTCTACACTG
Adh7__1	ID1047	GTTGGCCTATCGGTCATCAT
Adh7__1	ID1048	GTTGGGGTTGTAGAGAGTGT
Adh7__1	ID1049	GGTCGTGGAGTACTGGCCGA
Adh7__1	ID1050	GTGCAAAGCAGCTGTACTAT
Adh7__1	ID1051	GATGTCAATTCCAATGATCC
Adhfe1__1	ID1052	GGCATGTGTAGAGTGTGCAG
Adhfe1__1	ID1053	GGTAGGCTGGTCGTTGGATG
Adhfe1__1	ID1054	GCAGGGACTCCGCATGTTAT
Adhfe1__1	ID1055	GGAACCGGCAGTGAGACAAC
Adhfe1__1	ID1056	GGATCAACTAGTCCCAGTGT
Adhfe1__1	ID1057	GTCAATGCCCCCATTGGGAA
Adi1__1	ID1058	GCGCAGCCCGACCGCCCGGT
Adi1__1	ID1059	GGGCATCCGCGGGTCGGCCG
Adi1__1	ID1060	GCGGTCGGGCTGCGCGCGGT
Adi1__1	ID1061	GGCGGTCGGGCTGCGCGCGG
Adi1__1	ID1062	GCGGTGGGGCATCCGCGGGT
Adi1__1	ID1063	GGAAAGAGAGAAACTACTCC
Adk__1	ID1064	GCCTTGCTCTCGAGCAAAAG
Adk__1	ID1065	GCTATGCTGCTGAGAACAAC
Adk__1	ID1066	GCTTTTCTTCAGCCAAGATC
Adk__1	ID1067	GAAACCAAATGACCAGATCT
Adk__1	ID1068	GAGCAGAATGAGCAGCCAAC
Adk__1	ID1069	GCTCATTCTGCTCATAGTAA
Adpgk__1	ID1070	GCGCTGGCGCCGCGTGGCTG
Adpgk__1	ID1071	GGCTTCCTGGCGCTAGCCGT
Adpgk__1	ID1072	GCATGATCTCTTCCATTCCC
Adpgk__1	ID1073	GTGAGAGAAGATGAACCGGT
Adpgk__1	ID1074	GAAGATGAACCGGTTGGCAT
Adpgk__1	ID1075	GGGCCGGCTGGCGGCCGCCT
Adpgk__1	ID1076	GGCCGCCAGCCGGCCCTCGG
Adprh__1	ID1077	GTATCTTCTCCCCATCCCGA
Adprh__1	ID1078	GAAAGGAATCTTCCAGCCGT
Adprh__1	ID1079	GATGCACATGGCTCGCATAG
Adprh__1	ID1080	GGCTACAGCAGAGGCACTCG
Adprh__1	ID1081	GCCATGGTGCTGAGTGCGGC
Adprh__1	ID1082	GAGCCATGTGCATCGGGTTG
Adprh__1	ID1083	GGAGAGGTATGTGGCCGCCA
Adprhl1__1	ID1084	GAGGAGCTGCAAAAGACGGG
Adprhl1__1	ID1085	GTTGGTGATGCACTCGGCTA
Adprhl1__1	ID1086	GCCAGAACGGCTGGAGACCT
Adprhl1__1	ID1087	GACAGTCTTGTGCTCTCGCC
Adprhl1__1	ID1088	GGAGATGGTAAAGCGCTACG
Adprhl1__1	ID1089	GTACTGGAAGCCAGAACGGC
Adprm__1	ID1090	GAACCATCAGCCAGGGAATT
Adprm__1	ID1091	GATCTATGCCCAAGACACTC
Adprm__1	ID1092	GTGCCTGGCTTGGAACTACA
Adprm__1	ID1093	GTGGCTCTGAACCATCAGCC
Adprm__1	ID1094	GTCCCCGTTCACCACACATG
Adprm__1	ID1095	GGCTGAATCCTCCATTAAAC
Adprm__1	ID1096	GAACGGGGACTTTAAGCATT
Adprm__1	ID1097	GATTCAACTATCAAAGAAGC
Adprs__1	ID1098	GATGGCACCGTTGTAACCCA
Adprs__1	ID1099	GCAGTCCCTGCTCGCCAAAG
Adprs__1	ID1100	GAAAGGGCTCCTATGGCAAT
Adprs__1	ID1101	GGGGGTGCCATGCGGGTGGC
Adra1a|Abcc4	ID1102	GCGCCAAGATCCGCCGGCCT
Adsl__1	ID1103	GGTGCTACCTCCTGTTACGT
Adsl__1	ID1104	GGCTGGCATAGCGGGACGCC
Adsl__1	ID1105	GCAGCAGCGTTTCCCAACAG
Adsl__1	ID1106	GCTCCGCTTCCGAGGAGTGA
Adsl__1	ID1107	GCCACAGCTGCCGCCACGTC
Adsl__1	ID1108	GCGCCTGCGGCATGACGTGA
Adsl__1	ID1109	GCTGGCATAGCGGGACGCCA
Adsl__1	ID1110	GAGCCATCACGTCATGCCGC
Adss1__1	ID1111	GCTGCAGGAAGTCCAGCGTC
Adss1__1	ID1112	GCGGCTCATCATCTCTGATC
Adss1__1	ID1113	GGGCACACAGTCGTGGTGGA
Adss1__1	ID1114	GACTTCCTCCAACTGCACCG
Adss1__1	ID1115	GTAGACACCATCTCGAACCA
Adss1__1	ID1116	GGTGTGGTCATCCACTTGCC
Adss2__1	ID1117	GGAGTGGTAATTCATCTTCC
Adss2__1	ID1118	GCTGAGAAAAATGTTCAAAA
Adss2__1	ID1119	GGTATGCCACCTCAAAATGT
Adss2__1	ID1120	GGTACCACAAAAAAGGGCAT
Adss2__1	ID1121	GTTCTTGTCTCTGCTGTTCC
Adss2__1	ID1122	GTCCATGGAGGGCCTCATAT
Aff2|Arhgef10l|Adam12	ID1123	GGCAAAAGTGGCCCCAAAAG
Afmid__1	ID1124	GGGTCACCTGGTCCACCATC
Afmid__1	ID1125	GGTCATCCGGATGAAAGCGG
Afmid__1	ID1126	GCAGCCTCTGCGCTCCCCGC
Afmid__1	ID1127	GTCAGCACCTTCGTACGGAC
Afmid__1	ID1128	GGGCGTGGGCGTGGCGATCG
Afmid__1	ID1129	GGCAGCCTCTGCGCTCCCCG
Aga__1	ID1130	GGCTGAAGCCTTGCGCCAGA
Aga__1	ID1131	GTGGTCTCCCCAACTTCATC
Aga__1	ID1132	GGAGGAAGTCCTGATGAAGT
Aga__1	ID1133	GCGTGTGTGTTGTGTGGTCC
Aga__1	ID1134	GACTCTCCGTGCCACTCCGA
Aga__1	ID1135	GGGCTGAAGCCTTGCGCCAG
Agbl4|Npr3	ID1136	GCTGGATGGCAGAGGGCGGT
Agk__1	ID1137	GAGGGTGTGACTCAAACTAC
Agk__1	ID1138	GATGTGATCATCGTTGCTGG
Agk__1	ID1139	GCAATGACTGGCCTCCGATG
Agk__1	ID1140	GGGGAGGTCACTGGCTCTAT
Agk__1	ID1141	GACAGGCTGCTCTTCTTAGC
Agk__1	ID1142	GGGCTCTGTTTGCTGACGTG
Agl__1	ID1143	GACCCTGAATACAGACGGCT
Agl__1	ID1144	GCTGGCCATGGCCCTAAACT
Agl__1	ID1145	GGCAGATTAGTTTACCGATA
Agl__1	ID1146	GCTGAGCTCAGAATTCGGAA
Agl__1	ID1147	GCTCAGAATTCGGAAGGGAC
Agl__1	ID1148	GACAGTGTTAAATTGCGCTA
Agmat__1	ID1149	GGCAGCATCCAGCCCTTCGG
Agmat__1	ID1150	GAAGGGGAGGGCTCCGGTGC
Agmat__1	ID1151	GTCCCTCGTCCACGCTTCGG
Agmat__1	ID1152	GTCCAGAGGCACACCGATGA
Agmat__1	ID1153	GATAGACCTCTCGAATTAGC
Agmat__1	ID1154	GATTCCTCCCGGATGCGACG
Agmat__1	ID1155	GCAGTCCCTCGTCCACGCTT
Agmo__1	ID1156	GAAACATTGTCTTGGGATCC
Agmo__1	ID1157	GAATCAGTTCCAAGGGACCA
Agmo__1	ID1158	GACTAGTTCAAGCAGAATCA
Agmo__1	ID1159	GTGTTAAGAATCAGTTCCAA
Agmo__1	ID1160	GTCATCAGTTGGATTCTCAA
Agmo__1	ID1161	GGTGGTATGAAGAGGGCCAA
Agmo__1	ID1162	GAGAACGAACAGGTTATATA
Agpat1__1	ID1163	GAGTAGCTCGCGCTTGGCAA
Agpat1__1	ID1164	GTGGTTGGAGACCACAACGT
Agpat1__1	ID1165	GCAATGGGCACACAGCGGTC
Agpat1__1	ID1166	GACCACAACGTAGGGCTGCG
Agpat1__1	ID1167	GAGGATCCAACCGTTGTAGA
Agpat1__1	ID1168	GAGCCCCCCGCACCTCCACT
Agpat2__1	ID1169	GGCCTCATCATGTACCTCGG
Agpat2__1	ID1170	GAGTACACCACGGGGATGAT
Agpat2__1	ID1171	GCGATCTGCACACAGCGCTT
Agpat2__1	ID1172	GGGTACACGCAACGACAATG
Agpat2__1	ID1173	GAGGGTACACGCAACGACAA
Agpat2__1	ID1174	GGTCACCCAGGTCGGCCATC
Agpat2__1	ID1175	GAAAAAGACGAGTACACCAC
Agpat2__2	ID1176	GGCCTCTGACCTCAAAGCGA
Agpat2__2	ID1177	GCATCATCAGCTGGTTCGTG
Agpat2__2	ID1178	GGTCAGAGGCCAGAAGAAAC
Agpat2__2	ID1179	GAACCAGCTGATGATGCTGA
Agpat2__2	ID1180	GGGCCTCATCATGTACCTCG
Agpat3__1	ID1181	GAAGAGAGTGCACTCCGTGC
Agpat3__1	ID1182	GTGCACTCTCTTCACCGACC
Agpat3__1	ID1183	GAGCAGGTGCACCACGAACT
Agpat3__1	ID1184	GACCAAGCACCGAATCAGCA
Agpat3__1	ID1185	GCCGCCTGGCCTACTCGCTC
Agpat3__1	ID1186	GTGGTGAAGCCCTTGGTGCG
Agpat3__1	ID1187	GCCCCTCCTTGACAATGTCC
Agpat4__1	ID1188	GTGGGGGGAGGACCTCGGAT
Agpat4__1	ID1189	GTGTGCCCTCACAGTGAATC
Agpat4__1	ID1190	GGTAGTCCCGGAGGTGCAGC
Agpat4__1	ID1191	GATCTTCTGCACACGAAAGT
Agpat4__1	ID1192	GGGACTTCAGCAGCCCGATG
Agpat4__1	ID1193	GCACCATCTACACCGATCCG
Agpat4__1	ID1194	GGCGTTGACGATGAGACCCG
Agpat5__1	ID1195	GGACATGTTGGCTGCACGAC
Agpat5__1	ID1196	GCAAAGTAAAACCCATACAA
Agpat5__1	ID1197	GCACATAGCGCACATGTCCA
Agps__1	ID1198	GTGCTGAATTCCAGGGAGTC
Agps__1	ID1199	GGTAAAACCAAGCCACTAAG
Agps__1	ID1200	GTAATAGAGAAAAGCTCCCA
Agps__1	ID1201	GTAGCCACATTACTGTTCGA
Agps__1	ID1202	GTAAAACCAAGCCACTAAGA
Agps__1	ID1203	GATATCCATCACTTCATCAT
Agps|Skor1|Pparg	ID1204	GGCATCTCAGAGGCCTCGGG
Agxt2__1	ID1205	GACAAATGTAGGGATCTACA
Agxt2__1	ID1206	GCTGTGCTCCAGGTCCAAAT
Agxt2__1	ID1207	GGATTCCAAGAGAGGTCTTC
Agxt2__1	ID1208	GTATGCTCTTGCCATCACCA
Agxt2__1	ID1209	GGATGTAGTCCCTATACACT
Agxt2__1	ID1210	GAGTCTGGATACAGATATCC
Agxt2__1	ID1211	GAAGTCACATGATGGCATGC
Agxt__1	ID1212	GACCAGGAACCCCCTGACAC
Agxt__1	ID1213	GTGATGCCACGGAGTCCACC
Agxt__1	ID1214	GGTGTGATGCAACCCCTTGA
Agxt__1	ID1215	GGACCCAACAGGAGCCGCTT
Agxt__1	ID1216	GCAGGTTGGGTACGGACCAT
Agxt__1	ID1217	GTGTCAGGGGGTTCCTGGTC
Ahcy__1	ID1218	GCGTCTGCTCAATGCACCAC
Ahcy__1	ID1219	GAAGCTGTGGGTACTTGGTA
Ahcy__1	ID1220	GCGAGCACCCTTCAGCGGCT
Ahcy__1	ID1221	GCGGATGCGGGAGATGTACT
Ahcy__1	ID1222	GACAGAGTCGTTGACATTGA
Ahcy__1	ID1223	GGGACTCCCGGCAGCCATAG
Ahcy__1	ID1224	GAGGTTGTGGACCCCAGTCG
Ahcyl1__1	ID1225	GAAACAGGCCAAGGAGATCG
Ahcyl1__1	ID1226	GAAGCAGCAAACCAACTCGA
Ahcyl1__1	ID1227	GCAAGCAGACCAGCGGCACT
Ahcyl1__1	ID1228	GATCTCCGGCCAGTCTTAGT
Ahcyl1__1	ID1229	GCTGTGTCAACATGGATGGG
Ahcyl1__1	ID1230	GATACTTCTTATAAACCCAG
Ahcyl2__1	ID1231	GACTGAGTCATTGACGTTCA
Ahcyl2__1	ID1232	GATGTGTGAATGTGGAGGGC
Ahcyl2__1	ID1233	GAAAATCAAAGGCATAGTGG
Ahcyl2__1	ID1234	GAGAGTGGAGTAGATGTTAC
Ahcyl2__1	ID1235	GGAAAGCAAGTAGTGGTCTG
Ahcyl2__1	ID1236	GAGTCATTGACGTTCATGGC
Ahcyl2__1	ID1237	GAGAGTCAGAGGATGACTTT
Aicda__1	ID1238	GCCCCTGCTACGACTGCGCC
Aicda__1	ID1239	GTGCCGGGCGCAGTCGTAGC
Aicda__1	ID1240	GGACCCTGGACGGTGTTACC
Aicda__1	ID1241	GTTGTTCCTACGCTACATCT
Aicda__1	ID1242	GTGACCCGGTAACACCGTCC
Aicda__1	ID1243	GCGAAGGTGGCCGAAATCCA
Ak1__1	ID1244	GGCCGAAGTCAGCTCAGGAT
Ak1__1	ID1245	GCAGGTCCCCGGTGGAGAGA
Ak1__1	ID1246	GCCATCAATCAGGAAGCCGC
Ak1__1	ID1247	GCCAAAGTGGATTCTTCCAG
Ak1__1	ID1248	GTCAGCTCAGGATCGGAGAG
Ak1__1	ID1249	GCCCTCGATGCTACTGTATG
Ak1__1	ID1250	GGCCCGCAGCAGGTCCCCGG
Ak2__1	ID1251	GTCCCCTTGCCAGCCCCGGG
Ak2__1	ID1252	GAGTCGGAAGGGTATCCGGG
Ak2__1	ID1253	GGGTATCCGGGCGGTGCTGC
Ak2__1	ID1254	GAAAAAGCTGAAGGCCACGA
Ak2__1	ID1255	GCATGTCCCCAGTGGCCAAA
Ak2__1	ID1256	GCGGTGCTGCTGGGGCCGCC
Ak2__1	ID1257	GGTGCTGCTGGGGCCGCCCG
Ak2__2	ID1258	GCAGAGGCAGAGAAGTCGAA
Ak2__2	ID1259	GGTACGACCGGCCACTATTG
Ak2__2	ID1260	GAAATAGCTCTGTACTCCAG
Ak2__2	ID1261	GTCATCTGATCTTCGGATCA
Ak2__2	ID1262	GAAGGCCTTGAAGATCCGCC
Ak2__2	ID1263	GGCCTCCAGGCGGATCTTCA
Ak2__2	ID1264	GGAAATAGCTCTGTACTCCA
Ak3__1	ID1265	GGGGGCCCCGGGCTCCGGCA
Ak3__1	ID1266	GGGGCCCCGGGCTCCGGCAA
Ak3__1	ID1267	GCCGCGTCATGACATCATCT
Ak3__1	ID1268	GATGAATCCAGCGAGCTGTA
Ak3__1	ID1269	GGAGCAGGTCCCCGCTGGAG
Ak3__1	ID1270	GGTGCCCTTGCCGGAGCCCG
Ak3__1	ID1271	GCTGCTGCGCGCCGTGATCA
Ak4__1	ID1272	GATTCACCCTTCTAGCGGGA
Ak4__1	ID1273	GAATCCATCGTCGGCTCAGA
Ak4__1	ID1274	GGATTCACCCTTCTAGCGGG
Ak4|Fbxl13	ID1275	GATGGATTCACCCTTCTAGC
Ak4|Fbxl13	ID1276	GAATATTCAAACTGATCACT
Ak5__1	ID1277	GAGCCTGGGCAACGTCTCTT
Ak5__1	ID1278	GTGAAATGGGACACATTCGT
Ak5__1	ID1279	GTTCTCCCACTGAAATGTAC
Ak5__1	ID1280	GATAATCACCAACGGGGAGC
Ak5__1	ID1281	GGTGAAGCGTGCAGAGCAAC
Ak5__1	ID1282	GATTGGCTTCCGTTCAGCGG
Ak6__1	ID1283	GAGAATGAGATGAGAGAAGG
Ak6__1	ID1284	GTGATTTCTTTCCTGAACGC
Ak6__1	ID1285	GCTCAATCCATTTTGAGATT
Ak6__1	ID1286	GGTGTTATTGTTGATTACCA
Ak7__1	ID1287	GGAGAATTTCAACATCCGCT
Ak7__1	ID1288	GCAACTTATGTATTAGCTAC
Ak7__1	ID1289	GCAAGTGGAAGAAGCCGTAT
Ak7__1	ID1290	GAAGGCACGTTCCAGATCGT
Ak7__1	ID1291	GGAAGGCACGTTCCAGATCG
Ak7__1	ID1292	GCTGTCGACGGTGATGACGT
Ak8__1	ID1293	GGATGGGGTCCGCTGGCTGG
Ak8__1	ID1294	GTGCCTGCTCCCGCCTCTCA
Ak8__1	ID1295	GCCTGACATACAGAACCGGC
Ak8__1	ID1296	GGTCCGCTGGCTGGTGGATC
Ak8__1	ID1297	GGTCCAGGAGCGCCTGAATG
Ak8__1	ID1298	GGACCTAGTATCACGACCTT
Ak9__1	ID1299	GGACACGCTGAGACACGCCA
Ak9__1	ID1300	GGGTGCCTCGGCCTCTTCAT
Ak9__1	ID1301	GGTACAGATGGCATCGAAGC
Ak9__1	ID1302	GAGATGCAAGAGTACACCCG
Ak9__1	ID1303	GATTAGAGACACCGTAACTG
Ak9__1	ID1304	GAACATTTATTCGGGATCAG
Ak9__1	ID1305	GTCGGAGGACACCGTTACTG
Ak9__1	ID1306	GGCGACTCTCAATGATCTCG
Akr1a1__1	ID1307	GATGGTTCCATCGTCATTCT
Akr1a1__1	ID1308	GGGACATGGAAGAGTAACCC
Akr1a1__1	ID1309	GTGGGTTGAGTCATAGCGGA
Akr1a1__1	ID1310	GAAGATGCCTCTGATTGGTC
Akr1a1__1	ID1311	GTGGCGGTAGCCTACACTAA
Akr1a1__1	ID1312	GTCACAAACAGCTCCTCTCG
Akr1a1__1	ID1313	GATCAGCCAGTGTCTTCCGG
Akr1b1__1	ID1314	GGAGGTGGGAATGGCCCTCC
Akr1b1__1	ID1315	GGTCCAGGTAGTCCAGCTGC
Akr1b1__1	ID1316	GCCTCAGTCACCTGGCCGGG
Akr1b1__1	ID1317	GCAGGTCACTGAGCGTCTTC
Akr1b1__1	ID1318	GTCCACAAAATCAGTCTCAC
Akr1b1__1	ID1319	GGCGCCAAGATGCCCATCCT
Akr1b8__1	ID1320	GGTACTGAGCTCCACGAAAG
Akr1b8__1	ID1321	GGTTGAAGTTGGAGACACCC
Akr1b8__1	ID1322	GAAGGGTTAGTGAAAGCCCT
Akr1b8__1	ID1323	GTGCTCATTGTAATACGCAT
Akr1b8__1	ID1324	GACCCTCACGGACCTGAAAC
Akr1b8__1	ID1325	GGACCTGAAACTGGACTATC
Akr1b8__1	ID1326	GTATTACAATGAGCACGAAG
Akr1d1__1	ID1327	GGGCTGGGCGGACCCTCTCT
Akr1d1__1	ID1328	GATAGGCCCCATCAAAGTGC
Akr1d1__1	ID1329	GGGAACAGTATTCCTGTCAT
Akr1d1__1	ID1330	GGTCCACGTAATCCAGCTTG
Akr1d1__1	ID1331	GAGTATCCTCGAGATGAAAA
Akr1d1__1	ID1332	GTGCCGGTACCCCTGGTCAA
Akr1d1__1	ID1333	GAGCCTCAAGCTGGATTACG
Akr1e2__1	ID1334	GTCCAAAAAGCTGGTATTAC
Akr1e2__1	ID1335	GGCCTTAAACTTGGATTACT
Akr1e2__1	ID1336	GATTCTTCTGGTTAAGATAT
Akr1e2__1	ID1337	GGGACTGGTGAAGCACATTG
Akr1e2__1	ID1338	GGGAATCAATTCCAAGATCA
Akr1e2__1	ID1339	GGAGGGTGTGGTGAAAAGAG
Akr1e2__1	ID1340	GAGGGACTGGTGAAGCACAT
Alad__1	ID1341	GCAATGGGCTGGATGTCATC
Alad__1	ID1342	GCCAGGTCCGAAGCAGTGGG
Alad__1	ID1343	GTCTCAGCATGTCCTCTAGC
Alad__1	ID1344	GGTGGCACTGGCCTATGCCA
Alad__1	ID1345	GGGGCACAAGCAGACATCAC
Alad__1	ID1346	GTTTGCCAGGTCCGAAGCAG
Alas1__1	ID1347	GTGGGTGACGGGTGTCCAGC
Alas1__1	ID1348	GCTGAAGTGGACAGGGTTCG
Alas1__1	ID1349	GAAGTTCTTCAGCAATTGGC
Alas1__1	ID1350	GTCGGCACCCGCGCGTGTGT
Alas1__1	ID1351	GGAGTCTGCTGGGATTCGTC
Alas1__1	ID1352	GAGGGACTCGAGATAAGAAT
Alas1__1	ID1353	GCGGGTGCCGACTCATGCCT
Alas2__1	ID1354	GAAAAATTGGTCATAACCGA
Alas2__1	ID1355	GTTCAAGACTGTGAATCGCT
Alas2__1	ID1356	GGTGGTACCCGCAATATCTC
Alas2__1	ID1357	GCTGGCTGAACTGCACCGGA
Alas2__1	ID1358	GTTGCGAATACCTTGGATCA
Alas2__1	ID1359	GTGCTCTCTCGGGGCCCCAC
Aldh16a1__1	ID1360	GCCTCCTTGGTTGTTCGGAA
Aldh16a1__1	ID1361	GGAGTGGACGAGGACTAGAT
Aldh16a1__1	ID1362	GCCTCCCCGTGGTGTTCCAT
Aldh16a1__1	ID1363	GCAAAGCTGCGGAGTGGACG
Aldh16a1__1	ID1364	GCTCTGCGACGGACCTTAGC
Aldh16a1__1	ID1365	GCTTCAGTACCATGCGGTCC
Aldh16a1__1	ID1366	GGGCATGCGCCTGGACCGCA
Aldh18a1__1	ID1367	GCCGAAGGCAACGGCTCCGC
Aldh18a1__1	ID1368	GCCGTATTCTGCGCCGGACT
Aldh18a1__1	ID1369	GATGCTGTACTGCGTAAACA
Aldh18a1__1	ID1370	GCAGTGTGCCGTTGAGATTC
Aldh18a1__1	ID1371	GGACCCAAGGCAAAAGGCGT
Aldh18a1__1	ID1372	GGCAAAAGGCGTTGGTTGAA
Aldh18a1__1	ID1373	GTGTGGGCCGTATTCTGCGC
Aldh1a2__1	ID1374	GAGACCCTGCGGTGCAGCAC
Aldh1a2__1	ID1375	GCTTGCAGACTTGGTGGAAC
Aldh1a2__1	ID1376	GATCTGTCCACACACTCCAA
Aldh1a2__1	ID1377	GCGGTGGAGCAGGCTCACCA
Aldh1a2__1	ID1378	GAGTAACCCTGGAGCTCGGA
Aldh1a2__1	ID1379	GGACAAGCTTGCAGACTTGG
Aldh1a2__1	ID1380	GTACATGGGAGCCCTCATCA
Aldh1a3__1	ID1381	GCTCCAGCGTGACTCGCTTC
Aldh1a3__1	ID1382	GCGCCCCATCCGCAACTTGG
Aldh1a3__1	ID1383	GGTGTGGTGAACATCGTGCC
Aldh1a3__1	ID1384	GGAAAGGGACCGTGCTATCC
Aldh1a3__1	ID1385	GGGCTCACCGTGGCGCCAGC
Aldh1a3__1	ID1386	GCCGCGCCCCATCCGCAACT
Aldh1b1__1	ID1387	GGAACGGGATCGAGTGTACT
Aldh1b1__1	ID1388	GTTCCACAAGGTCGGCCAAG
Aldh1b1__1	ID1389	GGGCCGGCTGTTGAACCGCT
Aldh1b1__1	ID1390	GTGCTGGCAGACGCTGACAT
Aldh1b1__1	ID1391	GCTGGGTGTCCAGCTCGAAA
Aldh1b1__1	ID1392	GAACCGCTTGGCCGACCTTG
Aldh1b1__1	ID1393	GCGTCTGCCAGCACGATGCT
Aldh1l1__1	ID1394	GTCATCAACGCCCCCCGGCA
Aldh1l1__1	ID1395	GATTATGGAGCCATGCCGGG
Aldh1l1__1	ID1396	GGCAGTGGCGGCAGCGAAGG
Aldh1l1__1	ID1397	GGTCAAGGTTAGGTTGCGGT
Aldh1l1__1	ID1398	GCCCTACCAGCTCTTCATCG
Aldh1l1__1	ID1399	GTCAAGGTTAGGTTGCGGTT
Aldh1l1__1	ID1400	GGTGACCATGCCTGGACGAT
Aldh1l2__1	ID1401	GTCTTCAATCACAGGGACGT
Aldh1l2__1	ID1402	GGCAGAAGCCTACCAGTCAG
Aldh1l2__1	ID1403	GATGAGAAGTACTGGGCGGC
Aldh1l2__1	ID1404	GCAGAAGCCTACCAGTCAGT
Aldh1l2__1	ID1405	GAAGAGGGGGCATCATATGA
Aldh1l2__1	ID1406	GGGTGGGCAACCAGGCGCTT
Aldh1l2__1	ID1407	GAAAGAGGGCCACCGAGTAG
Aldh2__1	ID1408	GAAGTCGCCATCGATAGGAA
Aldh2__1	ID1409	GATTGGCCGATCTCATCGAG
Aldh2__1	ID1410	GGAACAATATTGACCACACC
Aldh2__1	ID1411	GGACCATGTCCAAATCCACC
Aldh2__1	ID1412	GGGTCGGCTGTTGAACCGAT
Aldh2__1	ID1413	GGGAAAACCATTCCTATCGA
Aldh2__1	ID1414	GGCTGCCATCGCTTCCCATG
Aldh3b2__1	ID1415	GAGCTCAGCCTTCATCCGGA
Aldh3b2__1	ID1416	GCTACACAGGATGTAATCGG
Aldh3b2__1	ID1417	GGCTACACAGGATGTAATCG
Aldh3b2__1	ID1418	GAAACATTTCAAGCGGCTCC
Aldh3b2__2	ID1419	GTGCCAGAATGAGGTAGACC
Aldh3b2__2	ID1420	GGGCCAGGTCTACCTCATTC
Aldh3b2__2	ID1421	GCGGAACCAGGCCACACGGT
Aldh3b2__2	ID1422	GCAGCGATGGCCCCTACTAG
Aldh4a1__1	ID1423	GGTGCTTCCCACAGCGGTAA
Aldh4a1__1	ID1424	GATCTGGGCCCGGTCTGCCA
Aldh4a1__1	ID1425	GCACCAACCACGTGGTGTAC
Aldh4a1__1	ID1426	GGAGTGGGACCTGAAGCCCG
Aldh4a1__1	ID1427	GGTGCTGGGTGGCACGCTTA
Aldh5a1__1	ID1428	GAATGACATTATAGACCCCT
Aldh5a1__1	ID1429	GCCATGATCACCCGGAAAGT
Aldh5a1__1	ID1430	GGAATGACATTATAGACCCC
Aldh5a1__1	ID1431	GAAGCGAGTCTCCATGGAGC
Aldh5a1__1	ID1432	GGAGTTCATTACTTCGTAAA
Aldh5a1__1	ID1433	GATGATTGCGGCCACACCAA
Aldh5a1__1	ID1434	GAGTAGGGTGTGTCTTCCGC
Aldh6a1__1	ID1435	GCTGAAGGAGATGTATTCCG
Aldh6a1__1	ID1436	GACCTGCTGACGGCTTAAAA
Aldh6a1__1	ID1437	GATGTTCAGGGCTCCGTCGG
Aldh6a1__1	ID1438	GATGATGTTCAGGGCTCCGT
Aldh7a1__1	ID1439	GCCAACACGGATCTGCGAGT
Aldh7a1__1	ID1440	GCAGTGGAACCCGTTAGGCC
Aldh7a1__1	ID1441	GCTATTGGCTCATTGTTAGC
Aldh7a1__1	ID1442	GGATCTTCTCCCGCAAGGCC
Aldh7a1__1	ID1443	GTGGAACCCGTTAGGCCTGG
Aldh7a1__1	ID1444	GGCTTGTCGAGGATGATCGG
Aldh7a1__1	ID1445	GCGGGAGAAGATCCGAGTAC
Aldh8a1__1	ID1446	GGACCATAGAACGCTCCTGG
Aldh8a1__1	ID1447	GAGCCCCCAGGAGCGTTCTA
Aldh8a1__1	ID1448	GCACTACACTGTTCGCACCC
Aldh8a1__1	ID1449	GTAATGAAAGCTCGTGCCGA
Aldh8a1__1	ID1450	GGCCCTGGTGTCCCACCCAG
Aldh8a1__1	ID1451	GGTGTCCCACCCAGAGGTAC
Aldh8a1__1	ID1452	GTCACAGACGTCAGCTCACT
Aldh9a1__1	ID1453	GCCGCTCAACTATCGCGACG
Aldh9a1__1	ID1454	GCCCCGTCGCGATAGTTGAG
Aldh9a1__1	ID1455	GCCCACACCCGACTGCACGG
Aldh9a1__1	ID1456	GAGCCGCTCAACTATCGCGA
Aldh9a1__1	ID1457	GCGCTGCCAAGTCCTTCTAG
Aldh9a1__1	ID1458	GTGCAAGGTGGGGCTGCTAC
Aldoa__1	ID1459	GCGTTGTGTGCTAAAGATTG
Aldoa__1	ID1460	GGCATAACGGGCCAGAACAT
Aldoa__1	ID1461	GAGGATTTCGGGCTCCACAA
Aldoa__1	ID1462	GCTCATCGAATTGTGGCCCC
Aldoa__1	ID1463	GACGTCCATCATCGGCCTTC
Aldoa__1	ID1464	GTGCCTCTGGCAGGAACCAA
Aldoa__1	ID1465	GGGGAAGGGACGTCCATCAT
Aldoa__1	ID1466	GCCAATGGATTGCAGGCGCT
Aldoa__1	ID1467	GCAGCCAGGATGCCCTTTCC
Aldob__1	ID1468	GGTGAGGGCTGGAAATCGGT
Aldob__1	ID1469	GGATCACTCCCCCGATGCTC
Aldob__1	ID1470	GGCATAGCGAGCCAGAGCGT
Aldob__1	ID1471	GGTGCCTATTGTTGAGCCAG
Aldob__1	ID1472	GGAGTTCTCGGAACTGCCTG
Aldob__1	ID1473	GCCCAACGTATTGTTGCCAA
Aldob__1	ID1474	GGAAGTGGCGTGCTGTTCTG
Aldoc__1	ID1475	GAATCGCCGGCTGTACCGCC
Aldoc__1	ID1476	GCCTGGGGCCACGATCCGTA
Aldoc__1	ID1477	GCCAAAAGGCTGAGCCAAAT
Aldoc__1	ID1478	GCTGGCAGATGCTGGCATAG
Aldoc__1	ID1479	GCCCTACGGATCGTGGCCCC
Aldoc__1	ID1480	GGCATAGCGGGCCAGCACAT
Aldoc__1	ID1481	GCCTCTAGCTGGAACTGATG
Alg11__1	ID1482	GATGTTTACATCGATTCAAT
Alg11__1	ID1483	GATGTCTCCTGACTATCCAA
Alg11__1	ID1484	GATACCGAGAATCCTCCACA
Alg11__1	ID1485	GTGGAGGAGAAAGAGTTCTC
Alg11__1	ID1486	GAGCATGTCAGTGCTGATAG
Alg11__1	ID1487	GCATGTCAGTGCTGATAGTG
Alg12__1	ID1488	GAGAACACTGCAATCAACAG
Alg12__1	ID1489	GATGGCATGCTGGAACAATC
Alg12__1	ID1490	GTAGAAATACCACAGGAGCG
Alg12__1	ID1491	GGCCCACCTATGCTGCAGCC
Alg12__1	ID1492	GCTCTCCTCTACCTTGGTAT
Alg12__1	ID1493	GCAGGTCATGCGTAGCCTGT
Alg12|Gpatch1	ID1494	GGCTGTCTTGGAACTCGCTC
Alg13__1	ID1495	GAGAAATATCTGGAACGGTT
Alg13__1	ID1496	GGAAAAAGGCAAGCCACTTG
Alg13__1	ID1497	GGTTGTAACCAAGACTCTTG
Alg13__1	ID1498	GAACAATCATCAATTCGAAT
Alg1__1	ID1499	GTGTCACCGAGAAGCCGCTC
Alg1__1	ID1500	GGAGCAAACTGGTCATCGAC
Alg1__1	ID1501	GTTGACAGAGCTGCCGAGTC
Alg1__1	ID1502	GCAGTACCACGCGTTGTCAT
Alg1__1	ID1503	GAAGGCTGACCTCTCCACGC
Alg1__1	ID1504	GCAGCACAATCGGATGCCGG
Alg2__1	ID1505	GCAGTGCACCGGGAGCTCGC
Alg2__1	ID1506	GCCGGGCCCGGGCTCGGCAC
Alg2__1	ID1507	GGAACAGCACGTAGAGCGCC
Alg2__1	ID1508	GCTCCCGGTGCACTGCGCCG
Alg2__1	ID1509	GAGCTCCCGGTGCACTGCGC
Alg2__1	ID1510	GTATTCCTCAATCCAGTCAA
Alg2__1	ID1511	GGCCCCCCTTGACTGGATTG
Alg3__1	ID1512	GATGGAATGGACACGGTAAG
Alg3__1	ID1513	GGAGCCACGCTACACACTGC
Alg3__1	ID1514	TCGGGGACCACCCACGATCC
Alg3__1	ID1515	GCCACCAGCAGTGTGTAGCG
Alg3__1	ID1516	GAAAGCCTACATGGCCCAGG
Alg3__1	ID1517	GAAGAGCCGCAGTACAAAGA
Alg3__1	ID1518	GCTGTACTATGCAACTGGCC
Alg5__1	ID1519	GAGGGAAAGGTGGTGCCGTT
Alg5__1	ID1520	GGAAATATTACCCAGCATCT
Alg5__1	ID1521	GGACTCTAAGTTCACTTACG
Alg5__1	ID1522	GTGCAGAACCGAGGGAAAGG
Alg5__1	ID1523	GGTAGGTGAGTCCCAGATGC
Alg5__1	ID1524	GAGGTGATAGTAGTTGACGA
Alg6__1	ID1525	GTGATAACAACTTACAGTAC
Alg6__1	ID1526	GGAAAGGGAACACGCGCTAC
Alg6__1	ID1527	GTTGCTCTGCACACATCACG
Alg6__1	ID1528	GTGTGCAGAGCAACCCAGTC
Alg6__1	ID1529	GCTTCATAATCACCAAACAT
Alg6__1	ID1530	GGTCTTATTCTTATCGACTA
Alg6__1	ID1531	GATAACAACTTACAGTACTG
Alg8__1	ID1532	GGGAAAAGACTTGTGGCATC
Alg8__1	ID1533	GTACAGATGAGGGTTGCCAA
Alg8__1	ID1534	GTCTTTGGTTTAAACCCCAA
Alg8__1	ID1535	GAGGGAGTAATGTCCTGTCG
Alg8__1	ID1536	GACATGCCACCCAAACATGA
Alg8__1	ID1537	GGTTCAGCAGTTCCAGCATA
Alg9__1	ID1538	GCATGTGAGTCGAATGATGC
Alg9__1	ID1539	GGCCAGTGAGTCAAAGGCGA
Alg9__1	ID1540	GCCAGTGAGTCAAAGGCGAT
Alg9__1	ID1541	GCGATGAAACATTCAACTAC
Alg9__1	ID1542	GTCATTGACAGCTACTATTA
Alg9__1	ID1543	GCACTACCTCATCTACGGGA
Alg9__1	ID1544	GAAACCCCTTCCCGTAGATG
Alkbh2__1	ID1545	GACCCGGGCGACCTCGGAGC
Alkbh2__1	ID1546	GGGGCTCGGCTGGCCGCCCG
Alkbh2__1	ID1547	GCCCGAGGCTCCTCCCGACG
Alkbh2__1	ID1548	GAAAGTGGCACAGCGTTCCC
Alkbh2__1	ID1549	GGGGAGGAGTCAGCCCCGTC
Alkbh2__1	ID1550	GAGGAGTCAGCCCCGTCGGG
Alkbh2__1	ID1551	GCTCCGAGGTCGCCCGGGTC
Alk|Paics	ID1552	GACTCTGGCCATCAGGGGAT
Alk|Paics	ID1553	GCTTCCCCAGAACTGTACAC
Alk|Paics	ID1554	GTGTGCCGAAGAATAGCAAC
Allc__1	ID1555	GTCGCACGCCTCCGAGTGTA
Allc__1	ID1556	GCTGCTTGAATCGACATTCG
Allc__1	ID1557	GGGATACAGGGCATTATCCG
Allc__1	ID1558	GTCCTGTTCCGTACACTCGG
Allc__1	ID1559	GTTGGGAGACCAGGCGGAAA
Allc__1	ID1560	GTGCCAGGCATCCCACCAAG
Alox12__1	ID1561	GGATAAAGTCAACTTCAAAC
Alox12__1	ID1562	GGGAGTACTGAGCCTGCCGG
Alox12__1	ID1563	GGAGTACTGAGCCTGCCGGA
Alox12__1	ID1564	GTTGAGAAGCTGGAACCGTC
Alox12__1	ID1565	GGTGCAGCGTCTCAACAGCA
Alox12__1	ID1566	GCATGGGGTTGGCACCATTG
Alox12b__1	ID1567	GGGTTGCGGCACCGTCGGGC
Alox12b__1	ID1568	GTTGGGGTTGCGGCACCGTC
Alox12b__1	ID1569	GGCAGACTACCGAATCCTGG
Alox12b__1	ID1570	GCCTCCTTCTTCTACCGCCT
Alox12b__1	ID1571	GGTTGAGGCCGTTGAGGTAC
Alox12b__1	ID1572	GGTTGGGGTTGCGGCACCGT
Alox12b__1	ID1573	GGCCTGGGTTGAGGCCGTTG
Alox15__1	ID1574	GGTGGGGAACATCCATGTCG
Alox15__1	ID1575	GGGGAACATCCATGTCGAGG
Alox15__1	ID1576	GAGACTATCTGCCTATCCGA
Alox15__1	ID1577	GGAGGCGCCCTAGATGCACG
Alox15__1	ID1578	GGGCAAGTACATGATCCGGG
Alox15__1	ID1579	GTGGCTGGTGGGCGAGCACG
Alox15__1	ID1580	GAAGGCTCTTAGAACGCCTC
Alox15b__1	ID1581	GAAGAATCTGGCGTTCTTGA
Alox15b__1	ID1582	GCTCTTCCTGACGCTGGTGC
Alox15b__1	ID1583	GTCAGCATCGTGGGCACCCA
Alox15b__1	ID1584	GTGTAGTGTGTACCGAATGT
Alox15b__1	ID1585	GAATCTGGCGTTCTTGATGG
Alox15b__1	ID1586	GTGGGGCAGATGACGCAGCG
Alox15b__1	ID1587	GGGCCCTGGGACGAGTCTGC
Alox5__1	ID1588	GCATGAAGCGATTGATGAAC
Alox5__1	ID1589	GGAACTGGTAACCGAACATA
Alox5__1	ID1590	GCTGAGGTAGATGTAGTCGT
Alox5__1	ID1591	GAACTCGATGTAGTCCCCGT
Alox5__1	ID1592	GGTGGCCACAGTGACCGTGT
Alox5__1	ID1593	GGAACTCGATGTAGTCCCCG
Aloxe3__1	ID1594	GATTGAGGGCTACTGCACCG
Aloxe3__1	ID1595	GTGGAGCAGCCACGTACTGT
Aloxe3__1	ID1596	GAGGCTGGATCGTGTGGGCA
Aloxe3__1	ID1597	GATTGACACCATTCAGGTAC
Aloxe3__1	ID1598	GGTGGCTGAGTAGCGAATGT
Aloxe3__1	ID1599	GATGAGGCCGCGCCTACCGA
Aloxe3__1	ID1600	GAAGATCAGTGAGGCCGTCT
Alpl__1	ID1601	GGCTTGCTGTCGCCAATAAT
Alpl__1	ID1602	GCTTGCTGTCGCCAATAATT
Alpl__1	ID1603	GCGCGGCCACTGAGCGCACG
Alpl__1	ID1604	GATTCGGGCAGCCGTCACCG
Alpl__1	ID1605	GACGGCTGCCCGAATCCTTA
Alpl__1	ID1606	GTTGCACCGCGTGCGCTCAG
Amd1__1	ID1607	GATTGATTACTCGGCTCTCT
Amd1__1	ID1608	GTGGCATCAATGACAGAACC
Amd1__1	ID1609	GAAAGATGGTGTTACTGCAA
Amd1__1	ID1610	GGAATTCGTGACCTGATACC
Amd1__1	ID1611	GTTGTGGAAGTCTTCAAGCC
Amd1__1	ID1612	GATCTGGCTGATTGATTACT
Amdhd1__1	ID1613	GCGCACTCGCCAAGCCTCGG
Amdhd1__1	ID1614	GTGTGATCGAGCGCGCCCGG
Amdhd1__1	ID1615	GCCTCCTGCTGGAGAACGCG
Amdhd1__1	ID1616	GCTGGAGAACGCGCGGCAAG
Amdhd1__1	ID1617	GGCTTGGCGAGTGCGCTCCA
Amdhd1__1	ID1618	GATGTCATTAGCGGCTTCAA
Amdhd2__1	ID1619	GATGAGCAGCAGGACTGCGG
Amdhd2__1	ID1620	GCGTGCCGCCGCGCAGGATG
Amdhd2__1	ID1621	GGTGCGCGGGGGCCGCATCC
Amdhd2__1	ID1622	GCTTCTCCCGGCTGATGAAT
Amdhd2__1	ID1623	GGATTGCCCTAGTGGCCCGG
Amdhd2__1	ID1624	GGGTTCTGGGATTGCCCTAG
Amdhd2__1	ID1625	GTGGCGGGCAGCGTGCGGCG
Ampd1__1	ID1626	GCAAAAAGTTCATGTCGTCC
Ampd1__1	ID1627	GAAGTCAGGCACGCTCTCAT
Ampd1__1	ID1628	GAGTCAACCGTCAGGTCGTA
Ampd1__1	ID1629	GATCTCGTCCACGTCGAAGG
Ampd1__1	ID1630	GCAGGCAGCGGCATGGATGT
Ampd1__1	ID1631	GGAAGGTCCTCTGTACGAAA
Ampd1__1	ID1632	GCAGATCTCGTCCACGTCGA
Ampd2__1	ID1633	GGTGCATGTCTACACCCGCA
Ampd2__1	ID1634	GGGTGCTGCTCCAGCGCAGG
Ampd2__1	ID1635	GGAACTCATAAGGGGCGCTG
Ampd2__1	ID1636	GTCCATCTACGGGCGTTCGA
Ampd2__1	ID1637	GCTCATAGGTTCGAGTCTCC
Ampd2__1	ID1638	GCGTGACGTTGTACTGGAAC
Ampd3__1	ID1639	GACATGGCCGGACTGACAGT
Ampd3__1	ID1640	GCAGGGACAGAGACTGCGAC
Ampd3__1	ID1641	GGATACCTGGTCCGCATGCA
Ampd3__1	ID1642	GTTCAGTCGCCGGTGACAAT
Ampd3__1	ID1643	GTATGACAACCAGACGATGC
Ampd3__1	ID1644	GGACCCCTACGACCTCACCG
Ampd3__1	ID1645	GAGTCCACGGTGAGGTCGTA
Amt__1	ID1646	GGCTGTCGTGTGACCCGCTG
Amt__1	ID1647	GCAGCGCAAGTGTTACAGGC
Amt__1	ID1648	GGAGTCTGCCTGTGCAATAC
Amt__1	ID1649	GATTGTGACCAATACTTCTG
Amt__1	ID1650	GGGCAGTGATGTCGGCCTGG
Amt__1	ID1651	GGGCATTATCTACCACCTCC
Ankdd1b|Pdhb	ID1652	GTGGCCCACTGGTCTTGAAT
Ankdd1b|Pdhb	ID1653	GCCTGTGCCCATAGTATTCA
Ankmy1__1	ID1654	GTGGGGGGAGAGACCGCGTC
Ankmy1__1	ID1655	GGGGGAGAGACCGCGTCAGG
Ano2|Bfsp1|Gli3|Fgf14|Ca13|Igfn1	ID1656	GGCCGCGGTTCCACCTGCAC
Anpep__1	ID1657	GCCTTGCCTGACTTCAACGC
Anpep__1	ID1658	GTGCCCATTCCGTATCGCAA
Anpep__1	ID1659	GGAGGAGGCGAGTGCGTCCA
Anpep__1	ID1660	GAGCAGGGCACTCTCACGGT
Anpep__1	ID1661	GTCCATAATGGTGCGCACGG
Anpep__1	ID1662	GGTCCATAATGGTGCGCACG
Aoah__1	ID1663	GGTATCTGTGATAGAGCAGC
Aoah__1	ID1664	GTACCTGGCTGGTCCTCATA
Aoah__1	ID1665	GTCCCCTTGGGAGACCCTCA
Aoah__1	ID1666	GGCCTTGAGGGTCTCCCAAG
Aoah__1	ID1667	GGTACCTGGCTGGTCCTCAT
Aoah__1	ID1668	GTTGTGGCCATTGGAGTAGC
Aoah__1	ID1669	GAAAACCACCTGCTATTACT
Aoc2__1	ID1670	GTAACGGATCGTCATCGTCT
Aoc2__1	ID1671	GGAGGTATGGAGCGGCACCG
Aoc2__1	ID1672	GACGATGACGATCCGTTACT
Aoc2__1	ID1673	GGGACGCCGGTAATAGGGCA
Aoc3__1	ID1674	GGCCAGGTACAGGTAGCGTG
Aoc3__1	ID1675	GGCGCTGAACCTGGCGGCAC
Aoc3__1	ID1676	GTCACAGGTCGCCGGTAATA
Aoc3|Aoc2	ID1677	GTCACGTCCCGCATGTAGGA
Aoc3|Aoc2	ID1678	GAGAAGACACAGTTGTCCGA
Aoc3|Aoc2	ID1679	GGGCCCCCCACCTGCCCGGG
Aoc3|Aoc2	ID1680	GTGGCCCCCTGCCCTATTAC
Ap1s1__1	ID1681	GATGGCTCTGGAGACGCCCC
Ap2a1|Atp6v0d1	ID1682	GAAAGCCGGGGTGCTCAGCC
Apeh__1	ID1683	GCAGGTAGACGATGCGGCAC
Apeh__1	ID1684	GCAACAGTGTGGAGACCCGG
Apeh__1	ID1685	GATGATGAGGCACTAGCGAT
Apeh__1	ID1686	GAAGCGGATACCTAACCGGA
Apeh__1	ID1687	GAGGTCACCACGCAGTATGG
Apeh__1	ID1688	GGACATTGTACCTCGGCAGC
Apeh__1	ID1689	GAGGCGGCAGCGCTGTACCG
Apex2__1	ID1690	GGACCCAGGGCGTAAGTGGA
Apex2__1	ID1691	GGCATCCGGAGTCCCCTGCA
Apex2__1	ID1692	GGGTTCCCGCAAACTCCGGG
Apex2__1	ID1693	GCGATAGAAACGCATCTTAA
Apex2__1	ID1694	GTCCCTCACTATCCAGAACC
Apex2__1	ID1695	GGGCCGTATTCAGATCCCCC
Apip__1	ID1696	GGCTGGGTCACCGGCACTGG
Apip__1	ID1697	GTGTAAGCATTCATGAAAAG
Apip__1	ID1698	GCTAATTCCTCCTCCAGTGC
Apip__1	ID1699	GAAATCTACATTGCTCCCTC
Apip__1	ID1700	GGAGGAATTAGCTTGAAGCA
Apip__1	ID1701	GGAATAAAGAAATGTACCTC
Apob__1	ID1702	GAGAGTTCCAGCGGCGTCCG
Apob__1	ID1703	GCATACAGGGTGGCTCGGCT
Apob__1	ID1704	GGCATTGGAGTAAGCGCCTG
Apob__1	ID1705	GTAGGAAAACAGGTCAACCG
Apob__1	ID1706	GGTGTTGCTACCAGTATAGG
Aprt__1	ID1707	GGAATCTGAGTTGCAGCTGG
Aprt__1	ID1708	GTGACTGGCCAGGAGGCGGA
Aprt__1	ID1709	GAGGCGGATGGAAGCTCGGA
Aprt__1	ID1710	GTCGATCTTGCCGCCATGCG
Aprt__1	ID1711	GGAAGGAGGCGGGGTCCTTC
Aprt__1	ID1712	GCCCAGCTCCTGAGCTAGGG
Aprt__1	ID1713	GTGTGCTCATCCGGAAGCGA
Aptx__1	ID1714	GCCTGGCCAGGTTCTCCACA
Aptx__1	ID1715	GCCAATGGTGACGGGCCTTG
Aptx__1	ID1716	GATACAGTTCATTCACCATG
Aptx__1	ID1717	GGTTGGTGAGACAGGACTGC
Aptx__1	ID1718	GACGACTGAGTCAATGCTGG
Aptx__1	ID1719	GCATTGACTCAGTCGTCATT
Aptx__1	ID1720	GAGGTCAGACTATGATGGTG
Aqp10__1	ID1721	GAAATTCGGCCAGGCATTGT
Aqp10__1	ID1722	GCCCTCCAGTACTACACAGG
Aqp10__1	ID1723	GCTTGGTGGGACGCCTCCCC
Aqp10__1	ID1724	GTAGTAGCTATCTACGTGGC
Aqp10__1	ID1725	GCTGCCCAGAAGCATGGTAA
Aqp10__1	ID1726	GGTTCCCACCTGTGTAGTAC
Aqp10__1	ID1727	GGCACCTGGTTGCTGATTGT
Aqp11__1	ID1728	GCTGTTGCCGGGCGATCACG
Aqp11__1	ID1729	GCTGTTGGTCGTGCTACTCA
Aqp11__1	ID1730	GAAACTCCAAGACGAAGGCG
Aqp11__1	ID1731	GGGCCGGAGCCCCAGTAGCG
Aqp11__1	ID1732	GGCTGGCCCGCGTGATCGCC
Aqp11__1	ID1733	GCTACTGGGGCTCCGGCCCG
Aqp11__1	ID1734	GGGGCTCCGGCCCGAGGTGC
Aqp1__1	ID1735	GGCTCAGCCCCGCTTGCCAT
Aqp1__1	ID1736	GCTGTGGGATCAACCCTGCC
Aqp1__1	ID1737	GCAGAGCCAAATGACCGGGC
Aqp1__1	ID1738	GACCGGAGGCGCCGTGACTT
Aqp1__1	ID1739	GCGTGCTGGCCACCACCGAC
Aqp1__1	ID1740	GCAGCTGGTGCTGTGCGTGC
Aqp1__1	ID1741	GTCACGGCGCCTCCGGTCGG
Aqp2__1	ID1742	GGCCAAAGGCCACGGCGATC
Aqp2__1	ID1743	GGCCGTGTTGGCCGAATTCC
Aqp2__1	ID1744	GTCACTGCGGCGTTCGTCAG
Aqp2__1	ID1745	GGAATTCGGCCAACACGGCC
Aqp2__1	ID1746	GGCTCTGGGCCATGTCAGCG
Aqp2__1	ID1747	GGCCAGGAATTCGGCCAACA
Aqp2__1	ID1748	GGCCTGCTGTCGCGTTGTTG
Aqp3__1	ID1749	GGTCACAGCCGGGTTCAAGT
Aqp3__1	ID1750	GTGCTCAGTCGGGGCACCCA
Aqp3__1	ID1751	GGAGTTGGTGAACCGTTGCG
Aqp3__1	ID1752	GAAGCAACCTGTAGCGGATA
Aqp3__1	ID1753	GCTCAGGTGGTGCTCAGTCG
Aqp3__1	ID1754	GTACAGCCCAAAAACGATCC
Aqp4__1	ID1755	GGAGTCCATGGCCAGCAGTA
Aqp4__1	ID1756	GGAAACCTTACTGCTGGCCA
Aqp4__1	ID1757	GGTCACACCTCCCAGCGTGG
Aqp4__1	ID1758	GCCTGGGATCCACCATCAAC
Aqp4__1	ID1759	GTCACACCTCCCAGCGTGGT
Aqp4__1	ID1760	GTGACAGAGCTGCGGCAAGG
Aqp5__1	ID1761	GCCCACGGGGCTGGTTCGGC
Aqp5__1	ID1762	GCTCTGGGACCTGTGAGCGG
Aqp5__1	ID1763	GCTCCGAGCTGTCTTCTACG
Aqp5__1	ID1764	GCCCGCCGAACCAGCCCCGT
Aqp5__1	ID1765	GGCTGTGTTCGCGGAGTTCC
Aqp5__1	ID1766	GCTGGGCCGAAAGATCGGGC
Aqp6__1	ID1767	GCTGATCCTCACGCTGCAGC
Aqp6__1	ID1768	GTGACACTGGCCTACCTCGT
Aqp6__1	ID1769	GAGAGATATGGGATCCCACG
Aqp6__1	ID1770	GCTATATAGGCCATAGCCCG
Aqp6__1	ID1771	GATATGGGATCCCACGAGGT
Aqp6__1	ID1772	GGCCAGTTGAAGTGCTGTTG
Aqp6__1	ID1773	GAGCTTACCTATTGGCTAGC
Aqp7__1	ID1774	GAAATTCCCTATATATGTGC
Aqp7__1	ID1775	GAGCTATCTTGGTGTCAACT
Aqp7__1	ID1776	GGCGGAGACTTGTTGGTGAC
Aqp7__1	ID1777	GGAGATGGTGAGAGAGTTCC
Aqp7__1	ID1778	GTGCACTGGGCCGGATGCCC
Aqp7__1	ID1779	GTTCTAGGAGACCAAAAGCT
Aqp7__1	ID1780	GATTGTATGGTCCTGAGCAC
Aqp8__1	ID1781	GGGCTCATCATCGCTATCTT
Aqp8__1	ID1782	GTGAAGGAGACCAACACGGT
Aqp8__1	ID1783	GGGGCTCATCATCGCTATCT
Aqp8__1	ID1784	GCGATACATACAGCCGTGTA
Aqp8__1	ID1785	GAGAGGTTCTGGAATGCATC
Aqp8__1	ID1786	GGGACTGATTGGGGCTGCCT
Aqp8__1	ID1787	GAATAAGCAGCATGATGTTG
Aqp9__1	ID1788	GGAGACAGTCTCTGAGTTCC
Aqp9__1	ID1789	GGAATTGTCACTATCAATAT
Aqp9__1	ID1790	GGCTTAGAGCCCGTTGTCAT
Aqp9__1	ID1791	GACAGTTGCAGCCCCCACAA
Aqp9__1	ID1792	GATGGAAAATTGCTCATCGT
Aqp9__1	ID1793	GAGACAGTCTCTGAGTTCCT
Arg1__1	ID1794	GCCAAGGATATCGTGTACAT
Arg1__1	ID1795	GGAGTCACCCAGGAGAATCC
Arg1__1	ID1796	GGGAAAAGCCGATGAGCAGC
Arg1__1	ID1797	GTGAAGAACCCAAGATCTGT
Arg1__1	ID1798	GCTCCAAGCCAAAGTCCATA
Arg1__1	ID1799	GGTCAGGGTGGACCCTGGCA
Arg2__1	ID1800	GTAGTGTATCCTCGATCAGT
Arg2__1	ID1801	GGACGCAATGCACCTGCGCG
Arg2__1	ID1802	GTGCCGGGCGTGGCCACTAA
Arg2__1	ID1803	GTACCATTAGTGGCCACGCC
Arg2__1	ID1804	GGTAGTGTATCCTCGATCAG
Arg2__1	ID1805	GATCTGGGCGGTGCCGGGCG
Arg2__1	ID1806	GACTCGAGACGCTGCCCCTC
Arhgap39__1	ID1807	GCAGAGTCACCCCAAAGGAA
Arhgap44|Ak6	ID1808	GATGGCTATGATGAAGAATA
Armc7|Nt5c	ID1809	GCTGGTGCAGATGAAGACCT
Armc7|Nt5c	ID1810	GGCTTCTGCCGTACTGCAGG
Armc7|Nt5c	ID1811	GGAAGCTGGAGAGCGCCCGG
Armc7|Nt5c	ID1812	GTCATACTTCCGCAGTGGGC
Armc7|Nt5c	ID1813	GCAGCCCGAGTGCGCGCCGC
Armc7|Nt5c	ID1814	GCACAGCGTCCACGGCCCCA
Armc7|Nt5c	ID1815	GCGCCCGGCGGCGCGCACTC
Arnt__1	ID1816	GACTGTGGTTGGTTCAAAAC
Arnt__1	ID1817	GACATCAGATGTACCATCAC
Arnt__1	ID1818	GTATCATCACTGTAGCTCCG
Arnt|Setdb1	ID1819	GATAGTCAGTATGCGGATTC
Arnt|Setdb1	ID1820	GAATCCGCATACTGACTATC
Arnt|Setdb1	ID1821	GCTAGCAGAGTTGGAGACGT
Arnt|Setdb1	ID1822	GCATCCAAACTAACGCACCC
Arsa__1	ID1823	GGTACATGCCTGATCGAACT
Arsa__1	ID1824	GAAGCAGGTTAGATTCTGAC
Arsa__1	ID1825	GGAGCTGGATGCAGCTATAG
Arsa__1	ID1826	GCTGGAACTGGGGTGCCCAT
Arsa__1	ID1827	GAATGGTCGGCTCTGGCGCT
Arsa__1	ID1828	GGGTACATGCCTGATCGAAC
Arsa__1	ID1829	GGCCGGCTCCCAGTTCGATC
Arsb__1	ID1830	GTATCAAATCCTCGGCGTGT
Arsb__1	ID1831	GATAGCGCCCGGTGAGCAGC
Arsb__1	ID1832	GTCTGTCCATGATCCACTTC
Arsb__1	ID1833	GGCAACAACTGGCCGCTTCG
Arsb__1	ID1834	GGAGATGCTGTAAGCCGGTA
Arsb__1	ID1835	GAATGTCTGCCAACACGCCG
Arsg__1	ID1836	GGGCCTGCAGACTGTCCGCC
Arsg__1	ID1837	GTTCAGCCAAGCAGACCACC
Arsg__1	ID1838	GGGTCCCAGCACTGGCTTAC
Arsg__1	ID1839	GGGCCAGGCCCATATAGAGC
Arsg__1	ID1840	GAGCAGGAAGGGTCTTCCGC
Arsg__1	ID1841	GTGTGAGCTGGCAGGCAGCG
Arsg__1	ID1842	GCTCACACTTCTGAGCCCAT
Arsh__1	ID1843	GGGACTGCGGCGCCCGCACC
Arsh__1	ID1844	GGGCGGGGTCGACGTGGATC
Arsh__1	ID1845	GGGGTCGACGTGGATCCGGC
Arsh__1	ID1846	GTGAGGAAGGCTGCGCGGCT
Arsh__1	ID1847	GTCCCCCACACCCAGGTCGT
Arsh__1	ID1848	GGCATGAGCTGCGCGTCCCG
Arsh__1	ID1849	GCTGCTCATGGCCGACGACC
Arsi__1	ID1850	GGGCTGGCGTGGGCGGATGA
Arsi__1	ID1851	GCAGACAGTTGGGCTGGCGT
Arsi__1	ID1852	GACCAAGGGTACCACGACGT
Arsi__1	ID1853	GGAACAATTCCGGAATGGTC
Arsj__1	ID1854	GTCCTCAGCCTGCTCACCTA
Arsj__1	ID1855	GGCCACGCCCAGCCCCGAGG
Arsj__1	ID1856	GAGGCTCCGCCACCTCCTCG
Arsj__1	ID1857	GAAAGTATCGAATCCTCTCT
Arsj__1	ID1858	GGTAGGGTTGCGTTGTCTAG
Arsj__1	ID1859	GGCTATTCAACCCATATGGT
Arsj__1	ID1860	GGTCGGCTATTCAACCCATA
Arsk__1	ID1861	GGAAAACTAGACTATACTTC
Arsk__1	ID1862	GCACAGACAAAGTGACCGAC
Arsk__1	ID1863	GCTGGCGACGAGCACTACGT
Arsk__1	ID1864	GTAAATTCAATCCCAAGTAA
Arsk__1	ID1865	GCGATCGCGGCGCCGACCCC
Arsk__1	ID1866	GGCGATCGCGGCGCCGACCC
Arsk__1	ID1867	GAGCACTACGTTGGGCGCCT
Arsk__2	ID1868	GGCTTCCTGTCTTAGCCAGT
Arsk__2	ID1869	GAAGGTGAAGGGTAAGGGTG
Arsk__2	ID1870	GCTGAAACAGATGCCATGCT
Arsk__2	ID1871	GGCATCTGTTTCAGCACACA
Arsl|Pitpnm2|Mindy4b	ID1872	GGGCCTTGCAGCTGCTAAGC
Art3__1	ID1873	GGACAATGCCGGGATCTTGT
Art3__1	ID1874	GGGACAATGCCGGGATCTTG
Art3__1	ID1875	GAAGATGTCCATTAGAGTCA
Art3__1	ID1876	GAGAAAAACCTCGCCCGGCT
Art3__1	ID1877	GATCTTGTGGGATGCTCGGA
Art3__1	ID1878	GCAGGTGCAGGGCTCTTGTC
Art3__1	ID1879	GCTGGCAGCCATGACTCTAA
Art4__1	ID1880	GATGGCCACGGCGTGTGCGG
Art4__1	ID1881	GCTCCCCGCGGGTGCCTGCA
Art4__1	ID1882	GCGCCCTGCAGGCACCCGCG
Art4__1	ID1883	GCTGTTGCTCTGCGCCCTGC
Art4__1	ID1884	GGCAAAAAGCCCACTTAACC
Art4__1	ID1885	GTCAGAGCTCACATTGCGAT
Art5|Folr1	ID1886	GATTCTGGAGGATCTGCTAA
Art5|Folr1	ID1887	GTACAAGGTGTTGGACGAGT
Art5|Folr1	ID1888	GGAGGTGGTGTTCCGAGGCG
Art5|Folr1	ID1889	GCAGCTGCAGGGCCCGGGTC
Art5|Folr1	ID1890	GAGGTGGTGTTCCGAGGCGT
Art5|Folr1	ID1891	GCCCACATAGGCATCATCGA
Art5|Folr1	ID1892	GTCTCGGCCTGCACACCCTC
As3mt__1	ID1893	GCGAAGGCCTCCAGCTCCGC
As3mt__1	ID1894	GACAGAGGCCGGGGTCCAGA
As3mt__1	ID1895	GTCCCTTCTTGCCAACTAGC
As3mt__1	ID1896	GGAGTTGTTGCCTGCGGAGC
As3mt__1	ID1897	GGCAAGAAGGGACACGTCAC
As3mt__1	ID1898	GTAGCTCTCCTTCTGGACCC
Asah1__1	ID1899	GCATGAAGTAGTAACTCAGA
Asah1__1	ID1900	GATTCCTGGCCCCTTTGAAG
Asah1__1	ID1901	GGAATCTTGCCAATTAGACC
Asah1__1	ID1902	GCCAAGTGGAAAAATAATGC
Asah1__1	ID1903	GGGCCCAAGTGTCCTCACCT
Asah1__1	ID1904	GGACCCAGGTGAGGACACTT
Asah1__1	ID1905	GGTTATTATTGATGTACACA
Asah2__1	ID1906	GTGGCTACTACATTGGCGTT
Asah2__1	ID1907	GAAGCAAAGCCTGCTACGAA
Asah2__1	ID1908	GCCAGATGGGTCAAATCGAA
Asah2__1	ID1909	GAAAAAAGCACCTGTCCCGT
Asah2__1	ID1910	GATATCTTGTCCAGGTCCGC
Asah2__1	ID1911	GCACACACGAATCTTAAACC
Asah2__1	ID1912	GAAAGCGCGGCTATATAGCC
Asip__1	ID1913	GGCCGGCCACGGGTCGCAGC
Asl__1	ID1914	GAGAATCAATGTCCTGCCAC
Asl__1	ID1915	GCCATTGCAGGCAACCCTCT
Asl__1	ID1916	GGGTGCTGTTGACCCTATCA
Asl__1	ID1917	GTTCCACAGATGCCGGTCAT
Asl__1	ID1918	GGTGTGTGTACCCTGGGAAG
Asl__1	ID1919	GGCCATTGCAGGCAACCCTC
Asns__1	ID1920	GGAAGCGCTTGATGACGGAC
Asns__1	ID1921	GGCAGTCATCGCTGCCAAAG
Asns__1	ID1922	GCACGCCCTCTACGACAGCG
Asns__1	ID1923	GTTTCTCCACGCTGTCGTAG
Asns__1	ID1924	GGGAGTTGTGGAGTGCTTTA
Asns__1	ID1925	GCCGTGGTTGACCCCCTGTT
Asns__1	ID1926	GGGGGTCAACCACGGCCAAC
Asns__1	ID1927	GGTGTTTGCATTCATCTTGC
Asns__1	ID1928	GAGTTGCTTCAGCAGGGAGG
Asns__1	ID1929	GCAGAGATACCTATGGAGTC
Aspa__1	ID1930	GCACACTTCTCCACTGCTCT
Aspa__1	ID1931	GACTGGAAACCGTTACACCC
Aspa__1	ID1932	GTTACTCACTGGCTAAAGAA
Aspa__1	ID1933	GCTCTTGGGTTGGTAATGAA
Aspa__1	ID1934	GTTCACAAACACCGGGTACA
Aspa__1	ID1935	GAAGTTGGTCCTCAGCCTCA
Aspdh__1	ID1936	GTGGAGCTGAAAGGCCCCCC
Aspdh__1	ID1937	GTGGTGGACGTGGAGCTGAA
Aspdh__1	ID1938	GTGTGGCCATGGTGACTCGA
Aspdh__1	ID1939	GCCACTTCTACCACAAGGTC
Aspdh__1	ID1940	GATGGGCCACTTCTACCACA
Aspdh__1	ID1941	GACACGGTCGAAGCCTAGAC
Aspdh__1	ID1942	GCCGCGCACAGTGCTCTACG
Aspg__1	ID1943	GATGGCCAGCAGCCGCCGCT
Aspg__1	ID1944	GCCTGCTGCGCCTCTACCCT
Aspg__1	ID1945	GCACCAGCGTATCCTCGGGT
Aspg__1	ID1946	GGCCAGCGGGAAGGACCGTC
Aspg__1	ID1947	GAACCTCCGAGCATCCACCT
Aspg__1	ID1948	GCGCTACGGGACCCGAGCGG
Aspg__1	ID1949	GGGCAATCGGACAACCAAGG
Asph__1	ID1950	GGACGTCTGTGGCTGTTGTG
Asph__1	ID1951	GGACACAAGAATGGGAGGAG
Asph__1	ID1952	GAACTTCCTCATAATCAACA
Asph__1	ID1953	GTTCATGGTCATTGCCTTGC
Asph__1	ID1954	GACCATGAACCACGTGAAGA
Asph__1	ID1955	GGGAGGAGAGGAGGAATTTC
Asph__1	ID1956	GCTGGGCGTCTGGACGTCTG
Asphd1__1	ID1957	GGCGACTTCGGGCCTATGCC
Asphd1__1	ID1958	GAAGCCATCATCGAGGGGAC
Asphd1__1	ID1959	GTCTAGTGAGCCGGCGACTT
Asphd1__1	ID1960	GAGCTCCACGTCATGCCTCT
Asphd1__1	ID1961	GAACCAGGAAGCCATCATCG
Asphd1__1	ID1962	GGAGCTCCACGTCATGCCTC
Asphd1__1	ID1963	GGCATCACGTGGCACAAAGG
Asphd2__1	ID1964	GCCGGACCATGAGTACCGCT
Asphd2__1	ID1965	GGGAGAAGTAGGGCGTAGTG
Asphd2__1	ID1966	GCGGTACTCATGGTCCGGCA
Asphd2__1	ID1967	GTAGCGGCCCTGTTCCCGGA
Asphd2__1	ID1968	GGACCCATTCTGTAGCACGC
Asphd2__1	ID1969	GCTTCTGATTGAGGCCATCG
Asphd2__1	ID1970	GTGCGCTGTATGCACCACGA
Asprv1__1	ID1971	GCCATCCCTCTGGTCGTCTC
Asprv1__1	ID1972	GTGTTCTGCTTGTTCTGCAC
Asprv1__1	ID1973	GCTACATTAGCCCCATTGAA
Asprv1__1	ID1974	GGATGAAGGCATGCTCCCGG
Asprv1__1	ID1975	GAACTTCCAGAGACGACCAG
Asprv1__1	ID1976	GGGAGCAGGTACAGGGTGTC
Asprv1__1	ID1977	GTACACAGCTCTGTCGACAG
Asrgl1__1	ID1978	GATGGGAAGGACCTGTCTTC
Asrgl1__1	ID1979	GAGCGTCCGCGGCTCCGTGA
Asrgl1__1	ID1980	GACAGTGTGCCGAGCGTCCG
Asrgl1__1	ID1981	GGAAGGAGCCGTGGTTATCC
Asrgl1__1	ID1982	GAGGATGTTGTAGCCCTCGG
Asrgl1__1	ID1983	GTCACGGAGCCGCGGACGCT
Ass1__1	ID1984	GGAAGTGCGCAAAATCAAGC
Ass1__1	ID1985	GGGACTTGTCGATGCAGTGG
Ass1__1	ID1986	GCCCAGGTTGCCATAGCAGC
Ass1__1	ID1987	GAGCTCCAAGGATGTGCGAT
Ass1__1	ID1988	GCTTCATTGGAATGAAGTCC
Ass1__1	ID1989	GGTAAAGGATGGTCCCTGCT
Ass1__2	ID1990	GGTATCCAGGCCACCACTGT
Ass1__2	ID1991	GGTGGAAATTGCCCAGCGAG
Ass1__2	ID1992	GTGGAAATTGCCCAGCGAGA
Ass1__2	ID1993	GTGGTTCTGGCCTACAGTGG
Ass1__2	ID1994	GCCTTGCATAGCTCGCAAGC
Ass1__2	ID1995	GCGGTCTTCATAGAGCGCAC
Astl__1	ID1996	GGTCACTGACAACAATCGGA
Astl__1	ID1997	GGATCTCGTTCCAGTTGACT
Astl__1	ID1998	GGATGATGTCGCCTTCAACC
Astl__1	ID1999	GGACAATGCCCCGGCCCTTC
[truncated: 14,986 more rows]
