# Supplementary material for: An optimized genome-wide, virus-free CRISPR screen for mammalian cells
Source: Cell Rep Methods. 2021 Aug 4;1(4):100062. doi: 10.1016/j.crmeth.2021.100062 (PMC8687118; doi:10.1016/j.crmeth.2021.100062)
Supplement: Table S3. GO analysis of depleted gRNAs, related to Figure 4 [file mmc4.csv]

Analysis Type:	PANTHER Enrichment Test (release 20200728)
Annotation Version and Release Date:	PANTHER version 16.0 Released 2020-12-01
Analyzed List:	for_pantherdb.csv (Homo sapiens)	There are duplicate IDs in the file. For duplicates, the first id/value pair in the file will be used.
Correction:	FDR
PANTHER GO-Slim Biological Process	number	overUnder	pvalue	fdr
nitrogen compound metabolic process (GO:0006807)	3210	-	0,00E+00	0,00E+00
RNA splicing (GO:0008380)	165	-	0,00E+00	0,00E+00
signaling (GO:0023052)	984	+	0,00E+00	0,00E+00
nucleobase-containing compound metabolic process (GO:0006139)	1868	-	0,00E+00	0,00E+00
translational elongation (GO:0006414)	196	-	0,00E+00	0,00E+00
translation (GO:0006412)	196	-	0,00E+00	0,00E+00
nucleic acid metabolic process (GO:0090304)	1729	-	0,00E+00	0,00E+00
heterocycle metabolic process (GO:0046483)	1898	-	0,00E+00	0,00E+00
cellular aromatic compound metabolic process (GO:0006725)	1900	-	0,00E+00	0,00E+00
macromolecule metabolic process (GO:0043170)	3026	-	0,00E+00	0,00E+00
primary metabolic process (GO:0044238)	3373	-	0,00E+00	0,00E+00
cellular metabolic process (GO:0044237)	3499	-	0,00E+00	0,00E+00
ncRNA processing (GO:0034470)	169	-	0,00E+00	0,00E+00
ribonucleoprotein complex subunit organization (GO:0071826)	82	-	0,00E+00	0,00E+00
signal transduction (GO:0007165)	917	+	0,00E+00	0,00E+00
cell communication (GO:0007154)	995	+	0,00E+00	0,00E+00
tRNA metabolic process (GO:0006399)	93	-	0,00E+00	0,00E+00
mRNA processing (GO:0006397)	177	-	0,00E+00	0,00E+00
RNA processing (GO:0006396)	376	-	0,00E+00	0,00E+00
rRNA processing (GO:0006364)	99	-	0,00E+00	0,00E+00
organic cyclic compound metabolic process (GO:1901360)	1914	-	0,00E+00	0,00E+00
gene expression (GO:0010467)	1765	-	0,00E+00	0,00E+00
peptide biosynthetic process (GO:0043043)	198	-	0,00E+00	0,00E+00
mRNA splicing, via spliceosome (GO:0000398)	134	-	0,00E+00	0,00E+00
chromosome organization (GO:0051276)	293	-	0,00E+00	0,00E+00
RNA splicing, via transesterification reactions with bulged adenosine as nucleophile (GO:0000377)	134	-	0,00E+00	0,00E+00
RNA splicing, via transesterification reactions (GO:0000375)	134	-	0,00E+00	0,00E+00
rRNA metabolic process (GO:0016072)	101	-	0,00E+00	0,00E+00
mRNA metabolic process (GO:0016071)	239	-	0,00E+00	0,00E+00
RNA metabolic process (GO:0016070)	1523	-	0,00E+00	0,00E+00
ribosomal small subunit biogenesis (GO:0042274)	43	-	0,00E+00	0,00E+00
ribosomal large subunit biogenesis (GO:0042273)	51	-	0,00E+00	0,00E+00
ribosome biogenesis (GO:0042254)	149	-	0,00E+00	0,00E+00
organic substance metabolic process (GO:0071704)	3531	-	0,00E+00	0,00E+00
ncRNA metabolic process (GO:0034660)	209	-	0,00E+00	0,00E+00
cellular nitrogen compound metabolic process (GO:0034641)	2098	-	0,00E+00	0,00E+00
amide biosynthetic process (GO:0043604)	220	-	0,00E+00	0,00E+00
cellular amide metabolic process (GO:0043603)	289	-	0,00E+00	0,00E+00
cellular protein-containing complex assembly (GO:0034622)	263	-	0,00E+00	0,00E+00
protein-containing complex assembly (GO:0065003)	280	-	0,00E+00	0,00E+00
protein-containing complex subunit organization (GO:0043933)	340	-	0,00E+00	0,00E+00
organonitrogen compound biosynthetic process (GO:1901566)	460	-	0,00E+00	0,00E+00
peptide metabolic process (GO:0006518)	232	-	0,00E+00	0,00E+00
cellular component biogenesis (GO:0044085)	677	-	0,00E+00	0,00E+00
ribonucleoprotein complex assembly (GO:0022618)	81	-	0,00E+00	0,00E+00
ribonucleoprotein complex biogenesis (GO:0022613)	196	-	0,00E+00	0,00E+00
DNA biosynthetic process (GO:0071897)	83	-	3,33E-16	1,52E-14
metabolic process (GO:0008152)	3683	-	9,99E-16	4,48E-14
DNA metabolic process (GO:0006259)	245	-	3,22E-15	1,41E-13
protein-DNA complex subunit organization (GO:0071824)	66	-	3,44E-15	1,48E-13
multicellular organismal process (GO:0032501)	565	+	1,44E-14	6,08E-13
developmental process (GO:0032502)	577	+	4,62E-14	1,91E-12
cellular component organization or biogenesis (GO:0071840)	1754	-	2,43E-13	9,87E-12
maturation of SSU-rRNA (GO:0030490)	32	-	2,88E-13	1,15E-11
DNA replication (GO:0006260)	67	-	5,65E-13	2,21E-11
cell surface receptor signaling pathway (GO:0007166)	402	+	1,48E-12	5,68E-11
protein-DNA complex assembly (GO:0065004)	48	-	2,88E-12	1,09E-10
anatomical structure development (GO:0048856)	507	+	3,88E-12	1,44E-10
cell cycle (GO:0007049)	323	-	6,37E-12	2,32E-10
multicellular organism development (GO:0007275)	424	+	8,14E-12	2,92E-10
cellular nitrogen compound biosynthetic process (GO:0044271)	1459	-	1,11E-11	3,90E-10
chromosome segregation (GO:0007059)	90	-	1,91E-11	6,63E-10
nuclear division (GO:0000280)	227	-	2,74E-11	9,34E-10
DNA-dependent DNA replication (GO:0006261)	54	-	3,27E-11	1,10E-09
RNA localization (GO:0006403)	51	-	4,27E-11	1,41E-09
mitotic cell cycle (GO:0000278)	201	-	4,86E-11	1,58E-09
mitotic cell cycle process (GO:1903047)	201	-	4,86E-11	1,56E-09
mitotic nuclear division (GO:0140014)	201	-	4,86E-11	1,54E-09
maturation of SSU-rRNA from tricistronic rRNA transcript (SSU-rRNA, 5.8S rRNA, LSU-rRNA) (GO:0000462)	24	-	5,11E-11	1,59E-09
system development (GO:0048731)	368	+	5,84E-11	1,79E-09
organic substance biosynthetic process (GO:1901576)	1705	-	8,38E-11	2,54E-09
organelle fission (GO:0048285)	243	-	1,03E-10	3,08E-09
maturation of LSU-rRNA (GO:0000470)	20	-	1,06E-10	3,12E-09
biosynthetic process (GO:0009058)	1709	-	1,08E-10	3,15E-09
sister chromatid segregation (GO:0000819)	59	-	1,13E-10	3,24E-09
cell cycle process (GO:0022402)	294	-	1,23E-10	3,48E-09
cellular biosynthetic process (GO:0044249)	1681	-	1,31E-10	3,65E-09
nuclear export (GO:0051168)	54	-	1,37E-10	3,77E-09
RNA export from nucleus (GO:0006405)	44	-	1,84E-10	5,00E-09
RNA transport (GO:0050658)	47	-	2,11E-10	5,68E-09
nucleic acid transport (GO:0050657)	47	-	2,11E-10	5,61E-09
establishment of RNA localization (GO:0051236)	47	-	2,11E-10	5,54E-09
DNA-templated transcription, initiation (GO:0006352)	36	-	3,21E-10	8,31E-09
mitotic sister chromatid segregation (GO:0000070)	50	-	4,01E-10	1,03E-08
cellular protein metabolic process (GO:0044267)	1313	-	6,63E-10	1,68E-08
nuclear transport (GO:0051169)	83	-	6,91E-10	1,73E-08
nucleocytoplasmic transport (GO:0006913)	83	-	6,91E-10	1,71E-08
nuclear chromosome segregation (GO:0098813)	76	-	1,23E-09	3,01E-08
DNA replication initiation (GO:0006270)	17	-	1,38E-09	3,34E-08
nucleobase-containing compound transport (GO:0015931)	52	-	1,47E-09	3,51E-08
regulation of chromosome organization (GO:0033044)	50	-	2,83E-09	6,69E-08
double-strand break repair via homologous recombination (GO:0000724)	50	-	2,90E-09	6,77E-08
cell differentiation (GO:0030154)	358	+	3,41E-09	7,88E-08
protein export from nucleus (GO:0006611)	47	-	3,65E-09	8,35E-08
recombinational repair (GO:0000725)	52	-	4,76E-09	1,08E-07
cellular developmental process (GO:0048869)	360	+	4,98E-09	1,11E-07
ribonucleoprotein complex localization (GO:0071166)	37	-	8,31E-09	1,84E-07
ribonucleoprotein complex export from nucleus (GO:0071426)	37	-	8,31E-09	1,82E-07
RNA 3'-end processing (GO:0031123)	50	-	1,02E-08	2,21E-07
cellular macromolecule metabolic process (GO:0044260)	2559	-	1,31E-08	2,82E-07
cellular component assembly (GO:0022607)	562	-	1,53E-08	3,26E-07
cell-cell signaling (GO:0007267)	172	+	1,61E-08	3,40E-07
RNA modification (GO:0009451)	70	-	3,32E-08	6,92E-07
cellular macromolecule biosynthetic process (GO:0034645)	1440	-	3,76E-08	7,78E-07
protein metabolic process (GO:0019538)	1434	-	3,85E-08	7,88E-07
DNA repair (GO:0006281)	164	-	4,34E-08	8,81E-07
macromolecule biosynthetic process (GO:0009059)	1445	-	5,88E-08	1,18E-06
DNA recombination (GO:0006310)	74	-	6,27E-08	1,25E-06
organonitrogen compound metabolic process (GO:1901564)	1695	-	9,02E-08	1,78E-06
cell cycle checkpoint (GO:0000075)	44	-	1,17E-07	2,29E-06
anatomical structure morphogenesis (GO:0009653)	246	+	1,31E-07	2,53E-06
mitochondrial gene expression (GO:0140053)	29	-	1,33E-07	2,56E-06
cell cycle DNA replication (GO:0044786)	13	-	2,02E-07	3,84E-06
nuclear DNA replication (GO:0033260)	13	-	2,02E-07	3,81E-06
transcription initiation from RNA polymerase II promoter (GO:0006367)	24	-	2,42E-07	4,52E-06
mitochondrial translation (GO:0032543)	19	-	2,45E-07	4,55E-06
regulation of cell communication (GO:0010646)	390	+	2,78E-07	5,12E-06
regulation of signaling (GO:0023051)	390	+	2,78E-07	5,07E-06
double-strand break repair (GO:0006302)	81	-	2,98E-07	5,38E-06
tRNA processing (GO:0008033)	53	-	3,43E-07	6,14E-06
DNA replication checkpoint (GO:0000076)	12	-	3,63E-07	6,44E-06
negative regulation of G2/M transition of mitotic cell cycle (GO:0010972)	14	-	3,74E-07	6,58E-06
negative regulation of cell cycle G2/M phase transition (GO:1902750)	14	-	3,74E-07	6,53E-06
response to stimulus (GO:0050896)	1348	+	4,67E-07	8,10E-06
RNA catabolic process (GO:0006401)	84	-	4,76E-07	8,18E-06
spliceosomal snRNP assembly (GO:0000387)	14	-	5,09E-07	8,69E-06
G protein-coupled receptor signaling pathway (GO:0007186)	98	+	5,36E-07	9,07E-06
mitotic G2/M transition checkpoint (GO:0044818)	12	-	5,59E-07	9,38E-06
cellular response to DNA damage stimulus (GO:0006974)	213	-	7,42E-07	1,24E-05
regulation of signal transduction (GO:0009966)	359	+	7,66E-07	1,27E-05
cellular process (GO:0009987)	5635	-	8,02E-07	1,32E-05
mitotic cell cycle checkpoint (GO:0007093)	33	-	8,27E-07	1,35E-05
negative regulation of cell cycle process (GO:0010948)	32	-	9,22E-07	1,49E-05
ribosomal large subunit assembly (GO:0000027)	18	-	9,33E-07	1,50E-05
RNA methylation (GO:0001510)	36	-	1,11E-06	1,77E-05
proton transmembrane transport (GO:1902600)	22	-	1,22E-06	1,92E-05
organophosphate biosynthetic process (GO:0090407)	137	-	1,31E-06	2,05E-05
protein import (GO:0017038)	68	-	1,32E-06	2,06E-05
maturation of 5.8S rRNA (GO:0000460)	20	-	1,36E-06	2,10E-05
enzyme linked receptor protein signaling pathway (GO:0007167)	166	+	1,40E-06	2,14E-05
cellular component organization (GO:0016043)	1642	-	1,59E-06	2,43E-05
nervous system development (GO:0007399)	228	+	1,65E-06	2,50E-05
chromatin organization (GO:0006325)	179	-	1,71E-06	2,57E-05
regulation of response to stimulus (GO:0048583)	441	+	1,77E-06	2,65E-05
nucleotide biosynthetic process (GO:0009165)	74	-	1,89E-06	2,80E-05
nucleoside phosphate biosynthetic process (GO:1901293)	74	-	1,89E-06	2,78E-05
RNA-dependent DNA biosynthetic process (GO:0006278)	12	-	1,96E-06	2,87E-05
Unclassified (UNCLASSIFIED)	4394	+	1,98E-06	2,88E-05
regulation of cell cycle (GO:0051726)	150	-	2,00E-06	2,89E-05
cellular response to stimulus (GO:0051716)	1219	+	2,10E-06	3,01E-05
telomere maintenance (GO:0000723)	33	-	2,25E-06	3,20E-05
telomere organization (GO:0032200)	33	-	2,25E-06	3,18E-05
animal organ development (GO:0048513)	172	+	2,41E-06	3,39E-05
intracellular signal transduction (GO:0035556)	439	+	2,42E-06	3,38E-05
chromatin remodeling (GO:0006338)	51	-	2,53E-06	3,50E-05
regulation of cell cycle phase transition (GO:1901987)	48	-	2,62E-06	3,61E-05
double-strand break repair via break-induced replication (GO:0000727)	11	-	2,93E-06	4,01E-05
negative regulation of mitotic cell cycle phase transition (GO:1901991)	28	-	3,38E-06	4,60E-05
negative regulation of cell cycle phase transition (GO:1901988)	28	-	3,38E-06	4,57E-05
regulation of mitotic cell cycle phase transition (GO:1901990)	46	-	3,96E-06	5,32E-05
plasma membrane bounded cell projection organization (GO:0120036)	231	+	4,34E-06	5,80E-05
maturation of LSU-rRNA from tricistronic rRNA transcript (SSU-rRNA, 5.8S rRNA, LSU-rRNA) (GO:0000463)	10	-	4,35E-06	5,77E-05
cell cycle G2/M phase transition (GO:0044839)	19	-	4,56E-06	6,01E-05
regulation of cell cycle G2/M phase transition (GO:1902749)	19	-	4,56E-06	5,98E-05
G2/M transition of mitotic cell cycle (GO:0000086)	19	-	4,56E-06	5,94E-05
regulation of G2/M transition of mitotic cell cycle (GO:0010389)	19	-	4,56E-06	5,91E-05
cell projection organization (GO:0030030)	236	+	5,07E-06	6,52E-05
regulation of sister chromatid segregation (GO:0033045)	18	-	5,57E-06	7,13E-05
regulation of cell cycle process (GO:0010564)	84	-	6,31E-06	8,03E-05
transcription preinitiation complex assembly (GO:0070897)	11	-	7,07E-06	8,94E-05
mRNA catabolic process (GO:0006402)	70	-	7,45E-06	9,37E-05
DNA integrity checkpoint (GO:0031570)	29	-	7,63E-06	9,54E-05
telomere-telomerase complex assembly (GO:1905324)	10	-	7,71E-06	9,59E-05
telomere maintenance via telomerase (GO:0007004)	10	-	7,71E-06	9,53E-05
organelle organization (GO:0006996)	1280	-	8,38E-06	1,03E-04
translational initiation (GO:0006413)	31	-	8,82E-06	1,08E-04
negative regulation of chromosome organization (GO:2001251)	22	-	1,02E-05	1,24E-04
ATP synthesis coupled proton transport (GO:0015986)	19	-	1,09E-05	1,32E-04
energy coupled proton transport, down electrochemical gradient (GO:0015985)	19	-	1,09E-05	1,31E-04
meiotic cell cycle process (GO:1903046)	56	-	1,12E-05	1,33E-04
meiotic nuclear division (GO:0140013)	56	-	1,12E-05	1,33E-04
meiotic cell cycle (GO:0051321)	56	-	1,12E-05	1,32E-04
regulation of cellular process (GO:0050794)	2509	+	1,17E-05	1,37E-04
regulation of chromosome segregation (GO:0051983)	20	-	1,27E-05	1,48E-04
cytoplasmic translation (GO:0002181)	44	-	1,65E-05	1,92E-04
chromosome separation (GO:0051304)	29	-	1,76E-05	2,03E-04
oxidative phosphorylation (GO:0006119)	13	-	1,78E-05	2,05E-04
telomere maintenance via telomere lengthening (GO:0010833)	13	-	1,78E-05	2,04E-04
nucleoside triphosphate biosynthetic process (GO:0009142)	25	-	1,87E-05	2,13E-04
DNA conformation change (GO:0071103)	49	-	1,93E-05	2,18E-04
regulation of mRNA metabolic process (GO:1903311)	67	-	2,00E-05	2,26E-04
cleavage involved in rRNA processing (GO:0000469)	16	-	2,08E-05	2,33E-04
ribosomal subunit export from nucleus (GO:0000054)	10	-	2,13E-05	2,38E-04
RNA polymerase II preinitiation complex assembly (GO:0051123)	10	-	2,44E-05	2,71E-04
regulation of biological process (GO:0050789)	2647	+	2,44E-05	2,70E-04
snRNA metabolic process (GO:0016073)	17	-	2,44E-05	2,68E-04
regulation of mitotic sister chromatid segregation (GO:0033047)	16	-	2,66E-05	2,90E-04
system process (GO:0003008)	75	+	2,70E-05	2,94E-04
mitotic DNA replication checkpoint (GO:0033314)	8	-	3,01E-05	3,25E-04
ATP-dependent chromatin remodeling (GO:0043044)	24	-	3,02E-05	3,25E-04
mitotic DNA integrity checkpoint (GO:0044774)	19	-	3,10E-05	3,31E-04
transmembrane receptor protein tyrosine kinase signaling pathway (GO:0007169)	110	+	3,23E-05	3,44E-04
nucleotide metabolic process (GO:0009117)	117	-	3,24E-05	3,43E-04
protein folding (GO:0006457)	66	-	3,38E-05	3,56E-04
cell adhesion (GO:0007155)	127	+	3,47E-05	3,64E-04
biological adhesion (GO:0022610)	127	+	3,47E-05	3,62E-04
nucleoside phosphate metabolic process (GO:0006753)	122	-	3,58E-05	3,72E-04
mRNA transport (GO:0051028)	27	-	3,67E-05	3,79E-04
biological regulation (GO:0065007)	2896	+	4,08E-05	4,20E-04
protein acetylation (GO:0006473)	48	-	4,29E-05	4,39E-04
iron-sulfur cluster assembly (GO:0016226)	11	-	4,67E-05	4,76E-04
negative regulation of cell cycle (GO:0045786)	72	-	4,81E-05	4,87E-04
regulation of mitotic cell cycle (GO:0007346)	80	-	4,96E-05	5,01E-04
neurogenesis (GO:0022008)	174	+	4,97E-05	4,99E-04
cell morphogenesis (GO:0000902)	140	+	5,28E-05	5,28E-04
mRNA 3'-end processing (GO:0031124)	29	-	5,48E-05	5,46E-04
anatomical structure homeostasis (GO:0060249)	39	-	5,48E-05	5,43E-04
ribonucleoside triphosphate metabolic process (GO:0009199)	24	-	5,54E-05	5,47E-04
ribonucleoside triphosphate biosynthetic process (GO:0009201)	24	-	5,54E-05	5,44E-04
negative regulation of mitotic cell cycle (GO:0045930)	46	-	5,91E-05	5,77E-04
mRNA export from nucleus (GO:0006406)	26	-	6,10E-05	5,93E-04
mRNA-containing ribonucleoprotein complex export from nucleus (GO:0071427)	26	-	6,10E-05	5,90E-04
establishment of protein localization to organelle (GO:0072594)	133	-	6,12E-05	5,90E-04
DNA-templated transcription, elongation (GO:0006354)	19	-	6,23E-05	5,98E-04
animal organ morphogenesis (GO:0009887)	54	+	6,25E-05	5,97E-04
synaptic signaling (GO:0099536)	92	+	6,60E-05	6,28E-04
cell development (GO:0048468)	191	+	6,61E-05	6,26E-04
nucleobase-containing small molecule metabolic process (GO:0055086)	142	-	6,68E-05	6,30E-04
cytoplasmic translational initiation (GO:0002183)	12	-	6,68E-05	6,27E-04
rRNA modification (GO:0000154)	18	-	6,69E-05	6,26E-04
generation of neurons (GO:0048699)	166	+	6,92E-05	6,44E-04
cell cycle phase transition (GO:0044770)	67	-	7,44E-05	6,89E-04
tissue development (GO:0009888)	92	+	7,92E-05	7,31E-04
cell-cell signaling by wnt (GO:0198738)	72	+	7,92E-05	7,28E-04
ATP biosynthetic process (GO:0006754)	20	-	8,14E-05	7,45E-04
purine nucleoside triphosphate biosynthetic process (GO:0009145)	22	-	8,36E-05	7,61E-04
purine ribonucleoside triphosphate biosynthetic process (GO:0009206)	22	-	8,36E-05	7,58E-04
purine ribonucleoside triphosphate metabolic process (GO:0009205)	22	-	8,36E-05	7,55E-04
nucleobase-containing compound catabolic process (GO:0034655)	107	-	9,18E-05	8,25E-04
mitotic sister chromatid separation (GO:0051306)	15	-	9,26E-05	8,29E-04
small molecule metabolic process (GO:0044281)	406	-	9,96E-05	8,88E-04
biological_process (GO:0008150)	5952	-	1,02E-04	9,07E-04
second-messenger-mediated signaling (GO:0019932)	76	+	1,03E-04	9,14E-04
posttranscriptional regulation of gene expression (GO:0010608)	94	-	1,03E-04	9,12E-04
metaphase/anaphase transition of mitotic cell cycle (GO:0007091)	13	-	1,04E-04	9,13E-04
metaphase/anaphase transition of cell cycle (GO:0044784)	13	-	1,04E-04	9,09E-04
regulation of mRNA splicing, via spliceosome (GO:0048024)	39	-	1,11E-04	9,63E-04
mitotic cell cycle phase transition (GO:0044772)	65	-	1,11E-04	9,61E-04
ribonucleotide biosynthetic process (GO:0009260)	54	-	1,14E-04	9,87E-04
nucleoside triphosphate metabolic process (GO:0009141)	29	-	1,15E-04	9,92E-04
regulation of mRNA processing (GO:0050684)	48	-	1,21E-04	1,03E-03
ribose phosphate biosynthetic process (GO:0046390)	59	-	1,21E-04	1,04E-03
cell morphogenesis involved in differentiation (GO:0000904)	102	+	1,25E-04	1,06E-03
regulation of cell differentiation (GO:0045595)	94	+	1,28E-04	1,09E-03
protein localization to nucleus (GO:0034504)	42	-	1,29E-04	1,08E-03
cell projection assembly (GO:0030031)	107	+	1,29E-04	1,09E-03
nucleic acid phosphodiester bond hydrolysis (GO:0090305)	60	-	1,30E-04	1,09E-03
alternative mRNA splicing, via spliceosome (GO:0000380)	29	-	1,38E-04	1,15E-03
regulation of chromosome separation (GO:1905818)	15	-	1,39E-04	1,15E-03
regulation of intracellular signal transduction (GO:1902531)	223	+	1,43E-04	1,18E-03
Wnt signaling pathway (GO:0016055)	71	+	1,44E-04	1,19E-03
macromolecule methylation (GO:0043414)	70	-	1,53E-04	1,25E-03
methylation (GO:0032259)	70	-	1,53E-04	1,25E-03
purine nucleoside triphosphate metabolic process (GO:0009144)	23	-	1,54E-04	1,26E-03
endonucleolytic cleavage of tricistronic rRNA transcript (SSU-rRNA, 5.8S rRNA, LSU-rRNA) (GO:0000479)	11	-	1,58E-04	1,28E-03
endonucleolytic cleavage involved in rRNA processing (GO:0000478)	11	-	1,58E-04	1,27E-03
regulation of molecular function (GO:0065009)	418	+	1,59E-04	1,28E-03
RNA phosphodiester bond hydrolysis (GO:0090501)	34	-	1,60E-04	1,28E-03
mitotic DNA replication (GO:1902969)	6	-	1,62E-04	1,29E-03
circulatory system development (GO:0072359)	53	+	1,63E-04	1,30E-03
plasma membrane bounded cell projection assembly (GO:0120031)	101	+	1,69E-04	1,34E-03
mRNA cis splicing, via spliceosome (GO:0045292)	17	-	1,79E-04	1,41E-03
regulation of multicellular organismal process (GO:0051239)	158	+	1,87E-04	1,47E-03
regulation of membrane potential (GO:0042391)	37	+	1,88E-04	1,47E-03
trans-synaptic signaling (GO:0099537)	89	+	1,92E-04	1,50E-03
pre-replicative complex assembly involved in nuclear cell cycle DNA replication (GO:0006267)	7	-	1,94E-04	1,51E-03
intra-Golgi vesicle-mediated transport (GO:0006891)	20	-	1,95E-04	1,52E-03
positive regulation of response to stimulus (GO:0048584)	188	+	1,96E-04	1,51E-03
nuclear-transcribed mRNA catabolic process (GO:0000956)	48	-	1,97E-04	1,52E-03
mitotic metaphase plate congression (GO:0007080)	8	-	2,27E-04	1,74E-03
protein localization to cilium (GO:0061512)	80	+	2,38E-04	1,82E-03
movement of cell or subcellular component (GO:0006928)	331	+	2,41E-04	1,83E-03
regulation of mitotic sister chromatid separation (GO:0010965)	14	-	2,63E-04	2,00E-03
chemical synaptic transmission (GO:0007268)	88	+	2,89E-04	2,19E-03
anterograde trans-synaptic signaling (GO:0098916)	88	+	2,89E-04	2,18E-03
regulation of mitotic metaphase/anaphase transition (GO:0030071)	12	-	2,94E-04	2,21E-03
regulation of metaphase/anaphase transition of cell cycle (GO:1902099)	12	-	2,94E-04	2,21E-03
neuron differentiation (GO:0030182)	157	+	2,98E-04	2,23E-03
internal protein amino acid acetylation (GO:0006475)	39	-	3,02E-04	2,24E-03
peptidyl-lysine acetylation (GO:0018394)	39	-	3,02E-04	2,24E-03
internal peptidyl-lysine acetylation (GO:0018393)	39	-	3,02E-04	2,23E-03
regulation of alternative mRNA splicing, via spliceosome (GO:0000381)	25	-	3,11E-04	2,29E-03
mRNA polyadenylation (GO:0006378)	19	-	3,24E-04	2,38E-03
cell surface receptor signaling pathway involved in cell-cell signaling (GO:1905114)	76	+	3,38E-04	2,47E-03
histone acetylation (GO:0016573)	38	-	3,42E-04	2,50E-03
carboxylic acid transport (GO:0046942)	55	+	3,45E-04	2,50E-03
organic acid transport (GO:0015849)	55	+	3,45E-04	2,50E-03
retrograde vesicle-mediated transport, Golgi to endoplasmic reticulum (GO:0006890)	17	-	3,55E-04	2,56E-03
regulation of developmental process (GO:0050793)	138	+	3,59E-04	2,58E-03
DNA damage checkpoint (GO:0000077)	22	-	3,73E-04	2,68E-03
peptidyl-lysine modification (GO:0018205)	101	-	3,82E-04	2,73E-03
rRNA methylation (GO:0031167)	13	-	4,07E-04	2,90E-03
response to chemical (GO:0042221)	377	+	4,08E-04	2,89E-03
mitotic DNA damage checkpoint (GO:0044773)	14	-	4,19E-04	2,96E-03
covalent chromatin modification (GO:0016569)	106	-	4,20E-04	2,96E-03
transcription by RNA polymerase I (GO:0006360)	9	-	4,52E-04	3,17E-03
protein prenylation (GO:0018342)	7	-	4,58E-04	3,21E-03
actin filament-based process (GO:0030029)	180	+	4,65E-04	3,25E-03
pyrimidine nucleotide biosynthetic process (GO:0006221)	7	-	4,81E-04	3,35E-03
G2 DNA damage checkpoint (GO:0031572)	6	-	4,89E-04	3,39E-03
mitotic G2 DNA damage checkpoint (GO:0007095)	6	-	4,89E-04	3,38E-03
protein K11-linked ubiquitination (GO:0070979)	7	-	4,90E-04	3,38E-03
histone modification (GO:0016570)	105	-	4,95E-04	3,40E-03
DNA strand elongation involved in DNA replication (GO:0006271)	10	-	5,04E-04	3,45E-03
purine nucleotide biosynthetic process (GO:0006164)	55	-	5,12E-04	3,49E-03
regulation of DNA-templated transcription, elongation (GO:0032784)	13	-	5,19E-04	3,53E-03
cellular nitrogen compound catabolic process (GO:0044270)	115	-	5,22E-04	3,54E-03
heterocycle catabolic process (GO:0046700)	115	-	5,22E-04	3,53E-03
DNA duplex unwinding (GO:0032508)	15	-	5,24E-04	3,53E-03
tetrapyrrole metabolic process (GO:0033013)	12	-	5,30E-04	3,56E-03
maturation of 5.8S rRNA from tricistronic rRNA transcript (SSU-rRNA, 5.8S rRNA, LSU-rRNA) (GO:0000466)	11	-	5,37E-04	3,60E-03
regulation of multicellular organismal development (GO:2000026)	104	+	5,64E-04	3,77E-03
cell fate commitment (GO:0045165)	18	+	5,66E-04	3,77E-03
microtubule bundle formation (GO:0001578)	77	+	5,77E-04	3,83E-03
mitochondrial ATP synthesis coupled electron transport (GO:0042775)	7	-	5,94E-04	3,93E-03
ATP synthesis coupled electron transport (GO:0042773)	7	-	5,94E-04	3,92E-03
positive regulation of cell communication (GO:0010647)	157	+	5,99E-04	3,94E-03
positive regulation of signaling (GO:0023056)	157	+	5,99E-04	3,92E-03
actin cytoskeleton organization (GO:0030036)	176	+	6,07E-04	3,97E-03
import into nucleus (GO:0051170)	39	-	6,20E-04	4,04E-03
protein import into nucleus (GO:0006606)	39	-	6,20E-04	4,03E-03
snRNA processing (GO:0016180)	14	-	6,23E-04	4,03E-03
snRNA 3'-end processing (GO:0034472)	14	-	6,23E-04	4,02E-03
aromatic compound catabolic process (GO:0019439)	116	-	6,27E-04	4,04E-03
regulation of chromatin organization (GO:1902275)	22	-	6,36E-04	4,08E-03
regulation of translation (GO:0006417)	66	-	6,39E-04	4,09E-03
vesicle targeting, trans-Golgi to periciliary membrane compartment (GO:0097712)	73	+	6,52E-04	4,16E-03
cilium assembly (GO:0060271)	73	+	6,52E-04	4,15E-03
ciliary transition zone assembly (GO:1905349)	73	+	6,52E-04	4,14E-03
intraciliary transport involved in cilium assembly (GO:0035735)	73	+	6,52E-04	4,12E-03
axoneme assembly (GO:0035082)	73	+	6,52E-04	4,11E-03
transcription elongation from RNA polymerase II promoter (GO:0006368)	12	-	6,71E-04	4,22E-03
regulation of telomere maintenance via telomere lengthening (GO:1904356)	5	-	6,84E-04	4,29E-03
protein transport along microtubule (GO:0098840)	81	+	6,97E-04	4,36E-03
microtubule-based protein transport (GO:0099118)	81	+	6,97E-04	4,35E-03
regulation of cell development (GO:0060284)	66	+	6,97E-04	4,33E-03
chromosome organization involved in meiotic cell cycle (GO:0070192)	11	-	7,01E-04	4,34E-03
regulation of histone modification (GO:0031056)	13	-	7,12E-04	4,40E-03
insulin receptor signaling pathway (GO:0008286)	11	+	7,13E-04	4,39E-03
spliceosomal complex assembly (GO:0000245)	14	-	7,26E-04	4,46E-03
cellular amino acid metabolic process (GO:0006520)	94	-	7,29E-04	4,47E-03
positive regulation of signal transduction (GO:0009967)	147	+	7,53E-04	4,60E-03
cilium organization (GO:0044782)	88	+	7,56E-04	4,61E-03
cellular macromolecule catabolic process (GO:0044265)	352	-	7,85E-04	4,76E-03
ribose phosphate metabolic process (GO:0019693)	94	-	8,05E-04	4,87E-03
organophosphate metabolic process (GO:0019637)	251	-	8,59E-04	5,19E-03
RNA phosphodiester bond hydrolysis, endonucleolytic (GO:0090502)	26	-	8,78E-04	5,29E-03
purine-containing compound biosynthetic process (GO:0072522)	57	-	9,18E-04	5,51E-03
chromosome condensation (GO:0030261)	11	-	1,00E-03	6,00E-03
intraciliary transport (GO:0042073)	79	+	1,01E-03	6,02E-03
microtubule polymerization (GO:0046785)	13	-	1,05E-03	6,27E-03
phosphorylation of RNA polymerase II C-terminal domain (GO:0070816)	6	-	1,07E-03	6,36E-03
translational termination (GO:0006415)	7	-	1,17E-03	6,91E-03
purine ribonucleotide biosynthetic process (GO:0009152)	49	-	1,19E-03	7,00E-03
heart development (GO:0007507)	28	+	1,19E-03	6,99E-03
nervous system process (GO:0050877)	42	+	1,19E-03	6,99E-03
cytoskeleton organization (GO:0007010)	422	+	1,19E-03	6,97E-03
vesicle targeting (GO:0006903)	83	+	1,19E-03	6,96E-03
sister chromatid cohesion (GO:0007062)	14	-	1,20E-03	6,98E-03
cell projection morphogenesis (GO:0048858)	103	+	1,21E-03	7,02E-03
neuron projection morphogenesis (GO:0048812)	103	+	1,21E-03	7,00E-03
plasma membrane bounded cell projection morphogenesis (GO:0120039)	103	+	1,21E-03	6,98E-03
carbohydrate derivative biosynthetic process (GO:1901137)	165	-	1,28E-03	7,35E-03
actin cytoskeleton reorganization (GO:0031532)	14	+	1,28E-03	7,36E-03
negative regulation of nuclear division (GO:0051784)	12	-	1,29E-03	7,38E-03
cellular response to endogenous stimulus (GO:0071495)	137	+	1,32E-03	7,54E-03
defense response to Gram-negative bacterium (GO:0050829)	6	+	1,33E-03	7,58E-03
ribonucleotide metabolic process (GO:0009259)	87	-	1,36E-03	7,71E-03
regulation of telomere maintenance via telomerase (GO:0032210)	4	-	1,37E-03	7,80E-03
cytoskeleton-dependent intracellular transport (GO:0030705)	121	+	1,45E-03	8,21E-03
metaphase plate congression (GO:0051310)	10	-	1,47E-03	8,27E-03
porphyrin-containing compound metabolic process (GO:0006778)	11	-	1,48E-03	8,33E-03
embryo development ending in birth or egg hatching (GO:0009792)	13	+	1,48E-03	8,33E-03
chordate embryonic development (GO:0043009)	13	+	1,48E-03	8,31E-03
regulation of DNA metabolic process (GO:0051052)	37	-	1,48E-03	8,29E-03
attachment of mitotic spindle microtubules to kinetochore (GO:0051315)	5	-	1,50E-03	8,33E-03
tube development (GO:0035295)	31	+	1,51E-03	8,37E-03
histone exchange (GO:0043486)	10	-	1,51E-03	8,38E-03
regulation of transcription elongation from RNA polymerase II promoter (GO:0034243)	7	-	1,51E-03	8,36E-03
positive regulation of molecular function (GO:0044093)	247	+	1,56E-03	8,60E-03
vesicle targeting, to, from or within Golgi (GO:0048199)	82	+	1,58E-03	8,70E-03
G protein-coupled receptor signaling pathway, coupled to cyclic nucleotide second messenger (GO:0007187)	46	+	1,59E-03	8,72E-03
regulation of neurogenesis (GO:0050767)	62	+	1,59E-03	8,72E-03
ion transport (GO:0006811)	287	+	1,62E-03	8,85E-03
spindle organization (GO:0007051)	47	-	1,64E-03	8,91E-03
regulation of catalytic activity (GO:0050790)	327	+	1,64E-03	8,91E-03
cellular component morphogenesis (GO:0032989)	115	+	1,67E-03	9,03E-03
organic cyclic compound catabolic process (GO:1901361)	120	-	1,73E-03	9,32E-03
response to external stimulus (GO:0009605)	198	+	1,75E-03	9,40E-03
pyrimidine nucleotide metabolic process (GO:0006220)	8	-	1,78E-03	9,59E-03
tRNA modification (GO:0006400)	36	-	1,79E-03	9,60E-03
endoplasmic reticulum to Golgi vesicle-mediated transport (GO:0006888)	68	-	1,82E-03	9,73E-03
cellular protein complex disassembly (GO:0043624)	39	-	1,85E-03	9,86E-03
positive regulation of RNA polymerase II transcription preinitiation complex assembly (GO:0045899)	4	-	1,88E-03	1,00E-02
microtubule-based movement (GO:0007018)	147	+	1,90E-03	1,01E-02
adenylate cyclase-modulating G protein-coupled receptor signaling pathway (GO:0007188)	44	+	1,90E-03	1,01E-02
cell part morphogenesis (GO:0032990)	104	+	1,97E-03	1,04E-02
positive regulation of biological process (GO:0048518)	786	+	1,98E-03	1,04E-02
heme metabolic process (GO:0042168)	10	-	2,00E-03	1,05E-02
cellular response to chemical stimulus (GO:0070887)	268	+	2,01E-03	1,06E-02
cell morphogenesis involved in neuron differentiation (GO:0048667)	90	+	2,04E-03	1,07E-02
chromosome localization (GO:0050000)	12	-	2,13E-03	1,11E-02
establishment of chromosome localization (GO:0051303)	12	-	2,13E-03	1,11E-02
aerobic respiration (GO:0009060)	21	-	2,19E-03	1,14E-02
regulation of cAMP-mediated signaling (GO:0043949)	50	+	2,25E-03	1,17E-02
pigmentation (GO:0043473)	8	+	2,27E-03	1,17E-02
DNA geometric change (GO:0032392)	16	-	2,37E-03	1,22E-02
nucleosome organization (GO:0034728)	28	-	2,49E-03	1,28E-02
heme biosynthetic process (GO:0006783)	7	-	2,63E-03	1,35E-02
cellular respiration (GO:0045333)	36	-	2,82E-03	1,45E-02
cellular response to organic substance (GO:0071310)	233	+	2,86E-03	1,46E-02
regulation of nervous system development (GO:0051960)	64	+	2,87E-03	1,46E-02
regulation of plasma membrane bounded cell projection organization (GO:0120035)	62	+	2,90E-03	1,48E-02
intracellular transport (GO:0046907)	550	-	2,97E-03	1,50E-02
proteasome assembly (GO:0043248)	7	-	2,98E-03	1,51E-02
negative regulation of metaphase/anaphase transition of cell cycle (GO:1902100)	9	-	2,98E-03	1,50E-02
mitotic spindle assembly checkpoint (GO:0007094)	9	-	2,98E-03	1,50E-02
negative regulation of mitotic metaphase/anaphase transition (GO:0045841)	9	-	2,98E-03	1,50E-02
response to endogenous stimulus (GO:0009719)	142	+	3,07E-03	1,54E-02
endonucleolytic cleavage in ITS1 to separate SSU-rRNA from 5.8S rRNA and LSU-rRNA from tricistronic rRNA transcript (SSU-rRNA, 5.8S rRNA, LSU-rRNA) (GO:0000447)	6	-	3,20E-03	1,60E-02
purine nucleotide metabolic process (GO:0006163)	93	-	3,21E-03	1,60E-02
positive regulation of DNA-templated transcription, elongation (GO:0032786)	9	-	3,26E-03	1,62E-02
positive regulation of phosphorylation (GO:0042327)	142	+	3,34E-03	1,66E-02
cellular component disassembly (GO:0022411)	90	-	3,36E-03	1,66E-02
negative regulation of DNA metabolic process (GO:0051053)	15	-	3,36E-03	1,66E-02
embryo development (GO:0009790)	48	+	3,47E-03	1,71E-02
protein transmembrane import into intracellular organelle (GO:0044743)	26	-	3,54E-03	1,74E-02
organic cyclic compound biosynthetic process (GO:1901362)	1253	-	3,58E-03	1,76E-02
organic anion transport (GO:0015711)	93	+	3,62E-03	1,77E-02
anterior/posterior pattern specification (GO:0009952)	20	+	3,62E-03	1,77E-02
protein transmembrane transport (GO:0071806)	31	-	3,63E-03	1,77E-02
intracellular protein transmembrane transport (GO:0065002)	31	-	3,63E-03	1,76E-02
establishment of vesicle localization (GO:0051650)	112	+	3,71E-03	1,80E-02
vesicle localization (GO:0051648)	112	+	3,71E-03	1,80E-02
cyclic-nucleotide-mediated signaling (GO:0019935)	58	+	3,74E-03	1,81E-02
anion transport (GO:0006820)	113	+	3,81E-03	1,84E-02
calcium-mediated signaling (GO:0019722)	11	+	3,82E-03	1,84E-02
neuron projection development (GO:0031175)	121	+	3,86E-03	1,85E-02
amino acid transport (GO:0006865)	33	+	3,96E-03	1,89E-02
intracellular protein transport (GO:0006886)	388	-	3,97E-03	1,90E-02
canonical Wnt signaling pathway (GO:0060070)	57	+	4,00E-03	1,91E-02
rRNA base methylation (GO:0070475)	6	-	4,07E-03	1,94E-02
cellular response to stress (GO:0033554)	386	-	4,11E-03	1,95E-02
regulation of cell projection organization (GO:0031344)	63	+	4,13E-03	1,95E-02
nucleotide-excision repair (GO:0006289)	23	-	4,14E-03	1,95E-02
positive regulation of cell differentiation (GO:0045597)	37	+	4,16E-03	1,96E-02
regulation of adenylate cyclase activity (GO:0045761)	45	+	4,20E-03	1,98E-02
regulation of cyclase activity (GO:0031279)	45	+	4,20E-03	1,97E-02
regulation of lyase activity (GO:0051339)	45	+	4,20E-03	1,97E-02
meiotic chromosome segregation (GO:0045132)	23	-	4,29E-03	2,01E-02
positive regulation of transferase activity (GO:0051347)	94	+	4,30E-03	2,01E-02
protein import into peroxisome matrix (GO:0016558)	10	-	4,36E-03	2,03E-02
positive regulation of intracellular signal transduction (GO:1902533)	92	+	4,40E-03	2,04E-02
defense response (GO:0006952)	96	+	4,45E-03	2,06E-02
protein-containing complex disassembly (GO:0032984)	54	-	4,46E-03	2,06E-02
reproductive process (GO:0022414)	72	-	4,46E-03	2,06E-02
reproduction (GO:0000003)	72	-	4,46E-03	2,05E-02
hippo signaling (GO:0035329)	13	+	4,64E-03	2,13E-02
embryonic organ development (GO:0048568)	21	+	4,75E-03	2,18E-02
regulation of Wnt signaling pathway (GO:0030111)	41	+	4,77E-03	2,18E-02
positive regulation of catalytic activity (GO:0043085)	182	+	4,88E-03	2,23E-02
neuron development (GO:0048666)	130	+	4,98E-03	2,27E-02
activation of adenylate cyclase activity (GO:0007190)	28	+	5,06E-03	2,30E-02
adenylate cyclase-activating G protein-coupled receptor signaling pathway (GO:0007189)	28	+	5,06E-03	2,30E-02
striated muscle tissue development (GO:0014706)	9	+	5,07E-03	2,29E-02
positive regulation of kinase activity (GO:0033674)	87	+	5,13E-03	2,32E-02
lipid biosynthetic process (GO:0008610)	116	-	5,36E-03	2,42E-02
mitotic chromosome condensation (GO:0007076)	8	-	5,46E-03	2,46E-02
cell death (GO:0008219)	132	+	5,56E-03	2,50E-02
positive regulation of phosphorus metabolic process (GO:0010562)	145	+	5,64E-03	2,53E-02
positive regulation of phosphate metabolic process (GO:0045937)	145	+	5,64E-03	2,52E-02
tRNA splicing, via endonucleolytic cleavage and ligation (GO:0006388)	6	-	5,64E-03	2,52E-02
regulation of neurotransmitter levels (GO:0001505)	27	+	5,66E-03	2,52E-02
positive regulation of transcription elongation from RNA polymerase II promoter (GO:0032968)	5	-	5,81E-03	2,58E-02
heterocycle biosynthetic process (GO:0018130)	1241	-	5,82E-03	2,58E-02
cAMP-mediated signaling (GO:0019933)	52	+	5,83E-03	2,58E-02
substrate adhesion-dependent cell spreading (GO:0034446)	12	+	5,91E-03	2,61E-02
tricarboxylic acid cycle (GO:0006099)	15	-	5,98E-03	2,63E-02
tRNA wobble uridine modification (GO:0002098)	8	-	6,11E-03	2,68E-02
DNA packaging (GO:0006323)	30	-	6,17E-03	2,71E-02
cellular carbohydrate metabolic process (GO:0044262)	40	+	6,58E-03	2,88E-02
positive regulation of immune response (GO:0050778)	24	+	6,69E-03	2,92E-02
aromatic compound biosynthetic process (GO:0019438)	1241	-	6,70E-03	2,92E-02
positive regulation of DNA-templated transcription, initiation (GO:2000144)	5	-	6,70E-03	2,92E-02
positive regulation of transcription initiation from RNA polymerase II promoter (GO:0060261)	5	-	6,70E-03	2,91E-02
negative regulation of chromosome separation (GO:1905819)	10	-	6,72E-03	2,91E-02
negative regulation of mitotic sister chromatid segregation (GO:0033048)	10	-	6,72E-03	2,91E-02
negative regulation of sister chromatid segregation (GO:0033046)	10	-	6,72E-03	2,90E-02
negative regulation of mitotic sister chromatid separation (GO:2000816)	10	-	6,72E-03	2,90E-02
negative regulation of chromosome segregation (GO:0051985)	10	-	6,72E-03	2,89E-02
negative regulation of mitotic nuclear division (GO:0045839)	10	-	6,72E-03	2,89E-02
regulation of neuron differentiation (GO:0045664)	53	+	6,79E-03	2,91E-02
mitochondrial respiratory chain complex I assembly (GO:0032981)	6	-	6,79E-03	2,90E-02
purine-containing compound metabolic process (GO:0072521)	99	-	6,94E-03	2,96E-02
monocarboxylic acid transport (GO:0015718)	17	+	7,03E-03	2,99E-02
axonogenesis (GO:0007409)	78	+	7,07E-03	3,00E-02
response to organic substance (GO:0010033)	273	+	7,22E-03	3,06E-02
organic acid transmembrane transport (GO:1903825)	32	+	7,43E-03	3,14E-02
carboxylic acid transmembrane transport (GO:1905039)	32	+	7,43E-03	3,14E-02
protein acylation (GO:0043543)	68	-	7,45E-03	3,14E-02
establishment of protein localization to peroxisome (GO:0072663)	13	-	7,46E-03	3,14E-02
protein localization to peroxisome (GO:0072662)	13	-	7,46E-03	3,13E-02
protein targeting to peroxisome (GO:0006625)	13	-	7,46E-03	3,13E-02
regulation of DNA-binding transcription factor activity (GO:0051090)	65	+	7,69E-03	3,22E-02
sterol biosynthetic process (GO:0016126)	10	-	8,04E-03	3,36E-02
regulation of cellular amide metabolic process (GO:0034248)	71	-	8,04E-03	3,35E-02
macromolecule catabolic process (GO:0009057)	372	-	8,06E-03	3,35E-02
synapse assembly (GO:0007416)	7	+	8,14E-03	3,38E-02
microtubule polymerization or depolymerization (GO:0031109)	33	-	8,15E-03	3,38E-02
ATP metabolic process (GO:0046034)	36	-	8,21E-03	3,39E-02
positive regulation of protein metabolic process (GO:0051247)	198	+	8,22E-03	3,39E-02
positive regulation of DNA-binding transcription factor activity (GO:0051091)	58	+	8,28E-03	3,41E-02
actin filament bundle organization (GO:0061572)	24	+	8,35E-03	3,43E-02
heparan sulfate proteoglycan metabolic process (GO:0030201)	7	+	8,50E-03	3,49E-02
immune system process (GO:0002376)	158	+	8,54E-03	3,50E-02
transport along microtubule (GO:0010970)	103	+	8,62E-03	3,52E-02
microtubule-based transport (GO:0099111)	103	+	8,62E-03	3,52E-02
signal release (GO:0023061)	31	+	8,78E-03	3,57E-02
immune response (GO:0006955)	83	+	8,95E-03	3,64E-02
non-canonical Wnt signaling pathway (GO:0035567)	11	+	9,15E-03	3,71E-02
establishment of protein localization (GO:0045184)	445	-	9,18E-03	3,72E-02
regulation of RNA splicing (GO:0043484)	55	-	9,45E-03	3,82E-02
establishment of localization in cell (GO:0051649)	609	-	9,48E-03	3,82E-02
muscle tissue development (GO:0060537)	11	+	9,61E-03	3,87E-02
cardiac muscle tissue development (GO:0048738)	7	+	9,73E-03	3,91E-02
regulation of telomere maintenance (GO:0032204)	10	-	9,83E-03	3,94E-02
tube morphogenesis (GO:0035239)	28	+	9,88E-03	3,96E-02
embryonic organ morphogenesis (GO:0048562)	12	+	9,90E-03	3,96E-02
signal transduction by protein phosphorylation (GO:0023014)	85	+	9,97E-03	3,98E-02
cellular response to peptide (GO:1901653)	29	+	1,00E-02	3,99E-02
cellular response to peptide hormone stimulus (GO:0071375)	29	+	1,00E-02	3,99E-02
amino acid transmembrane transport (GO:0003333)	24	+	1,01E-02	4,02E-02
locomotion (GO:0040011)	185	+	1,02E-02	4,02E-02
response to peptide (GO:1901652)	34	+	1,05E-02	4,16E-02
purine ribonucleotide metabolic process (GO:0009150)	81	-	1,06E-02	4,16E-02
regulation of DNA replication (GO:0006275)	16	-	1,06E-02	4,19E-02
skeletal muscle contraction (GO:0003009)	5	+	1,08E-02	4,24E-02
carbohydrate derivative metabolic process (GO:1901135)	246	-	1,08E-02	4,25E-02
endothelial cell migration (GO:0043542)	5	+	1,09E-02	4,28E-02
regulation of localization (GO:0032879)	219	+	1,10E-02	4,29E-02
regulation of nuclear division (GO:0051783)	28	-	1,12E-02	4,36E-02
actin filament organization (GO:0007015)	122	+	1,12E-02	4,36E-02
lipid catabolic process (GO:0016042)	57	+	1,12E-02	4,36E-02
nucleobase-containing compound biosynthetic process (GO:0034654)	1223	-	1,13E-02	4,37E-02
macromolecule modification (GO:0043412)	991	-	1,13E-02	4,39E-02
embryonic morphogenesis (GO:0048598)	23	+	1,14E-02	4,42E-02
sperm motility (GO:0097722)	4	+	1,15E-02	4,44E-02
flagellated sperm motility (GO:0030317)	4	+	1,15E-02	4,43E-02
regulation of cell death (GO:0010941)	98	+	1,17E-02	4,51E-02
positive regulation of NF-kappaB transcription factor activity (GO:0051092)	49	+	1,18E-02	4,51E-02
immune response-regulating cell surface receptor signaling pathway (GO:0002768)	16	+	1,20E-02	4,59E-02
immune response-regulating signaling pathway (GO:0002764)	16	+	1,20E-02	4,58E-02
amide transport (GO:0042886)	445	-	1,20E-02	4,58E-02
tissue morphogenesis (GO:0048729)	18	+	1,21E-02	4,61E-02
protein transport (GO:0015031)	435	-	1,21E-02	4,61E-02
phospholipid biosynthetic process (GO:0008654)	47	-	1,21E-02	4,61E-02
antimicrobial humoral immune response mediated by antimicrobial peptide (GO:0061844)	8	+	1,22E-02	4,63E-02
tRNA methylation (GO:0030488)	15	-	1,22E-02	4,63E-02
steroid biosynthetic process (GO:0006694)	11	-	1,24E-02	4,70E-02
regulation of immune response (GO:0050776)	28	+	1,27E-02	4,79E-02
polysaccharide metabolic process (GO:0005976)	14	+	1,29E-02	4,85E-02
cellular polysaccharide metabolic process (GO:0044264)	14	+	1,29E-02	4,84E-02
immune response-activating cell surface receptor signaling pathway (GO:0002429)	15	+	1,29E-02	4,84E-02
immune response-activating signal transduction (GO:0002757)	15	+	1,29E-02	4,84E-02
response to bacterium (GO:0009617)	23	+	1,29E-02	4,83E-02
positive regulation of protein modification process (GO:0031401)	127	+	1,32E-02	4,92E-02
negative regulation of organelle organization (GO:0010639)	52	-	1,33E-02	4,97E-02
cellular response to transforming growth factor beta stimulus (GO:0071560)	24	+	1,34E-02	4,98E-02
response to transforming growth factor beta (GO:0071559)	24	+	1,34E-02	4,97E-02
transforming growth factor beta receptor signaling pathway (GO:0007179)	24	+	1,34E-02	4,96E-02
