# Supplementary material for: An optimized genome-wide, virus-free CRISPR screen for mammalian cells
Source: Cell Rep Methods. 2021 Aug 4;1(4):100062. doi: 10.1016/j.crmeth.2021.100062 (PMC8687118; doi:10.1016/j.crmeth.2021.100062)
Supplement: Table S4. Essential gene screen, related to Figure 4 [file mmc5.csv]

gene	aRRA	p_value	significant	# sgRNAs	# signif. sgRNAs	mean	std	cat
Ubc__1	2.115727906296984e-15	0.0	True	28	22	-2.296136545293665	0.12014356725365315	Significant
Ncaph2__1	2.0078653184640702e-14	0.0	True	25	19	-2.4844411650070075	0.3366655583944925	Significant
Huwe1__1	5.040368151014537e-13	0.0	True	15	14	-3.035901037549617	0.09610490155556821	Significant
Isg20l2__1	8.99695294218918e-13	0.0	True	30	24	-1.9239075964083503	0.25568504603097875	Significant
Coq8b__1	4.5092034977554186e-12	0.0	True	12	12	-3.5699682635337635	0.5483613905297259	Significant
Dctn2__1	5.616393484669036e-12	0.0	True	15	14	-2.3017051216808047	0.5969348787378881	Significant
Scap__1	7.467505774395866e-12	0.0	True	15	14	-3.1934842084917974	0.5769966433653911	Significant
Prmt5__1	7.897290927860078e-12	0.0	True	10	10	-4.350939042809871	0.06967359945083067	Significant
Stx8|Rpl9	3.1058557087741834e-11	0.0	True	13	11	-2.5835319829517	0.28222424265777374	Significant
Fbl__1	7.430102152020226e-11	0.0	True	20	15	-2.1201392989597645	0.13079507703999854	Significant
Nup62|Il4i1	1.1771147354872147e-10	0.0	True	15	15	-3.2134646924987593	0.1827929156853216	Significant
Sf3b1__1	1.6042940725769575e-10	0.0	True	15	13	-2.707102787078068	0.2199112857646873	Significant
Ddx55__1	4.752163150626578e-10	0.0	True	10	10	-3.3805508319961035	0.6970684261822203	Significant
Cdan1__1	5.583582595662343e-10	0.0	True	10	9	-2.915038730620674	0.3155132728101096	Significant
Srcap__1	6.781145986024926e-10	0.0	True	25	15	-1.2391471690401388	0.07770382407747596	Significant
Pi4kb__1	8.711483943944787e-10	0.0	True	20	17	-1.870465676946481	0.11222552257342282	Significant
Snupn__1	1.0420201524533386e-09	0.0	True	20	12	-1.6296439615594789	0.06127560764675772	Significant
Pak2__1	1.07220141595751e-09	0.0	True	10	9	-2.9903010486277433	0.4438204587381506	Significant
Rnpc3__1	1.225732706172288e-09	0.0	True	19	14	-1.6112895621277221	0.3513188943631735	Significant
Tonsl__1	1.669699943375373e-09	0.0	True	10	10	-4.286462320375253	0.5282482448525625	Significant
Fasn__1	1.777098714005555e-09	0.0	True	10	10	-3.9003906296781174	0.21903728761485586	Significant
Rrm2__1	2.7859256484956074e-09	0.0	True	10	10	-3.7114764908062465	0.4211383542744927	Significant
Uba5__1	3.6302388131031916e-09	0.0	True	10	9	-2.701790454556263	0.23683411240018762	Significant
Nup205__1	3.794190560440879e-09	0.0	True	14	10	-1.9984408366752033	0.2524474174908365	Significant
Gmppb__1	4.2368826794690074e-09	0.0	True	10	10	-3.3168991746516236	0.5867266565499524	Significant
Nxf1__1	4.469454207684898e-09	0.0	True	15	11	-2.1375089434353076	0.29265677113749194	Significant
Rpl23a__1	5.854235898319558e-09	0.0	True	10	8	-3.3040629443604184	0.5098360371876126	Significant
Ptbp1__1	6.359345667055903e-09	0.0	True	13	10	-2.3509909950122725	0.47029933460650536	Significant
Nipbl__1	7.175378421245455e-09	0.0	True	10	8	-2.4776863576617747	0.27156644019940107	Significant
Gapdh__1	7.180543390046554e-09	0.0	True	14	13	-3.07726458410717	0.44435468483826174	Significant
Chd8__1	8.209546242335325e-09	0.0	True	15	13	-2.07106805242944	0.1577785910543786	Significant
Eef2__1	9.619136240997752e-09	0.0	True	10	10	-3.296711488629679	0.5225580484070907	Significant
Rabggta__1	1.0138600863662312e-08	0.0	True	10	9	-3.5172484360117187	0.11718940417842948	Significant
Prmt1__1	1.1192846900662953e-08	0.0	True	10	9	-4.416645933833691	0.6261317874856787	Significant
Sdad1__1	1.1270545348622897e-08	0.0	True	10	10	-2.335565314978858	0.8063970880436823	Significant
Msto1__1	1.1285078956170289e-08	0.0	True	10	9	-2.5966066177617755	0.9907385978111735	Significant
Aco2__1	1.1812897120767344e-08	0.0	True	10	6	-2.802681362788206	0.6260176906089584	Significant
Tial1__1	1.5281238085114333e-08	0.0	True	15	11	-2.103372383070883	0.30542941573877586	Significant
Mrpl24__1	1.781852718370712e-08	0.0	True	20	10	-1.3741599004784248	0.10576153742510078	Significant
Med12__1	2.3052230769352632e-08	0.0	True	10	9	-2.8087061807319507	0.2330600948207497	Significant
Usp39__1	2.3395080284406705e-08	0.0	True	10	9	-2.9419467200228233	0.41333972899668886	Significant
Ahctf1__1	2.4076486123666734e-08	0.0	True	10	9	-3.2041079556032592	0.8127572770027205	Significant
LOC103161269__1	2.5829956345529948e-08	0.0	True	10	8	-2.7547163179852214	0.17568015437054352	Significant
Tubb__1	2.584139364388977e-08	0.0	True	10	9	-3.423861526918726	0.5231053113226276	Significant
Prorp__1	2.6179802795062344e-08	0.0	True	10	9	-3.1917098073767987	0.6594047069801159	Significant
Mettl14__1	2.832525779161789e-08	0.0	True	15	12	-2.0326433247803117	0.46459087601810056	Significant
Tcp1__1	3.163095430313848e-08	0.0	True	10	8	-3.2146830412545846	0.518651272479198	Significant
Pmf1__1	3.4722721743545426e-08	0.0	True	10	10	-2.3960832234881644	0.3174366589907893	Significant
Grwd1__1	3.940499796167539e-08	0.0	True	10	10	-3.319685914215772	0.40223940831298644	Significant
Yars1__1	4.3390760453088906e-08	0.0	True	5	4	-4.631857727313578	0.7481669243315848	Significant
Crcp__1	4.5050092021103964e-08	0.0	True	10	8	-3.0722569916795965	0.5564198189547551	Significant
Nploc4__1	5.1614471270770985e-08	0.0	True	9	9	-2.1443691487128183	0.2916236976875271	Significant
Tsfm__1	5.231545879295839e-08	0.0	True	5	5	-4.175427664128243	0.5623422534147394	Significant
LOC100763079__1	5.6190547969849245e-08	0.0	True	5	5	-4.210161905373968	1.1586447421610016	Significant
Trmt5__1	6.616924810265567e-08	0.0	True	5	5	-3.8462031925241194	0.9199846130619771	Significant
Psmd11__1	6.859544021263855e-08	0.0	True	5	5	-4.863930181297427	0.14016207353547325	Significant
Nrbp1__1	6.958279209838562e-08	0.0	True	15	12	-1.939189828859682	0.12460322605598413	Significant
Slc4a7__1	7.045394524236866e-08	0.0	True	15	11	-2.0436751764839545	0.4419070684044167	Significant
Telo2__1	7.223892053097837e-08	0.0	True	10	8	-2.582718128498758	0.35193524639434515	Significant
Unc45a__1	7.333931609842397e-08	0.0	True	15	11	-1.421647195871533	0.28845535971164044	Significant
Snrnp70__1	7.540764061621934e-08	0.0	True	15	12	-1.7034421297855835	0.20742047036007186	Significant
Stx5__1	7.959186635913562e-08	0.0	True	13	12	-2.7228149163678963	0.0897468510704374	Significant
Ttf1__1	8.125454867876687e-08	0.0	True	5	4	-4.423907168089199	0.36640523398401875	Significant
Rrp12__1	9.791517750923259e-08	0.0	True	10	10	-2.835236145234231	0.4952713297790836	Significant
Prune1__1	1.0143725879298949e-07	0.0	True	15	12	-1.5630991501487757	0.36517537166049924	Significant
Trmt61a__1	1.0663353846414993e-07	0.0	True	10	9	-2.7567967561632196	0.5397925139998264	Significant
Rpl10__1	1.0771047740589161e-07	0.0	True	6	6	-3.2308363496864505	0.6952130476866506	Significant
Incenp__1	1.1075135388204564e-07	0.0	True	10	10	-2.971658476320145	0.4788064496554231	Significant
Nhp2__1	1.1473606349057065e-07	0.0	True	5	5	-3.833455467649688	0.3814866124241093	Significant
Pi4ka__1	1.1920641972232729e-07	0.0	True	10	8	-2.221121734079916	0.44738640943203684	Significant
Pola2__1	1.256027450131884e-07	0.0	True	10	10	-3.6966225301861946	0.8471102260055378	Significant
Prim2__1	1.295605781099879e-07	0.0	True	15	10	-2.0216039918517708	0.16103462179924014	Significant
LOC113839111__1	1.2998316494237073e-07	0.0	True	23	13	-1.1163991985786699	0.34194479087879165	Significant
Aars2__1	1.341140286123285e-07	0.0	True	10	8	-2.9283927543167882	0.7214973258981169	Significant
Rasa2__1	1.4435384663823786e-07	0.0	True	15	11	-1.7325255810794957	0.24819584803880604	Significant
Trappc13__1	1.494802591617276e-07	0.0	True	8	7	-2.723173644734432	0.6122319240960422	Significant
Sqle__1	1.5452058511112798e-07	0.0	True	5	5	-3.945425760219353	0.27312258465081063	Significant
Nop16__1	1.5883953702846504e-07	0.0	True	10	9	-2.5825660774561476	0.5286770794680834	Significant
Psma3__1	1.61972238379852e-07	0.0	True	13	10	-2.900458023426455	0.3791835163322613	Significant
Cpsf3__1	1.6257810028277677e-07	0.0	True	5	5	-4.420958746966407	0.15224806244494168	Significant
Lamtor2__1	1.672603635963501e-07	0.0	True	10	8	-2.0540579233358196	0.17027439490222337	Significant
Folr1|Nup98	1.7496675361533866e-07	0.0	True	10	10	-2.4555923003425018	0.5716673377048243	Significant
Mtg1__1	1.9283280830997608e-07	0.0	True	5	5	-4.680121810007051	0.7479624277527521	Significant
Rpp25l__1	1.965733806817946e-07	0.0	True	10	7	-2.6408384833916427	0.5294590904002999	Significant
Cenatac__1	2.0088433634916905e-07	0.0	True	10	10	-2.995317740305933	0.4589677041911776	Significant
Slc16a10|Rpl17	2.010366871930959e-07	0.0	True	7	5	-4.4295068585086455	1.1878192075100766	Significant
Aifm1__1	2.028328860600699e-07	0.0	True	5	4	-4.288534033455399	1.1166287239580202	Significant
Trrap__1	2.129343811796237e-07	0.0	True	10	7	-2.369448836477173	0.14986209574198228	Significant
Gemin6__1	2.279653729794477e-07	0.0	True	10	9	-1.9187551822916693	0.188480472703489	Significant
Acaca__1	2.533444847533719e-07	0.0	True	6	5	-3.8960937667847357	0.49798223550559795	Significant
Iscu__1	2.661206073659969e-07	0.0	True	10	7	-2.3240204536738	0.44087799158981483	Significant
Uba2__1	2.7015425021501416e-07	0.0	True	5	4	-4.613867629227992	0.5981550013616584	Significant
Lsm4__1	2.774478069332004e-07	0.0	True	5	4	-4.367325321735949	0.3085744565886963	Significant
Elp6__1	2.9549918216299494e-07	0.0	True	10	8	-1.7350944376970805	0.11400942915753275	Significant
Hypk__1	3.025288124584634e-07	0.0	True	5	5	-3.4020030752455948	0.3640807871077749	Significant
Ciao2b__1	3.059066199348167e-07	0.0	True	5	5	-4.558630254744775	0.8077682196296092	Significant
Supt16h__1	3.135472396287107e-07	0.0	True	10	9	-2.4451444398847393	0.4659459697748223	Significant
Kmt2a__1	3.167077923247517e-07	0.0	True	15	11	-2.533212471518418	0.59804200062139	Significant
Mepce__1	3.219757095041979e-07	0.0	True	8	8	-3.01867054089107	0.36773633105658143	Significant
Tars2__1	3.43961469294769e-07	0.0	True	10	9	-3.190315854560044	0.43786884588199204	Significant
Samm50__1	3.543608729986195e-07	0.0	True	5	5	-4.077796412634824	0.8855748792100425	Significant
Anapc5__1	3.615047417586275e-07	0.0	True	5	4	-4.45032480783854	0.3700228530262141	Significant
Srp68__1	3.849522510865819e-07	0.0	True	10	8	-2.5750773336592894	0.25320891009904084	Significant
Ercc2__1	3.952662246717116e-07	0.0	True	9	8	-2.9797010804111816	0.49565839431208497	Significant
Prim1__1	4.0638184518238243e-07	0.0	True	5	5	-4.448928293975645	1.0158869956650292	Significant
Ubtf__1	4.5585246140596513e-07	0.0	True	10	9	-1.9579705589008738	0.2359917472837914	Significant
Cad__1	5.006183145102311e-07	0.0	True	10	9	-2.9850251326051422	0.49898763128799567	Significant
Urb2__1	5.22085698584382e-07	0.0	True	10	7	-2.538030213931954	0.4259906765035703	Significant
Gemin7__1	5.610595480156451e-07	0.0	True	10	8	-2.8179642131057703	0.9775469739071245	Significant
Nop56__1	6.065569805990345e-07	0.0	True	10	7	-2.186752474551068	0.45999237258947256	Significant
Spcs3__1	6.175122761173648e-07	0.0	True	5	4	-4.645799401080602	1.5089623957424119	Significant
Aars1__1	6.29592432881435e-07	0.0	True	6	5	-3.6661201542606703	0.9247133268707022	Significant
Mto1__1	6.387072978316168e-07	0.0	True	5	5	-3.8783989527104996	0.3031549061612515	Significant
Mrpl37__1	6.513171674470853e-07	0.0	True	5	4	-3.903644382705699	0.7190472358337591	Significant
Tsen2__1	6.584466469655414e-07	0.0	True	15	11	-1.9438428504135723	0.477996825460171	Significant
Coasy__1	6.616278378472106e-07	0.0	True	10	7	-2.658447030308685	0.4513186080085664	Significant
Psmc3__1	6.666362158950969e-07	0.0	True	5	4	-4.9348670851547745	0.1963036712670848	Significant
Dhodh__1	6.718141053811396e-07	0.0	True	10	9	-3.2801484299815318	0.41257217558929327	Significant
Mrpl38__1	6.758055543909462e-07	0.0	True	9	9	-2.326166890897073	0.26506027600155746	Significant
Polr1c__1	6.808470123230038e-07	0.0	True	5	5	-3.57771980798365	0.3788638747846114	Significant
LOC100757535__1	7.15179076919051e-07	0.0	True	15	8	-1.527856268454377	0.4448160048691498	Significant
Psmc4__1	7.207282084764038e-07	0.0	True	5	5	-4.392316383181597	0.4309395917387487	Significant
Pfn1__1	7.650860490009333e-07	0.0	True	5	5	-4.574950940461544	0.016378728447751695	Significant
Ruvbl2__1	8.250811529904494e-07	0.0	True	5	4	-3.8721477027507465	1.11746048876978	Significant
Dhx30__1	8.409946391154691e-07	0.0	True	5	4	-4.188336271940179	1.0646982665103957	Significant
Rfc2__1	8.438922116443148e-07	0.0	True	5	5	-3.7365829579809064	0.7269271556721902	Significant
Mrpl12__1	8.784139536402307e-07	0.0	True	10	10	-2.7440385741321958	0.4468170358722036	Significant
Srsf7__1	8.894861531956102e-07	0.0	True	10	7	-1.988999921510835	0.4681385599738805	Significant
Brf1__1	8.920196472278276e-07	0.0	True	10	8	-2.1552838398195737	0.3134451259342042	Significant
Rrm1__1	8.98886024092713e-07	0.0	True	5	5	-4.170110211160869	0.9055058114974425	Significant
Sf3a2__1	9.158404834922294e-07	0.0	True	10	6	-2.248118756392539	0.4799394074859455	Significant
Coq5__1	9.176308901097282e-07	0.0	True	5	5	-4.221421400171207	0.45749030824398973	Significant
Srpra__1	9.19374107352988e-07	0.0	True	10	10	-2.5717881930829534	0.3590214765235671	Significant
Trmu__1	9.519154620407302e-07	0.0	True	10	8	-3.372218811878314	0.7249231186147976	Significant
Mre11__1	9.549088967077302e-07	0.0	True	10	10	-2.4659296108526787	0.46354518185413	Significant
Rrn3__1	9.626963095757308e-07	0.0	True	5	5	-4.810001259198459	0.2783892002573005	Significant
LOC100766053__1	1.0231393351369596e-06	0.0	True	10	9	-2.8142240146028312	0.41686382179762943	Significant
Foxred1__1	1.0394765197757475e-06	0.0	True	11	8	-2.280607151978645	0.20946192704364744	Significant
Exosc8__1	1.115800004863004e-06	0.0	True	10	8	-2.569732059096553	0.7090900003911006	Significant
Slf1__1	1.123519421221842e-06	0.0	True	10	7	-1.71845293366145	0.5223109333177255	Significant
Gins2__1	1.1267505515495328e-06	0.0	True	5	5	-4.257675198976252	0.48594874199551014	Significant
Gfm2__2	1.238399733676906e-06	0.0	True	13	8	-1.4564628031342053	0.3429573485591529	Significant
LOC103159270__1	1.2470528675198628e-06	0.0	True	5	5	-4.153551717442866	0.7333743751578747	Significant
Sacm1l__1	1.255845510023391e-06	0.0	True	5	5	-4.233339683611095	1.018608854589016	Significant
Ogt__1	1.3098410741131817e-06	0.0	True	10	8	-2.3665709307998117	0.7344769565026235	Significant
Dhx36__1	1.3207584730425447e-06	0.0	True	5	5	-3.8762495877619316	0.7906026985388254	Significant
Sf3a3__1	1.3221944201645562e-06	0.0	True	10	9	-2.323333198575635	0.11536481901842302	Significant
Hnrnpl__1	1.323069717257236e-06	0.0	True	5	5	-4.553950199627935	0.19339373467791382	Significant
Hyou1__1	1.346530526754098e-06	0.0	True	5	5	-3.6064984938061864	0.5790133377824234	Significant
Mrps30__1	1.3491963951067805e-06	0.0	True	5	5	-3.831179846099966	0.7229590290315487	Significant
Cdk7__1	1.4313352005499278e-06	0.0	True	10	9	-1.8974869903233744	0.08227034863900698	Significant
Nup85__1	1.432681233400601e-06	0.0	True	10	10	-2.3582430651373953	0.2254928518022978	Significant
Snrpd3__1	1.4829535392349444e-06	0.0	True	5	5	-4.302117072586865	0.25305084044053744	Significant
Tubgcp3__1	1.4995537362786335e-06	0.0	True	5	5	-3.21875976105021	0.9121775269801675	Significant
Srp14__1	1.5405943535995431e-06	0.0	True	5	4	-4.137620894522782	0.489521729818417	Significant
Ddx39b__1	1.5784636682790602e-06	0.0	True	9	9	-2.9011782201336747	0.6273972882657711	Significant
Rpl32__1	1.606913887360787e-06	0.0	True	10	7	-2.775669925387761	0.6563888562089033	Significant
Use1__1	1.6388328762388505e-06	0.0	True	13	9	-1.658642496201698	0.1382625629043848	Significant
Fam32a__1	1.662423237842201e-06	0.0	True	10	10	-2.706969741228358	0.7279288604441875	Significant
Ppcdc__1	1.6844577547638092e-06	0.0	True	10	9	-2.3781631372253456	0.6203002239418324	Significant
Mrps16__1	1.695573951911218e-06	0.0	True	5	4	-3.930676198984776	0.602887942930784	Significant
Hspd1__1	1.7999849161681217e-06	0.0	True	5	4	-3.588978195706175	0.7581670605892796	Significant
Polr1a__1	1.8141007379724696e-06	0.0	True	5	5	-3.887269219059127	1.1919550849965261	Significant
Rps24__1	1.834075834822368e-06	0.0	True	5	4	-4.080332049864937	1.0998517472410614	Significant
Arih1__1	1.862795218756552e-06	0.0	True	5	5	-3.686050410029424	1.2643791935004114	Significant
Ndufb10__1	1.8807293824725213e-06	0.0	True	4	4	-4.5169470534906955	1.0793798195390514	Significant
Gnl2__1	1.8901658701342388e-06	0.0	True	5	4	-3.2652222309625456	0.8049156834563815	Significant
Pdgfrb__1	1.9002170249480253e-06	0.0	True	5	5	-3.1593615294448525	0.4392602362086975	Significant
Trappc1__1	1.927416761387117e-06	0.0	True	5	5	-4.6161145907142656	1.03197755968295	Significant
Ndufa2__1	1.9518754968317973e-06	0.0	True	5	5	-4.70782715426997	0.3592995673673461	Significant
Pes1__1	2.045083139631018e-06	0.0	True	9	9	-2.951923667675877	0.1631744613809097	Significant
Cnot1__1	2.05059880930644e-06	0.0	True	10	9	-2.147772153596309	0.42176110709405695	Significant
Rps14__1	2.145252864542472e-06	0.0	True	5	4	-4.3630039265324	0.769149441573312	Significant
Lage3__1	2.1541774614013542e-06	0.0	True	5	4	-3.5892119926075736	0.6482618343060076	Significant
Nsmce1__1	2.2386054424794525e-06	0.0	True	5	3	-3.379835181253674	1.5267264702684331	Significant
Chaf1b__1	2.2796588334487246e-06	0.0	True	5	3	-3.9524508042684845	0.6940977893664654	Significant
Ngrn__1	2.3566424134423672e-06	0.0	True	10	7	-1.8530931826869126	0.26216944230507844	Significant
Surf6__1	2.395895856029021e-06	0.0	True	11	9	-1.6276850905135813	0.443599193712221	Significant
Smarca4__1	2.444925696392368e-06	0.0	True	5	4	-3.7284749473005325	1.0636386975942578	Significant
Rbm25__1	2.476554947629308e-06	0.0	True	10	6	-1.8136497361422381	0.4945109058067215	Significant
Sars1__1	2.53312206138447e-06	0.0	True	5	5	-3.7701384428269527	0.6159935862351438	Significant
Noc2l__1	2.539753267338569e-06	0.0	True	5	5	-2.896459444439959	0.9579820384690362	Significant
Pold2__1	2.560843759894642e-06	0.0	True	5	5	-3.5548873254902125	0.9271021674877779	Significant
Aldoa__1	2.6201602482408963e-06	0.0	True	10	8	-2.329808253240988	0.7040300686494468	Significant
Uhrf1__1	2.6990440664130225e-06	0.0	True	9	7	-2.033890794696801	0.14476179491363178	Significant
Lars2__1	2.760567102168596e-06	0.0	True	5	4	-3.5457334332654846	0.10976896035368934	Significant
Sec61a1__1	2.8516437523934776e-06	0.0	True	5	5	-2.5502359821031773	1.355493819201486	Significant
Cog8__1	2.952572596274093e-06	0.0	True	5	5	-2.8406533506220257	0.339950939038318	Significant
Atp6v1a__1	3.0524921483792187e-06	0.0	True	5	5	-3.095712354108628	0.5810765892888952	Significant
Dmac2__1	3.056339180509223e-06	0.0	True	5	5	-3.7543951214232973	0.3666679115973226	Significant
Cltc__1	3.1301729080001225e-06	0.0	True	5	5	-2.899877627484499	0.20461142882004618	Significant
Pelp1__1	3.1616844615911324e-06	0.0	True	5	5	-3.357837285748699	0.6601432413127362	Significant
Exoc1__1	3.2712691893631144e-06	0.0	True	5	5	-3.2978378999741733	0.4549411359513103	Significant
C2H18orf21__1	3.391565901862748e-06	0.0	True	5	4	-3.6290436625034572	0.8917524328877909	Significant
Fastkd5|Ubox5	3.394661707266468e-06	0.0	True	10	7	-1.7685662564506843	1.0507679574682023	Significant
Rpl7l1__1	3.454820012886742e-06	0.0	True	5	4	-3.351111856132825	0.8954880499947759	Significant
Mak16__1	3.463368954466065e-06	0.0	True	5	5	-4.511380809001441	0.3484407562170045	Significant
Rad9a__1	3.473967610888675e-06	0.0	True	5	4	-3.944959824099752	1.1834002393905019	Significant
Gtf2h3__1	3.634436917656063e-06	0.0	True	5	4	-3.174822439532848	0.9242695601858244	Significant
Sc5d__1	3.787390573345684e-06	0.0	True	5	5	-3.1334233869460038	0.376951098058997	Significant
Fdft1__1	4.080911721496956e-06	0.0	True	5	5	-4.1071391382920845	0.45878330360654174	Significant
Hsd17b7__1	4.095971635037859e-06	0.0	True	5	5	-4.264896549512346	0.7831689898856632	Significant
Rack1__1	4.097105795269584e-06	0.0	True	5	5	-4.123899329358986	0.6647873097969929	Significant
Ppm1f__1	4.181074941724991e-06	0.0	True	5	4	-3.8040189840215457	0.811794365541151	Significant
Birc6__1	4.205135387475523e-06	0.0	True	9	6	-1.6118336945752596	0.09392852041172513	Significant
Hspa9__1	4.339927594385284e-06	0.0	True	5	5	-4.3124427295849	0.6041547871132372	Significant
Hnrnpu__1	4.362793962603774e-06	0.0	True	5	4	-3.507937946619588	0.38512721274580364	Significant
Polr1b__1	4.421584940222158e-06	0.0	True	5	5	-2.6724376770679323	1.5069570991561532	Significant
Psmd14__1	4.506788839789383e-06	0.0	True	5	5	-4.773919782563175	1.3208397977407023	Significant
Dnaja3__1	4.548679241501513e-06	0.0	True	5	4	-3.539398508127664	1.6231405384613067	Significant
Ints1__1	4.598135584132282e-06	0.0	True	10	7	-2.522618846905784	0.2651218612428091	Significant
Atp5mf__1	4.700993390735875e-06	0.0	True	5	4	-4.549875572763735	0.7874515111241098	Significant
Ss18l2__1	4.711701799590595e-06	0.0	True	5	4	-3.7063539545923234	0.4007832168724837	Significant
Supv3l1__1	4.798029047917604e-06	0.0	True	5	4	-3.474708954718819	0.6249916109607804	Significant
Pex1__1	4.893034910861473e-06	0.0	True	10	8	-2.358390597333625	0.2004125952591446	Significant
Rars2__1	4.895835953113608e-06	0.0	True	5	5	-3.7185965515205983	0.4270678034280876	Significant
Yars2__1	4.996599210367742e-06	0.0	True	5	4	-3.802325556852196	0.6297889813132466	Significant
Dhdds__1	5.013937672486704e-06	0.0	True	9	9	-2.6021933475566543	0.7212514050756479	Significant
LOC100753562__1	5.022406883781745e-06	0.0	True	20	10	-0.9240946479000944	0.21695683853138806	Significant
Ak2__1	5.171158943629076e-06	0.0	True	5	5	-2.8685754490044064	0.5154399722304355	Significant
Aup1__1	5.216987084958779e-06	0.0	True	15	9	-1.148606171270687	0.18241844333293863	Significant
Atp5f1a__1	5.381631925680788e-06	0.0	True	5	5	-2.5958827104382403	0.6494290965943361	Significant
LOC100762870|LOC100759689	5.386271809839284e-06	0.0	True	9	5	-2.111717854137954	0.4242960029846435	Significant
Hsd17b10__1	5.4698047854979135e-06	0.0	True	5	5	-4.5772001173354635	0.12749167649239493	Significant
Rtcb__1	5.790539702080152e-06	0.0	True	6	5	-3.605722608609038	0.5923068616343831	Significant
Psmc1__1	5.837381358573767e-06	0.0	True	5	4	-3.166383716705465	0.6705730501543563	Significant
Sf3b2__1	5.851989494490317e-06	0.0	True	10	7	-1.7400307562448885	0.07441917486683376	Significant
Timm44__1	5.9466496092610376e-06	0.0	True	5	5	-3.8175089684423202	0.7625403788660889	Significant
Polr3a__1	6.010289459805454e-06	0.0	True	6	5	-3.271129916467433	0.586908788112034	Significant
Fars2__1	6.07048087982194e-06	0.0	True	5	4	-3.403872199528744	0.504936173192981	Significant
Rpf1__1	6.1436881396410926e-06	0.0	True	5	5	-3.2301278456846005	0.8606993070870567	Significant
Actr6__1	6.173674762468228e-06	0.0	True	10	9	-3.028520563064498	0.39193077989018743	Significant
Banp__1	6.217434026203568e-06	0.0	True	15	10	-1.6111073217826748	0.4085928014487233	Significant
Alg5__1	6.263562907196475e-06	0.0	True	10	6	-2.1718138712850497	0.6287915134477788	Significant
Nadk2__1	6.361040657188393e-06	0.0	True	9	7	-2.186790410637141	0.5675969945861816	Significant
Fbxo5__1	6.485227655928952e-06	0.0	True	5	5	-3.688445318498705	0.7501844639072864	Significant
Poln|Haus3	6.504332836507397e-06	0.0	True	15	8	-1.2627717989018536	0.43699704176150456	Significant
Wnk1__1	6.504350814523447e-06	0.0	True	9	7	-2.1077456603886344	0.1042684221240313	Significant
Atic__1	6.546350952675828e-06	0.0	True	5	5	-3.6959406201848948	0.28093785467485793	Significant
Xpo5__1	6.5785187940536434e-06	0.0	True	10	9	-2.497523605536971	0.7481723937914617	Significant
Cct3__1	6.829476853664008e-06	0.0	True	5	4	-3.4874165279998515	0.6555837375391659	Significant
Nars1__1	6.886285297348839e-06	0.0	True	5	4	-3.376522828582962	0.3853111494392282	Significant
Gpn1__1	6.925309889288246e-06	0.0	True	5	5	-3.504515785144091	0.7274745359398296	Significant
Mtg2__1	6.935189074399023e-06	0.0	True	5	5	-3.5265591012402697	0.9694689895028376	Significant
Wdr55__1	7.324200139277191e-06	0.0	True	5	5	-3.549875572763734	0.8058418681630951	Significant
Rps15a__1	7.346839835754903e-06	0.0	True	4	3	-4.073634565242358	0.805099877508206	Significant
Set__2	7.439706644129981e-06	0.0	True	10	7	-1.8582662805565577	0.30766178783696885	Significant
Ndufa13__1	7.451569957108127e-06	0.0	True	5	5	-3.5011874692486695	0.9220792935182123	Significant
Ndor1__1	7.511963646586126e-06	0.0	True	5	5	-2.7419310046329683	0.48939087228609274	Significant
Gtf3c3__1	7.513849003716025e-06	0.0	True	5	5	-4.380045205653417	1.158413689754948	Significant
Rpl18__1	7.814395225438853e-06	0.0	True	5	5	-4.02831519291195	0.1949319875733427	Significant
Elac2__1	7.981656374418703e-06	0.0	True	5	5	-2.6278014730781103	0.6549153012257195	Significant
Rps5__1	7.998603561522005e-06	0.0	True	5	4	-3.046868515224623	0.10233612494883446	Significant
Ercc3__1	8.054537639211693e-06	0.0	True	5	4	-3.377000476502508	1.4822242480023728	Significant
Cstf1__1	8.098475396094587e-06	0.0	True	5	5	-4.082746429020312	0.6420631123848671	Significant
Arcn1__1	8.122851389683492e-06	0.0	True	5	4	-3.2996987370616924	0.8981144996603344	Significant
Emg1__1	8.364887213173124e-06	0.0	True	5	5	-3.6580685274960745	1.007098696630368	Significant
LOC100754679__1	8.468754572492796e-06	0.0	True	5	5	-3.4410361175123034	0.8858057656541727	Significant
LOC100768776__1	8.697341528098886e-06	0.0	True	5	5	-3.5450949926012196	0.6677546618834508	Significant
Pold1__1	8.799085355168952e-06	0.0	True	5	5	-4.415809249614564	0.13060754395929344	Significant
Rpl13a__1	8.812987643643663e-06	0.0	True	5	4	-3.852855728951885	0.5490120808209871	Significant
Psmg3__1	8.894592794263412e-06	0.0	True	5	5	-3.709645917089623	0.5088975568813636	Significant
Vps51__1	8.943061454301152e-06	0.0	True	10	7	-2.420123557656031	0.36839038256364964	Significant
Mars2__1	9.194067899144812e-06	0.0	True	5	5	-4.525452511895171	0.3957402439814425	Significant
Ddx51__1	9.7521239797034e-06	0.0	True	5	5	-3.575505055000538	1.0264541502558293	Significant
Eif2b4__1	9.791137627597515e-06	0.0	True	5	5	-3.008890068103856	0.14774439419202795	Significant
Srebf2__1	1.0001324784058336e-05	0.0	True	5	5	-5.052237014956427	1.1743939332931517	Significant
Rrp9__1	1.0023557206850002e-05	0.0	True	5	4	-2.9727330788938326	0.53274385383873	Significant
Acad9__1	1.019491029248521e-05	0.0	True	5	5	-3.081500328185844	0.5917278207915516	Significant
Polr2b__1	1.0459963810077942e-05	0.0	True	5	5	-3.8527443150844807	0.3884499527703257	Significant
Gnb1__1	1.0482892197121556e-05	0.0	True	10	8	-2.052338853287436	0.24658626643906076	Significant
Wdhd1__1	1.0511561794972957e-05	0.0	True	5	5	-2.9015624113545164	0.6624158991068017	Significant
Smc4__1	1.0613754699599794e-05	0.0	True	5	5	-3.5436703529736255	1.1757008868878136	Significant
Ufd1__1	1.090552339834436e-05	0.0	True	5	4	-3.486829951944347	1.3221762368883325	Significant
Senp3__1	1.0938371156913008e-05	0.0	True	10	6	-1.2469104167183722	0.41548444174503296	Significant
Utp20__1	1.1071067511402869e-05	0.0	True	6	6	-3.1012255146030405	0.517709505588242	Significant
Ubl5__1	1.1141379134127127e-05	0.0	True	5	3	-4.239618330630899	0.8002023610670373	Significant
Wdr18__1	1.1303020353213496e-05	0.0	True	5	4	-3.208840410890401	0.3538722919529329	Significant
Anapc4__1	1.1383562171802048e-05	0.0	True	5	5	-2.837101337026472	0.683509992659561	Significant
Haus4__1	1.146397958095822e-05	0.0	True	5	4	-2.7733089716772685	0.9126045586498215	Significant
Cct8__1	1.1699257832705862e-05	0.0	True	5	5	-3.1590709973823485	0.2881733598654683	Significant
Bud31__1	1.171659079313994e-05	0.0	True	5	4	-2.9206493274520926	0.28016873812346316	Significant
LOC113830752__1	1.1837535736918544e-05	0.0	True	8	8	-2.190256280831904	0.36941630445361856	Significant
Rhoa__1	1.1868344904444197e-05	0.0	True	10	6	-1.5009066436545346	0.409510015970956	Significant
Rps26__1	1.2104026431932702e-05	0.0	True	7	7	-2.855740490578496	0.9409292272856076	Significant
Sars2__1	1.221501964291662e-05	0.0	True	5	5	-3.121391453871166	0.27092966735255936	Significant
Uso1__1	1.221501964291662e-05	0.0	True	5	5	-2.6422169375383557	0.17000860103312324	Significant
Snrnp35__1	1.2292694546719385e-05	0.0	True	5	5	-3.8859324971774605	0.9549024684787976	Significant
Fen1__1	1.2311224857718057e-05	0.0	True	5	4	-3.4121608753773667	0.5842706935838093	Significant
Fbxw11__1	1.2533102077678633e-05	0.0	True	6	5	-3.1479406365495812	0.6579024881766001	Significant
Haus7__1	1.2837542189366118e-05	0.0	True	5	5	-3.0267213567880664	0.20576660502458846	Significant
Pgam1__1	1.2910505613407511e-05	0.0	True	5	5	-2.8406939621752243	0.7391303769821048	Significant
Mrps18a__1	1.2910505613407511e-05	0.0	True	5	5	-3.081500328185844	0.1546500449802897	Significant
Smu1__1	1.2951074794225462e-05	0.0	True	5	4	-3.536604117107774	1.311355574076652	Significant
Nid2__2	1.3152431504086386e-05	0.0	True	7	4	-2.625596904897515	0.5256884418100444	Significant
Ecpas__1	1.3180881885046875e-05	0.0	True	5	5	-3.020064018883968	0.9626641303208391	Significant
Nip7__1	1.3181715890148326e-05	0.0	True	5	4	-3.8754947988959954	1.0874775947185507	Significant
Ddx47__1	1.3234667821612876e-05	0.0	True	5	5	-3.5299862936797974	0.8718616649629679	Significant
Ogdh__1	1.3301106783490963e-05	0.0	True	5	5	-3.4442296668288748	0.13321251777616652	Significant
Psmb6__1	1.3420631611652323e-05	0.0	True	5	4	-3.469427913631069	0.19923534197901166	Significant
Eef1a1__1	1.348668055358199e-05	0.0	True	7	6	-2.080017419942372	0.2696402572793008	Significant
Ppat__1	1.3872705670498723e-05	0.0	True	5	4	-3.1536447956110174	0.8435311203879734	Significant
Tecr__1	1.3908875660667096e-05	0.0	True	5	4	-2.84291881013893	0.19019267630605605	Significant
CUNH12orf65__1	1.3921398244690224e-05	0.0	True	10	9	-1.6254534285125737	0.13904588464335102	Significant
Spc24__1	1.4176223152868318e-05	0.0	True	5	5	-2.3936251002597233	0.4361292620240288	Significant
Actl6a__1	1.4202512735466182e-05	0.0	True	5	5	-3.6718001841656833	0.7771596443148473	Significant
Psmc2__1	1.4202512735466182e-05	0.0	True	5	5	-3.6778244571499195	1.0119932922834647	Significant
Psma2__1	1.4243739214431084e-05	0.0	True	5	4	-4.444169849704757	1.2789576871283066	Significant
Tp53rk__1	1.4529722097698518e-05	0.0	True	8	6	-1.9350671042570164	0.33062650160082574	Significant
Pum1__1	1.4583365835036878e-05	0.0	True	15	8	-0.995605749877739	0.1958500666317058	Significant
Top3a__1	1.466756018747231e-05	0.0	True	10	8	-1.8155984690609435	0.17222074007087995	Significant
Cul2__1	1.4692806957061642e-05	0.0	True	10	7	-2.055776787886949	0.21954327231725407	Significant
Pfdn2__1	1.4741562153778692e-05	0.0	True	4	4	-3.264305782908887	0.7557883458999116	Significant
Srsf1__1	1.4820692588900812e-05	0.0	True	5	5	-3.774125306651893	0.9945737910740011	Significant
Strap__1	1.4831635690897524e-05	0.0	True	5	5	-3.229329423738797	0.8391021875781379	Significant
Copa__1	1.5265258420218272e-05	0.0	True	5	4	-3.5381796364287013	0.46068097020833193	Significant
Tbp__1	1.5295835398352408e-05	0.0	True	5	5	-3.2370600416986557	0.5936279088175369	Significant
Cct5__1	1.5323575253426977e-05	0.0	True	5	4	-2.6968893123357267	0.1686193942941079	Significant
Pes1__2	1.564070978964349e-05	0.0	True	7	4	-2.8374885697110894	1.2837022847864157	Significant
Dhx33__1	1.572396058572105e-05	0.0	True	5	5	-3.3441842187226363	0.8994592232811047	Significant
Wdr33__1	1.633525422836391e-05	0.0	True	10	8	-1.6538245381114318	0.3015628058157501	Significant
Med11__1	1.635214443102975e-05	0.0	True	5	5	-3.8963932855425316	0.4771081800772818	Significant
Polr3c__1	1.6381864813179254e-05	0.0	True	10	7	-1.7554324036619426	0.7619669500843599	Significant
Noc4l__1	1.6411127697019167e-05	0.0	True	5	5	-3.10906683310211	0.978427092751196	Significant
Mrpl44__1	1.6411127697019167e-05	0.0	True	5	5	-3.109740810151606	0.29153084453855616	Significant
Psma4__1	1.6638809060803466e-05	0.0	True	5	5	-2.847889884008542	0.12333316713024359	Significant
Ddx11__1	1.6668218555464593e-05	0.0	True	10	7	-1.5106620103513548	0.21031445840893281	Significant
Ppox__1	1.6787886549126256e-05	0.0	True	5	4	-2.8729064594873774	0.39591818042839266	Significant
Ddx5__1	1.6941279179625584e-05	0.0	True	5	4	-2.5882606149087053	0.8845008316963692	Significant
Gart__1	1.7290425556502857e-05	0.0	True	5	3	-3.3172612245460384	0.9085725506195369	Significant
Ptpn11__1	1.7311355584140245e-05	0.0	True	5	5	-4.0718430193899025	0.808595660802995	Significant
Cdipt__1	1.7393492862621982e-05	0.0	True	5	4	-3.029877698222658	1.0256725331215448	Significant
Lars1__1	1.7411224834260354e-05	0.0	True	5	5	-3.58421335131309	0.9296770895934325	Significant
Ndufs7__1	1.7512636249622284e-05	0.0	True	6	5	-2.887664169781525	0.5524557260942247	Significant
Cpox__1	1.7538576279806644e-05	0.0	True	5	5	-2.833988012155821	0.4813576849490313	Significant
Atp6v1b2__1	1.7558197734853424e-05	0.0	True	5	4	-3.3935608627137106	0.20280591132660708	Significant
Dync1h1__1	1.7664314086019795e-05	0.0	True	5	5	-3.809303945533164	0.38041317695026894	Significant
Adrm1__1	1.770009139856756e-05	0.0	True	5	5	-2.487866853086022	0.24761034181613828	Significant
Psmb1__1	1.7782038689903454e-05	0.0	True	5	4	-4.815722332230963	1.433601683332415	Significant
Hscb__1	1.7869258826501282e-05	0.0	True	5	4	-3.295677577413949	0.7398781693204989	Significant
Arpc4__1	1.804261605104712e-05	0.0	True	5	5	-2.2798857076510286	0.21081327739056227	Significant
Terf2__1	1.8150686381451043e-05	0.0	True	9	7	-2.052441544654031	0.8711230508076535	Significant
Polr3b__1	1.839189492721866e-05	0.0	True	5	4	-2.9861229244327387	0.3469246497507807	Significant
Toe1__1	1.8531038460360865e-05	0.0	True	5	5	-2.486295909848922	0.783053859186394	Significant
Flad1__1	1.8585349790210816e-05	0.0	True	5	5	-3.0838727830035464	0.5854610525912569	Significant
Wdr46__1	1.8792895424775745e-05	0.0	True	5	5	-3.023229203248439	0.5688579130885992	Significant
Cdc16__1	1.9063252658498243e-05	0.0	True	5	5	-4.095158171885688	0.8981144996603342	Significant
Cdc123__1	1.938807267316485e-05	0.0	True	5	4	-3.560999082609903	0.3315871603474673	Significant
Rcc1l__1	1.9494378506881498e-05	0.0	True	5	5	-3.2517236068599837	0.5936287720446596	Significant
Rpl27a__1	1.964920584295348e-05	0.0	True	5	5	-4.190557501673317	0.5060325669181686	Significant
Trub2__1	1.976591800726612e-05	0.0	True	10	8	-2.0096007445985618	0.3284217304142035	Significant
Mrpl10__1	1.979970521557653e-05	0.0	True	5	4	-3.099563557636404	0.4532491555929593	Significant
Slc25a3__1	1.991602313347236e-05	0.0	True	5	5	-2.446489618532577	0.13713100736719072	Significant
Tomm22__1	1.9981198861446933e-05	0.0	True	5	4	-2.864999775495061	0.6277246383909441	Significant
Rpl18a__1	2.002077998970633e-05	0.0	True	5	5	-3.277867839303465	0.8131961888359845	Significant
Hmgcs1__1	2.0450370427930885e-05	0.0	True	5	5	-3.589061707872838	0.777242853056419	Significant
U2af2__1	2.0650724070598615e-05	0.0	True	5	5	-4.319406932359609	0.14862450260459018	Significant
Rad1__1	2.0711543907918852e-05	0.0	True	5	4	-3.2804409346278414	1.1348326794496715	Significant
Rps12__1	2.0752159765869524e-05	0.0	True	5	5	-3.5079760381382434	0.1843536643514826	Significant
Upf1__1	2.0810944437038854e-05	0.0	True	5	5	-2.976158470066063	1.2965048732926556	Significant
Psmd6__1	2.1386641456091607e-05	0.0	True	5	4	-3.9772686097288537	2.0420445348786633	Significant
Mrps5__1	2.148011031425709e-05	0.0	True	5	5	-4.310277674278855	1.2807972280673086	Significant
Ndufv2__1	2.161249949721279e-05	0.0	True	5	4	-3.0064726726464692	1.0476389073452976	Significant
Tufm__1	2.1639312259224717e-05	0.0	True	5	5	-3.4489282939756456	0.7645950337014826	Significant
Cinp__1	2.165073884076834e-05	0.0	True	10	6	-1.3033532832900403	0.10782988504659008	Significant
LOC100759352__1	2.1663888420528018e-05	0.0	True	5	5	-2.988572791081059	0.46134241443992285	Significant
Mcmbp__1	2.1799384076628844e-05	0.0	True	5	5	-4.157282716868327	0.5015314077858134	Significant
Exosc7__1	2.2123597393361966e-05	0.0	True	5	5	-3.2109575031599658	0.22882779267386122	Significant
Haus6__1	2.213817964779091e-05	0.0	True	8	6	-2.2692445852260885	0.7698730382764687	Significant
Dhx9__1	2.2335933279984905e-05	0.0	True	5	5	-3.434644638157354	1.0006894178858003	Significant
Parg__1	2.274198437508179e-05	0.0	True	5	5	-2.2107480993057	0.9963775298881051	Significant
Nol9__1	2.297562681930901e-05	0.0	True	5	5	-3.068478176083421	0.6293616219823002	Significant
Polr3e__1	2.3225318041169012e-05	0.0	True	5	5	-3.2027644059855422	0.168619394294108	Significant
Ppwd1__1	2.3225318041169012e-05	0.0	True	5	5	-3.185731198832248	1.0999435705041392	Significant
Rpe__1	2.3427480256621622e-05	0.0	True	5	5	-3.970091930416936	1.4098965725013295	Significant
Tbcc__1	2.349299330366e-05	0.0	True	5	5	-4.677807775009405	0.6169085673381859	Significant
Nol11__1	2.3571802334821982e-05	0.0	True	5	5	-3.005424732237294	0.7378439182997107	Significant
Eif3d__1	2.389479544939709e-05	0.0	True	5	4	-3.555115628153293	0.5270902101309838	Significant
Wee1__1	2.390245312964155e-05	0.0	True	5	5	-2.549218987943808	0.7381364694598342	Significant
Dctn6__1	2.3988923855296075e-05	0.0	True	5	4	-3.6231814274888055	0.7942971335467924	Significant
Mrpl45__1	2.4432435262243216e-05	0.0	True	5	5	-2.512692866702453	0.15537988495699137	Significant
Dnajc9__1	2.4440688792300167e-05	0.0	True	5	5	-4.031599335083546	0.24961816043182544	Significant
Pop5__1	2.453847600671406e-05	0.0	True	5	4	-3.7457823513167394	0.5559292395216779	Significant
Ndufc1__1	2.5022344936657916e-05	0.0	True	5	4	-2.928494587460289	0.08675737232815266	Significant
Iars1__1	2.535285967159754e-05	0.0	True	5	5	-3.002838967549052	0.6050659952403333	Significant
Get3__1	2.5738580738133472e-05	0.0	True	5	5	-2.600225066519495	1.2233548894372952	Significant
Ptpmt1__1	2.5819144669704643e-05	0.0	True	5	5	-3.0474692630464855	0.37298436141716645	Significant
Hcfc1__1	2.5901267742325887e-05	0.0	True	5	5	-2.3754613572340775	0.7020797015249698	Significant
Lonp1__1	2.632928479419407e-05	0.0001	True	5	5	-4.994542174342062	0.9601134321119652	Significant
Slc39a8__1	2.662544322856025e-05	0.0001	True	5	5	-2.85170448912072	0.21667033244919556	Significant
Sec22b__1	2.6712549293341485e-05	0.0001	True	5	5	-3.152754302456413	0.5472315232080583	Significant
Atxn7l3__1	2.674163525453607e-05	0.0001	True	8	5	-1.3655640220744925	0.41171084932218677	Significant
Urod__1	2.690487072495096e-05	0.0001	True	5	5	-3.3678471637732215	0.6724887266523717	Significant
Ran__1	2.70665817853341e-05	0.0001	True	5	3	-2.3205855775958044	0.5229203220748405	Significant
Ruvbl1__1	2.758938999090669e-05	0.0001	True	5	3	-3.6482097335343373	1.0787055911907124	Significant
Bub3__1	2.8100517114623276e-05	0.0001	True	5	3	-3.611878860110208	0.5255366712080622	Significant
Riok1__1	2.822098054164043e-05	0.0001	True	6	5	-2.320937928569588	0.23010097288048798	Significant
Wdr43__1	2.842316441473008e-05	0.0001	True	5	5	-3.984656351722607	0.5201118480802643	Significant
Dhx15__1	2.858742238343203e-05	0.0001	True	5	5	-3.7862495541912273	0.5602204064042079	Significant
Fntb__1	2.926079712024113e-05	0.0001	True	5	4	-2.670560429618895	0.5112232101212046	Significant
Eif2s3__1	2.940864530021494e-05	0.0001	True	5	4	-3.2652222309625456	0.8960268551462889	Significant
Cops6__1	2.958061051053539e-05	0.0001	True	5	5	-3.67716283242528	1.10500213339712	Significant
Nudc__1	2.989210769433078e-05	0.0001	True	5	5	-2.3370985321508475	0.2425127198199855	Significant
Usp36__1	2.9979688388758105e-05	0.0001	True	5	5	-2.4069820353910556	1.2228739446554666	Significant
Hectd1__1	3.0594381111873294e-05	0.0001	True	10	8	-1.8671629496731554	0.20730088024156665	Significant
Trappc8__1	3.117814257322167e-05	0.0001	True	5	5	-2.8938680385501976	0.9052032454550348	Significant
Eftud2__1	3.121928988124016e-05	0.0001	True	5	5	-3.1748755403781854	0.5565584942659244	Significant
Alg11__1	3.167379178099416e-05	0.0001	True	7	6	-2.5089012359156015	0.3723727833115913	Significant
Srbd1__1	3.198418771924396e-05	0.0001	True	5	5	-3.193694520900038	0.8385763846263664	Significant
Mrpl20__1	3.204267306837773e-05	0.0001	True	5	4	-2.820776404626984	1.2851330084526658	Significant
Mcm4__1	3.2249966292567204e-05	0.0001	True	6	5	-2.7183089170799732	0.7750729532769877	Significant
Lss__1	3.24315947074874e-05	0.0001	True	5	5	-2.2628774264754172	0.9067180655975968	Significant
Eef1g__1	3.2636790316672515e-05	0.0001	True	10	8	-1.803581963072633	0.5044609273176566	Significant
Wdr48__1	3.267851303293668e-05	0.0001	True	5	5	-2.683805656850519	1.1675078238570353	Significant
Guk1__1	3.293361199588244e-05	0.0001	True	10	8	-1.8613473854275813	0.18161590733073718	Significant
Chmp6__1	3.3202802504861946e-05	0.0001	True	5	5	-2.4898602861815355	0.7935740239949305	Significant
CUNH1orf109__1	3.3290404919418506e-05	0.0001	True	5	4	-3.140792387688784	1.0395008437044082	Significant
Cant1__1	3.3728081890161684e-05	0.0001	True	10	8	-1.7248163034721549	0.2691704960142868	Significant
Dhx38__1	3.373447798488425e-05	0.0001	True	5	4	-4.324911602967522	0.9166943382947831	Significant
Mrps35__1	3.3768855173558594e-05	0.0001	True	5	5	-2.373359999816573	0.47903772311635906	Significant
Lto1__1	3.3827760022242976e-05	0.0001	True	5	4	-2.8406939621752243	0.36610843171204066	Significant
Farsa__1	3.395721596842554e-05	0.0001	True	5	4	-3.2145431392243267	0.5654185965725657	Significant
Atpaf2__1	3.413869933263713e-05	0.0001	True	5	5	-2.7096881220202866	0.667386406974514	Significant
LOC100764102__1	3.424054535327694e-05	0.0001	True	9	6	-1.6076759694911258	0.715470005058566	Significant
Rps8__1	3.435750889286304e-05	0.0001	True	5	4	-2.9830317429807724	1.3942293608313288	Significant
Bub1__1	3.465797685965407e-05	0.0001	True	10	6	-1.7292549948205973	0.4188812556890823	Significant
Sin3a__1	3.495342802510417e-05	0.0001	True	5	5	-3.8979423037338434	0.12823502284858376	Significant
Pik3ca__1	3.5529770510885826e-05	0.0002	True	10	8	-1.0660433761849168	0.46560743398263266	Significant
Wdr20__1	3.566933139488105e-05	0.0002	True	9	6	-1.4943168952740966	0.13324951290078083	Significant
Rbbp6__1	3.5824930078050425e-05	0.0002	True	5	5	-2.6615904022077426	0.24883685679356102	Significant
Ttc1__1	3.586343890464606e-05	0.0002	True	5	4	-2.7162797314993483	0.23584115035000638	Significant
Atp6v0b__1	3.587026075365218e-05	0.0002	True	5	4	-3.1019102234566978	0.7613533959378463	Significant
Mtor__1	3.6014490561853086e-05	0.0002	True	6	6	-2.344860187007819	1.066657710990214	Significant
Atp5pb__1	3.621534238011048e-05	0.0002	True	5	4	-2.3242657630211108	1.1165737794944954	Significant
Mrpl3__1	3.629618267206883e-05	0.0002	True	5	5	-3.201195776265939	0.44051926907328226	Significant
Mrps7__1	3.632405706866942e-05	0.0002	True	5	5	-3.123899329358986	0.3040025692322413	Significant
Ndufa9__1	3.664975592585769e-05	0.0002	True	5	4	-3.236111902534114	0.6184777085253961	Significant
Rad17__1	3.6932733968098624e-05	0.0002	True	5	5	-3.4974216145113592	0.988112868583752	Significant
Ppil2__1	3.708316406187478e-05	0.0002	True	5	5	-3.053388237769854	0.5930677377131001	Significant
Ugp2__1	3.753161758926888e-05	0.0002	True	5	4	-2.765922970981025	0.580526528141396	Significant
Rpp14__1	3.753871630362695e-05	0.0002	True	15	8	-1.4868299519443466	0.4666610129084172	Significant
Rps4x__1	3.832796932503287e-05	0.0002	True	5	5	-4.14436914871282	1.3071265493205442	Significant
Nadk__1	3.844178329691025e-05	0.0002	True	5	4	-2.511181954083073	0.40811258926267807	Significant
N6amt1__1	3.8502929332234646e-05	0.0002	True	5	5	-2.1629762823212473	1.1021792100506258	Significant
Rprd1b__1	3.8634510322925854e-05	0.0002	True	10	6	-1.1955355953759075	0.23358965401921394	Significant
Timeless__1	3.87653176778434e-05	0.0002	True	6	5	-3.1488055864184137	0.4960791994719916	Significant
Polr2a__1	3.876656678559077e-05	0.0002	True	5	5	-2.986528888283865	0.32297534301114805	Significant
Dimt1__1	3.885476612750774e-05	0.0002	True	5	5	-3.177962792886398	1.0343815574768873	Significant
Ptpa__1	3.89922841226606e-05	0.0002	True	5	5	-2.7538126061009938	0.30891028046040053	Significant
Mtr__1	3.921897886057702e-05	0.0002	True	5	5	-2.7318359292772727	0.909540366415153	Significant
Pym1__1	3.925859692137502e-05	0.0002	True	10	5	-1.1125158445479242	0.30471652949539074	Significant
Rnps1__1	3.949414464268697e-05	0.0002	True	9	6	-1.7257548884099398	0.276834615738497	Significant
Pfas__1	3.991106572755836e-05	0.0002	True	5	4	-2.9768037272636527	0.4953516929339239	Significant
Cog5__1	4.026773699405826e-05	0.0002	True	10	5	-1.7813612744861982	0.4013119399860823	Significant
Ybey__1	4.031771490132449e-05	0.0002	True	10	6	-1.8396507872957124	0.22658724589805015	Significant
Kars1__1	4.038900092044945e-05	0.0002	True	5	5	-3.765778118648491	0.5214859722094617	Significant
Trpm7__1	4.105395098772091e-05	0.0002	True	5	4	-3.7452852677918607	0.580749593276731	Significant
Mettl16__1	4.153161503947079e-05	0.0002	True	5	4	-2.883255332067549	0.40730797985658357	Significant
Eif3i__1	4.182545871780515e-05	0.0002	True	5	5	-3.782622170171211	0.8010967563855064	Significant
Ints7__1	4.188914033243999e-05	0.0002	True	5	4	-2.771196060153882	0.5383871793483476	Significant
Ints3__1	4.190875974441056e-05	0.0002	True	5	5	-3.611878860110208	0.6250239504527436	Significant
Ddx54__1	4.2569404270825006e-05	0.0002	True	5	5	-2.817133773356893	0.2657565841943883	Significant
Lsg1__1	4.2742507480874575e-05	0.0002	True	5	4	-4.043889922820041	1.0249918504229316	Significant
Fbxw7__1	4.335990229939446e-05	0.0002	True	10	9	-1.3726770194281237	0.2294812232901609	Significant
Cct4__1	4.340957794786933e-05	0.0002	True	5	5	-4.127042605149502	0.9710977044893039	Significant
Ppp1r7__1	4.36253963452623e-05	0.0002	True	5	5	-2.780096876319236	0.5178993920550388	Significant
Ddx3x__1	4.366743037305005e-05	0.0002	True	5	5	-2.0558307503994286	0.12751124545713413	Significant
Cdt1__1	4.3991467466552026e-05	0.0002	True	5	5	-2.163736581362254	0.5659980711372393	Significant
Dicer1__1	4.436103197646253e-05	0.0002	True	5	5	-1.9051675401020651	0.5431994456248466	Significant
Rps27a__1	4.442288988339334e-05	0.0002	True	5	3	-3.1873956879365597	1.365432583229802	Significant
Tnpo3__1	4.44591523264436e-05	0.0002	True	5	5	-3.2476354372992216	0.3418701716529176	Significant
Ndc80__1	4.4645312528125406e-05	0.0002	True	5	5	-3.4973579205522047	0.3536798029207572	Significant
Cog4__1	4.471112223445391e-05	0.0002	True	5	5	-2.5976716350587354	0.7288717019543364	Significant
Pisd__1	4.4717079426064174e-05	0.0002	True	5	4	-3.788492077657085	1.1499055671313463	Significant
Ciao1__1	4.474769038393552e-05	0.0002	True	5	3	-3.6342464286896905	1.7722946829113835	Significant
Pcyt2__1	4.4964112094929725e-05	0.0002	True	5	5	-3.087179943868865	0.6104877739796357	Significant
Psmd4__1	4.526565298200543e-05	0.0002	True	5	5	-3.406259161571926	0.4759135618303046	Significant
Pafah1b1__1	4.54368199274345e-05	0.0002	True	5	5	-4.370640986923786	1.102213813530562	Significant
Mrps2__1	4.550326407843142e-05	0.0002	True	4	3	-4.2578544568053145	0.9376186741547959	Significant
Mphosph10__1	4.5592714272409536e-05	0.0002	True	5	4	-2.90070217552846	1.1488336455323067	Significant
Rpl34__1	4.561431129902278e-05	0.0002	True	5	5	-4.505611828173251	0.4624675591974032	Significant
Rcc1__1	4.606272421366659e-05	0.0002	True	5	3	-3.6197435353927006	0.4672196079879637	Significant
Smc6__1	4.64864033021048e-05	0.0002	True	10	7	-1.6697209393978787	0.36120726900295413	Significant
Supt5h__1	4.649574709489828e-05	0.0002	True	5	5	-3.673414092283039	0.822478288348748	Significant
Mfap1__1	4.670799432184996e-05	0.0002	True	10	6	-1.3102003038787253	0.8086244826767158	Significant
Dap3__1	4.694780193543821e-05	0.0002	True	10	8	-1.7014902097278686	0.3668972530843493	Significant
Cenpo__1	4.7100619964775534e-05	0.0002	True	10	6	-1.360081505316276	0.20738162778690358	Significant
Tomm70__1	4.714086847909664e-05	0.0002	True	5	4	-2.766490245379721	0.24633429442006413	Significant
Pwp1__1	4.783806104103275e-05	0.0002	True	5	4	-3.0838340504762813	1.0669860279815941	Significant
Pikfyve__1	4.786854813385428e-05	0.0002	True	5	4	-2.617951851520414	0.4474909102895805	Significant
Ascc3__1	4.797536772555738e-05	0.0002	True	5	4	-2.4286360809961094	1.0357651078615033	Significant
Emc6__1	4.832344899786164e-05	0.0002	True	5	5	-2.6147412313247598	0.2745784310112206	Significant
Rabggtb__1	4.838733414947877e-05	0.0002	True	4	4	-4.74941186266841	0.9871858679977725	Significant
Polr1h__1	4.857703132563862e-05	0.0002	True	10	7	-1.5482331294092024	0.13665560547331207	Significant
Tcerg1__1	4.95622054718555e-05	0.0002	True	8	5	-1.6348863383800656	0.02738547833214353	Significant
Nfs1__1	4.965761829463259e-05	0.0002	True	5	5	-3.7056014269261883	1.1721691329319308	Significant
Kin__1	5.01021974470029e-05	0.0002	True	5	4	-3.0158143563244018	0.07933682026728825	Significant
Ykt6__1	5.082278823335891e-05	0.0002	True	5	5	-3.6793056451089474	0.30977140454614654	Significant
Nop58__1	5.113564920990411e-05	0.0002	True	5	4	-2.4062747864616263	0.5225837648909847	Significant
Utp23__1	5.119976411366839e-05	0.0002	True	5	4	-2.916703484632483	0.3411247682485568	Significant
Cmtr1__1	5.153544050958618e-05	0.0002	True	5	5	-2.1754276641282413	0.4295307143882263	Significant
Taf7__1	5.155347446852223e-05	0.0002	True	5	4	-4.005129922991511	0.11233724103481152	Significant
Thoc2__1	5.156167838362271e-05	0.0002	True	10	6	-1.4286426058529762	0.42551045454471503	Significant
Dhcr7__1	5.165851310122945e-05	0.0002	True	5	5	-2.039031703944012	0.6207875560628815	Significant
Shmt2__1	5.181885887113133e-05	0.0002	True	5	5	-2.291846386434241	0.5321600567453508	Significant
Mrpl21__1	5.2188582470624985e-05	0.0002	True	3	3	-4.146412136415768	0.5704042066919097	Significant
Ccnh__1	5.222767924533964e-05	0.0002	True	5	5	-2.9736799739023185	1.2134460263028914	Significant
Uba1__1	5.222767924533964e-05	0.0002	True	5	5	-3.5131135463381375	0.8266161350577663	Significant
Pex2__1	5.267660369669294e-05	0.0002	True	5	5	-2.3249135682637116	0.03743358911154978	Significant
Gars1__1	5.272389697255645e-05	0.0002	True	5	4	-3.2779816965180166	1.2337864431150622	Significant
Lcmt1__1	5.305306081160149e-05	0.0002	True	5	5	-2.2195174947012304	0.6173612021869201	Significant
Vhl__1	5.363130876207468e-05	0.0002	True	5	4	-2.9391178324610316	0.6582964922841071	Significant
Urb1__1	5.39641630545166e-05	0.0002	True	5	4	-2.383529689523937	0.9416562114715535	Significant
Clp1__1	5.422794923050048e-05	0.0002	True	10	9	-2.0360670572887636	0.10794509942334218	Significant
Mrpl35__1	5.429784691223979e-05	0.0002	True	5	5	-2.95676624660665	0.60731655631131	Significant
Uba3__1	5.441332506469753e-05	0.0002	True	5	5	-2.61134995931293	0.24341322813413502	Significant
Lipt2__1	5.447756443828211e-05	0.0002	True	5	5	-2.393259990323043	0.901773494521864	Significant
Pelo|Itga1	5.473560650066316e-05	0.0002	True	5	4	-3.174822439532848	0.8372858137635275	Significant
Mad2l1__1	5.483683592235614e-05	0.0002	True	5	4	-3.758772061433966	0.30112652436221415	Significant
Mcm6__1	5.492130097802404e-05	0.0002	True	5	4	-2.588340353788266	0.6992788030375008	Significant
Ints11__1	5.495438051525931e-05	0.0002	True	6	6	-2.301523136778098	1.1677088309980617	Significant
Dolk__1	5.49720268250769e-05	0.0002	True	5	4	-3.2417136823540336	0.7004278475086627	Significant
Ndufs2__1	5.5498253926544745e-05	0.0002	True	5	4	-3.3934983621395425	1.0073760250111496	Significant
Nelfa__1	5.555361210309928e-05	0.0002	True	10	7	-1.2118217595505305	0.10477623497253813	Significant
Cap1__1	5.5748955570663066e-05	0.0002	True	6	5	-2.162036305019122	0.2921348439287323	Significant
Zrsr2__1	5.581519866473201e-05	0.0002	True	10	7	-1.4076287790679567	0.420905971868986	Significant
Get4__1	5.584066946127906e-05	0.0002	True	5	5	-3.1771430471031272	0.014080848286977456	Significant
Khdc4__1	5.6062573199568864e-05	0.0002	True	5	4	-2.8159588306910184	0.25970885685101297	Significant
Wapl__1	5.620002351376896e-05	0.0002	True	5	4	-2.7330777379817124	0.3289391533375016	Significant
Smc1a__1	5.628744600020665e-05	0.0002	True	5	3	-3.768682175805614	0.8981144996603344	Significant
Preb__1	5.641992455705509e-05	0.0002	True	5	5	-2.1622993530420014	0.29960363477890306	Significant
Dcp2__1	5.642391913577628e-05	0.0002	True	6	4	-2.1597654481692787	0.33059971974602226	Significant
LOC100773524|LOC100763630|LOC100759534	5.64404075425376e-05	0.0002	True	4	4	-4.250610523607385	1.4487836992678542	Significant
Homer3|Ddx49	5.651021071877539e-05	0.0002	True	4	4	-4.451731590771269	1.1918788428996259	Significant
Slc25a26__1	5.662768873889197e-05	0.0002	True	10	8	-2.1657728388065856	0.3080615525710566	Significant
Prpf31__1	5.721755455845123e-05	0.0002	True	6	5	-2.1381394184885436	0.6528386442691736	Significant
Gbf1__1	5.721755455845123e-05	0.0002	True	5	5	-2.2625086680783637	0.38857820943211696	Significant
Tmx2__1	5.726452619572741e-05	0.0002	True	10	7	-1.6349150694884942	0.29930493661711216	Significant
Slc35a2__1	5.801992666035584e-05	0.0002	True	5	5	-3.548270674159897	0.49170643712880047	Significant
Rpl7__1	5.813278049783786e-05	0.0002	True	8	6	-2.3075803225357188	1.815092438881854	Significant
Mrpl57__1	5.8416086134305e-05	0.0002	True	5	4	-2.9664200491939385	0.3229379646032419	Significant
Cct2__1	5.860345379622719e-05	0.0002	True	5	5	-3.1933472319170026	1.0929758000316077	Significant
Nelfb__1	5.873059108146377e-05	0.0002	True	5	5	-3.2492306510037436	0.8156894118107246	Significant
Sfpq__1	5.936121255769659e-05	0.0002	True	5	5	-3.052996665994003	0.492485031804165	Significant
Gemin5__1	6.018851869326176e-05	0.0002	True	5	4	-2.2878032498280825	1.2239081900375244	Significant
Pak1ip1__1	6.026096950503906e-05	0.0002	True	5	4	-2.727072808239308	0.4320453640624509	Significant
Snrnp200__1	6.08184447173798e-05	0.0002	True	5	5	-3.4630719172333584	0.552590728670463	Significant
Vps53__1	6.229501747069117e-05	0.0002	True	5	5	-2.4361980650986226	0.2998165979489029	Significant
Eif2b1__1	6.246507682474086e-05	0.0002	True	5	4	-3.445393226345742	0.48330022524142074	Significant
Mtrr__1	6.254737508952674e-05	0.0002	True	5	3	-1.9749350026144812	1.1857254117894567	Significant
Atp13a3__1	6.28943403868576e-05	0.0002	True	5	4	-3.006894102967825	1.294225297303748	Significant
Rad50__1	6.30254238610341e-05	0.0002	True	5	4	-2.840955692897252	1.3972432203953808	Significant
LOC100760261__1	6.30860277780296e-05	0.0002	True	5	5	-2.562984375306703	0.5051672535573769	Significant
Mbtps1__1	6.316684081547326e-05	0.0002	True	5	5	-3.556444862846446	0.6716925704861937	Significant
Dpagt1__1	6.352302115688893e-05	0.0002	True	5	3	-1.979777026793442	1.569382758012402	Significant
Tsen34__1	6.410046016574363e-05	0.0002	True	5	4	-2.581282038832259	0.25720242282322087	Significant
Csnk1a1__1	6.431718214542772e-05	0.0002	True	5	3	-2.9994295400928057	0.6235171194683399	Significant
Tuba1a|Tuba1c|Tuba1b	6.453811803287293e-05	0.0002	True	4	4	-3.9079428405495347	0.5127003951886343	Significant
Ahcy__1	6.456026933918086e-05	0.0002	True	5	4	-4.088206238230688	1.2880182651987635	Significant
Gabpa__1	6.526611038702523e-05	0.0002	True	5	4	-2.5697467331156965	0.5194211971977206	Significant
LOC103159924__1	6.550739172892666e-05	0.0002	True	6	5	-2.0690686124939672	0.5043147345141472	Significant
Csnk2b__1	6.643621975431395e-05	0.0002	True	5	5	-1.9961993414947787	1.0388746114343106	Significant
Ints4__1	6.699524206448558e-05	0.0002	True	5	4	-3.332791659958254	0.5086212083231016	Significant
Mpdu1__1	6.704103363992952e-05	0.0002	True	5	5	-2.562666440726741	0.5418414906630323	Significant
Smg5__1	6.760440050119789e-05	0.0002	True	5	5	-2.1127165432699915	0.40258815022280964	Significant
B3gnt2__1	6.829467386713961e-05	0.0002	True	6	5	-2.0590352050808685	0.8429588185552319	Significant
Eif4a3__1	6.863855267765984e-05	0.0002	True	5	4	-3.643481278621057	0.5354637459391067	Significant
Mcm3ap__1	6.88974611196936e-05	0.0002	True	5	5	-2.1967167652562396	0.30932531446107453	Significant
Rae1__1	7.121408550949013e-05	0.0002	True	5	5	-3.9773504555730126	0.5803131043296897	Significant
Cwc22__1	7.156109612921327e-05	0.0002	True	5	4	-2.465203853963684	1.709720139692975	Significant
Mrps28__1	7.22853144179351e-05	0.0002	True	5	4	-3.277392489824789	1.2931713039094603	Significant
Flcn__1	7.390657101283612e-05	0.0002	True	10	7	-1.5980289968530745	0.09949487800129501	Significant
Ndrg1__1	7.441741546965146e-05	0.0002	True	5	5	-2.543765052740268	0.6784628188253433	Significant
LOC100757863__1	7.492616774239709e-05	0.0002	True	9	7	-1.6667611061388272	0.25259989565367197	Significant
Cope__1	7.504641268788559e-05	0.0002	True	5	5	-3.743979812336229	1.2257657415916552	Significant
LOC100766032__1	7.512949111561257e-05	0.0002	True	5	5	-3.231059232721439	0.5895342010977364	Significant
Rpusd4__1	7.566627151751202e-05	0.0002	True	5	4	-2.4648676031245267	0.32295257122830695	Significant
Acly__1	7.603143554021498e-05	0.0002	True	5	5	-2.6768781073264116	0.21346490425909354	Significant
Hbs1l__1	7.626756955383001e-05	0.0002	True	14	9	-0.9829281715466218	0.17897649983653413	Significant
LOC100753603__1	7.63171665833132e-05	0.0002	True	5	5	-3.344281228410745	1.5048357522781286	Significant
Znf146|Tbcb	7.635644611216929e-05	0.0002	True	5	4	-2.524756850029624	1.3397977836181978	Significant
Slc39a14__1	7.650250866764963e-05	0.0002	True	5	5	-2.030385873571932	0.5325438265995982	Significant
Tfb2m__1	7.672501604345843e-05	0.0002	True	5	4	-2.7815415152246468	0.6533587346095461	Significant
Nop14__1	7.675403665078074e-05	0.0002	True	5	5	-3.264437530607898	0.6755439208832789	Significant
Dohh__1	7.718214861266138e-05	0.0002	True	5	4	-2.521431598155869	0.7054996701020124	Significant
Polr2d__1	7.742241264548484e-05	0.0002	True	5	4	-2.6795612222737146	0.3043155885670379	Significant
Fau__1	7.751598744129382e-05	0.0002	True	6	6	-1.9431899125403511	0.3851860898584483	Significant
Fdps__1	7.82197261215874e-05	0.0002	True	5	5	-3.042722589792425	1.2843802515089404	Significant
Snrpd2__1	7.837581168494515e-05	0.0002	True	5	5	-2.577714567031248	0.3244697834737385	Significant
Cnot10__1	7.866990418310883e-05	0.0002	True	5	5	-3.0514868727309983	1.0502300707685555	Significant
Hgs__1	7.920466633337892e-05	0.0002	True	5	5	-2.4002248460339564	0.3608924742206208	Significant
Ppie__1	7.920466633337892e-05	0.0002	True	5	5	-2.656532767973337	0.8967741582916908	Significant
Hars2__1	8.014737805576701e-05	0.0002	True	5	4	-2.7815205922616846	0.6648171875634086	Significant
Oip5__1	8.01626222800262e-05	0.0002	True	5	5	-3.5788680654284097	1.180820604248627	Significant
Prpf3__1	8.090104808404298e-05	0.0002	True	5	5	-2.0295388151848655	0.28836499040253255	Significant
Mms19__1	8.131508099106378e-05	0.0002	True	10	7	-1.8096443273291687	0.3020663220438257	Significant
Mios__1	8.13429360866613e-05	0.0002	True	5	5	-2.5874190142367257	0.3162223174538044	Significant
Rpsa__1	8.176896310158806e-05	0.0002	True	6	5	-2.6735646639643953	0.6284662560908058	Significant
Smc2__1	8.177548754246718e-05	0.0002	True	5	4	-2.240354415493617	0.38403798199769995	Significant
Sptlc1__1	8.232366290286046e-05	0.0002	True	5	4	-2.8443691189860596	0.5117568750205145	Significant
Mrpl28__1	8.280590101240675e-05	0.0002	True	5	5	-3.0362427033503403	1.1058709584478474	Significant
Pfdn6__1	8.295131184213058e-05	0.0002	True	5	4	-3.9705613593507874	1.211305399953529	Significant
Suds3__1	8.32434072175912e-05	0.0002	True	5	4	-2.5796379334201585	0.13935531387303693	Significant
Kmt5a__1	8.335891475525334e-05	0.0002	True	5	4	-2.935803126349342	0.4039974864630508	Significant
Ccdc12__1	8.435724874745001e-05	0.0002	True	5	4	-2.445120897276583	0.5103850820197732	Significant
Ddx19b__1	8.476333333635734e-05	0.0002	True	13	7	-1.0689228673115698	0.17278167933045877	Significant
Cdc23__1	8.495554070310973e-05	0.0002	True	5	3	-3.5711587458911063	1.2197991541312112	Significant
Ak6|Taf9	8.570186711578733e-05	0.0002	True	6	6	-2.0342652410863784	1.1069619628928133	Significant
Ticrr__1	8.646252413297814e-05	0.0002	True	5	5	-2.8886047035542206	1.2483574146388696	Significant
Rpl14__1	8.702353404688494e-05	0.0002	True	5	4	-2.776697798759359	0.9718230365722905	Significant
Eprs1__1	8.724657332381518e-05	0.0002	True	5	5	-2.373732893815557	0.6134274087451816	Significant
Ptpn23__1	8.74153214810284e-05	0.0002	True	5	5	-2.953787961281944	1.0032342948681854	Significant
Polrmt__1	8.74153214810284e-05	0.0002	True	5	5	-2.4101350288592296	0.7166810352922889	Significant
Fam50a__1	8.754989662672366e-05	0.0002	True	5	4	-2.698836830522646	1.3537358781740105	Significant
Nuf2__1	8.78380079312936e-05	0.0002	True	5	4	-2.6910889980587847	0.47665227457095716	Significant
Nubp2__1	8.942350078503227e-05	0.0002	True	5	5	-3.3153753457449913	0.483282084565683	Significant
Ddx46__1	9.026667744663184e-05	0.0002	True	5	4	-2.251008200351552	0.32622420397517055	Significant
Taf6l__1	9.07830301707383e-05	0.0002	True	5	4	-2.415392023275793	0.47588783107452237	Significant
Tefm__1	9.145016357288092e-05	0.0002	True	5	4	-2.2726199658414927	0.45375307238666157	Significant
Pgk1__1	9.2110304545218e-05	0.0002	True	5	5	-2.1553488898232023	0.4752184756949678	Significant
Gclc__1	9.232573508338822e-05	0.0002	True	5	5	-3.660534481568487	0.7808761195719345	Significant
Cops5__1	9.307337553116264e-05	0.0002	True	5	3	-2.216066826165128	0.8986547655224117	Significant
Pik3c3__1	9.35996349920418e-05	0.0002	True	5	4	-2.678956563081988	0.7650038617262851	Significant
Polr3h__1	9.416326107405616e-05	0.0002	True	5	5	-2.8140098015161987	0.6682742145902117	Significant
Nup88__1	9.47221866868306e-05	0.0002	True	5	5	-2.543029425297909	0.3656378972070426	Significant
Lsm10__1	9.500512123147412e-05	0.0002	True	10	6	-1.6249679232838767	0.21093088854679923	Significant
Mms22l__1	9.562187498560448e-05	0.0002	True	8	6	-2.141628591715829	0.2997880078001525	Significant
LOC100751499__1	9.594078526865555e-05	0.0002	True	5	4	-2.574399028723696	0.8235624594820266	Significant
Fh__1	9.637432484364255e-05	0.0002	True	5	5	-3.2472102281733024	0.29905598980705883	Significant
Mrpl23__1	9.650707181984182e-05	0.0002	True	5	4	-2.681445279825599	0.7356254197660653	Significant
Eif5a__1	9.676530184970472e-05	0.0002	True	5	4	-2.531123100371626	0.038266532593039894	Significant
Med28__1	9.712769407715104e-05	0.0002	True	5	4	-2.196796195296416	0.29620211366736465	Significant
Nup160__1	9.739298571798074e-05	0.0002	True	5	5	-2.8498269651608017	0.3715739508767135	Significant
Znf207__1	9.755076267518346e-05	0.0002	True	5	3	-2.2742035985840805	0.6440075187960966	Significant
LOC100773644__1	9.782833134674452e-05	0.0002	True	9	6	-1.8536080758409752	0.5125253201122929	Significant
Exoc4__1	9.89630268149128e-05	0.0002	True	12	7	-1.5487503816689958	0.3494203036524627	Significant
Nutf2__1	9.92448049719823e-05	0.0002	True	6	3	-1.7074859070032775	0.39368424225435394	Significant
Cops3__1	9.993558473007096e-05	0.0002	True	5	5	-2.6107837415840747	0.20095441641530895	Significant
Stn1__1	0.000100165533056	0.0002	True	5	5	-2.53047144299831	1.5368839691443676	Significant
Pds5a__1	0.0001006057006612	0.0002	True	5	5	-1.6612845624054193	0.8630980488705724	Significant
Cnot11__1	0.0001008078619617	0.0002	True	5	4	-2.433516318083444	0.5318814236604563	Significant
Polr3d__1	0.000100963159004	0.0002	True	5	5	-3.6718379024930408	1.1747215334707473	Significant
Fip1l1__1	0.0001009678849931	0.0002	True	5	4	-1.8555217902880987	0.8994058820096369	Significant
Clspn__1	0.0001018718553848	0.0002	True	5	5	-2.239310392838728	0.45949671236991085	Significant
Eral1__1	0.0001018782838216	0.0002	True	5	4	-3.311181011162813	1.0073441179491747	Significant
Ndufv1__1	0.0001033222080982	0.0002	True	5	5	-2.6616565994359984	0.5868591143351338	Significant
Junb__1	0.0001042358682877	0.0002	True	5	4	-2.6881242674260024	0.2454269821392187	Significant
Gpn3__1	0.0001054161053295	0.0002	True	5	4	-2.2716486671961493	0.5827328826381417	Significant
Mdn1__1	0.0001061770425466	0.0002	True	10	5	-1.7320461668375042	0.7960828389474806	Significant
Ect2__1	0.0001063286439261	0.0002	True	5	4	-2.974025551432108	0.6395368649414569	Significant
Mrpl11__1	0.0001066633752401	0.0002	True	5	3	-3.007552194930174	0.7767467196857566	Significant
Bccip__1	0.0001073075691876	0.0002	True	5	5	-3.228355404147868	0.9488754720072121	Significant
Ncln__1	0.0001073739121721	0.0002	True	5	5	-1.7788235129125756	0.13636261543267966	Significant
Cdca5__1	0.0001075545625699	0.0002	True	5	4	-2.0943992915302445	0.30821097365342726	Significant
Tmem199__1	0.0001076617777231	0.0002	True	5	5	-2.429240163843952	0.693601226503796	Significant
LOC100756805__1	0.0001078565770828	0.0002	True	4	4	-3.558257581056819	0.5674789357930434	Significant
Vps29__1	0.0001081437275538	0.0002	True	9	6	-1.9348894866600783	0.34608285521823023	Significant
Pmpca__1	0.0001081948437427	0.0002	True	5	5	-3.3298345609436866	0.5997302502225722	Significant
Ndufb6__1	0.0001082043297847	0.0002	True	5	5	-2.9895192299428	0.45426727001269657	Significant
Spata5l1__1	0.0001084610350671	0.0002	True	5	3	-3.5470818972154348	0.8820103522391516	Significant
C1H12orf45__1	0.0001089887442211	0.0002	True	5	4	-2.33183623893667	0.32419254674678954	Significant
Gemin4__1	0.0001091551998418	0.0002	True	5	5	-2.6297559706654163	0.7916623050739594	Significant
Exosc10__1	0.0001092243996748	0.0002	True	5	4	-2.9831148128784717	0.5265661589953039	Significant
Ncapg2__1	0.0001106085746055	0.0002	True	5	4	-3.1643940976290557	0.38360448391831264	Significant
Keap1__1	0.0001110378302365	0.0002	True	6	4	-1.7478495464378248	0.256917527928059	Significant
Vrk1__1	0.0001124440015383	0.0002	True	5	5	-2.620856099735614	0.7957349106701617	Significant
Rmi1__1	0.0001127656900686	0.0002	True	10	5	-1.2092785045358998	0.19636137017989963	Significant
Copb2__1	0.0001128807570897	0.0002	True	5	5	-2.5482706741598977	0.19335288117703903	Significant
Racgap1__1	0.0001143311303141	0.0002	True	5	5	-2.458095646621359	0.6226701071048426	Significant
Psmd12__1	0.0001145756840233	0.0002	True	5	4	-1.9388316156386678	0.6897564526957374	Significant
Pkm__1	0.000114987007304	0.0002	True	5	4	-2.1654804161157117	0.5111715942947394	Significant
Cars1__1	0.0001152487049495	0.0002	True	5	5	-4.3815105338599	0.9386801185778881	Significant
Dbr1__1	0.0001152487049495	0.0002	True	5	5	-2.6984215958152773	1.5582289154758568	Significant
Rpl37a__1	0.0001154701237524	0.0002	True	6	6	-2.4353714642870035	0.49822084670011235	Significant
Mnat1__1	0.0001155298792271	0.0002	True	10	5	-1.28645703768331	0.21998364680127577	Significant
C5H1orf112__1	0.0001159291486057	0.0002	True	5	5	-3.089846069876409	0.7001885485386508	Significant
Vps26a__1	0.0001159371926918	0.0002	True	14	7	-0.7910878221455366	0.23009437333554242	Significant
Orc1__1	0.0001160467906124	0.0002	True	5	5	-2.3379403557958756	0.6388527463923064	Significant
Pola1__1	0.0001160467906124	0.0002	True	5	5	-2.9489726119011745	1.0407513902727807	Significant
Gps1__1	0.0001162352164555	0.0002	True	5	5	-1.8486633193581181	0.6310168384893639	Significant
Tbl3__1	0.0001162352164555	0.0002	True	5	5	-1.9463348796840083	0.6404690154684672	Significant
Mrps18a__3	0.0001166433851218	0.0002	True	5	4	-2.59849270529369	0.49357322446190927	Significant
Icmt__1	0.0001179182451587	0.0002	True	5	5	-2.4311474257744625	0.26362482010335847	Significant
Qars1__1	0.0001183777183524	0.0002	True	5	4	-2.493803283868895	0.10406043675163655	Significant
Mtbp__1	0.0001192204245047	0.0002	True	5	4	-2.5454629938603968	0.7678296905188661	Significant
Cdk6__1	0.00011976547986	0.0002	True	5	5	-2.5154576365626133	1.1607196572716776	Significant
Zw10__1	0.0001197972535156	0.0002	True	5	4	-2.3106536557267443	0.8320804353148848	Significant
Med30__1	0.0001207117174706	0.0002	True	5	5	-2.8060844011646977	0.675384803457337	Significant
Tma16__1	0.000122174436454	0.0002	True	5	5	-2.378317195119232	0.32520028927606026	Significant
Ebp__1	0.0001223953698594	0.0002	True	5	3	-2.7285978460951967	0.7372142737567767	Significant
Rpl27__1	0.0001229527682215	0.0002	True	5	4	-3.0842920037199426	0.15829969548737968	Significant
Psma7__1	0.0001230765565512	0.0002	True	5	4	-2.2576405585879797	0.17769340934585937	Significant
Coq3__1	0.0001239506281506	0.0002	True	5	5	-2.341401650381942	0.9798284395897813	Significant
Vcp__1	0.0001253257314349	0.0002	True	5	4	-3.764468893399007	0.6903911202284486	Significant
Uros__1	0.0001253580139972	0.0002	True	5	3	-3.1394728408694488	0.9691166289678276	Significant
Psmd8__1	0.0001255590452234	0.0002	True	5	4	-3.6596338381290323	0.9306541579327886	Significant
LOC100771607__1	0.0001255968945054	0.0002	True	5	5	-3.107139138292083	0.7799044172788027	Significant
Nle1__1	0.0001272859493012	0.0002	True	5	5	-2.0700680655501147	0.24790385147123278	Significant
Med21__1	0.0001283286848559	0.0002	True	5	4	-3.2256301510502126	0.9108354117659084	Significant
LOC100756398__1	0.000129432883716	0.0002	True	5	3	-2.918708949394638	1.3657741992406163	Significant
Sumo2__1	0.0001296756194098	0.0002	True	5	4	-2.5637116243554403	0.2629180847571819	Significant
Exosc4|Oplah	0.0001296756194098	0.0002	True	5	4	-3.1561488764386123	0.3114907602649089	Significant
Midn__1	0.0001300726046318	0.0002	True	5	5	-2.597188298087047	0.28927932530561995	Significant
Ncbp1__1	0.000130708950498	0.0002	True	5	4	-1.893545498336834	0.3925505007046137	Significant
Cops8__1	0.0001310006843018	0.0002	True	5	4	-2.530841114050343	0.3074081707387582	Significant
Srrd__1	0.0001313144271147	0.0002	True	9	5	-1.2893674831318185	0.4524291190961796	Significant
Wdr1__3	0.0001313254054308	0.0002	True	4	4	-3.4692410842448274	0.2767337894320561	Significant
Thap11__1	0.0001317158672194	0.0002	True	5	4	-2.378050175734783	1.4866770193007517	Significant
Ufc1__1	0.000132044309115	0.0002	True	5	5	-2.202098080726084	0.6694444946474262	Significant
Spcs2__1	0.0001326625774881	0.0003	True	5	3	-2.0374592203006254	0.7923923431683061	Significant
Dmap1__1	0.0001328269047921	0.0003	True	5	4	-2.0807603972768702	0.8311218840069202	Significant
Atg9a__1	0.0001330893436448	0.0003	True	5	4	-1.7195187818307032	0.8171457389462028	Significant
Thg1l__1	0.0001356830449129	0.0003	True	4	3	-3.8302986962468815	0.6437519793133508	Significant
Mcm8__1	0.000135760130147	0.0003	True	16	8	-0.5395464719828453	0.16448954487264297	Significant
Ddb1__1	0.0001358652655648	0.0003	True	5	4	-3.6276268957103994	1.0968240842190207	Significant
Snrnp25__1	0.000135872421521	0.0003	True	5	5	-2.6601659730982625	0.6871103006822671	Significant
Eif3m__1	0.0001389695277079	0.0003	True	5	5	-3.2896447255562107	0.28975551231144936	Significant
Mmp23b__1	0.0001411882807641	0.0003	True	9	7	-0.9986694823577277	0.28110579857315854	Significant
Mcm3__1	0.0001413166065677	0.0003	True	5	4	-3.690847146364579	0.556585686922764	Significant
Ctcf__1	0.0001417527561075	0.0003	True	5	3	-3.0804324021508043	0.3024953233610555	Significant
Heatr1__1	0.0001425104047702	0.0003	True	5	3	-2.874117916395116	0.6350816575468514	Significant
Wdr7__1	0.0001426807788392	0.0003	True	5	5	-2.0359010375496163	0.15084071079513003	Significant
Ebna1bp2__1	0.0001438155034334	0.0003	True	5	3	-2.870503800215372	0.9559171013371028	Significant
LOC100773928|LOC100769603	0.0001453383807459	0.0003	True	6	5	-2.2653205653678525	0.2714196626209178	Significant
Nol6__1	0.0001455113224067	0.0003	True	5	4	-3.5160904791966163	0.2649603193978289	Significant
Myc__1	0.0001459394427225	0.0003	True	5	4	-2.9772686097288528	0.1271373794203597	Significant
Ddx52__1	0.0001472648664942	0.0003	True	5	5	-2.662603783273437	1.1099221845329952	Significant
Ddx18__1	0.0001474934792414	0.0003	True	5	4	-2.853892350083982	0.4713211548683127	Significant
Nus1__1	0.000147749665209	0.0003	True	5	5	-1.766005953745868	0.16637240392356448	Significant
Tm2d2__1	0.0001489884238351	0.0003	True	5	4	-2.548270674159897	0.7460311748182701	Significant
Rpl10a__1	0.0001489884238351	0.0003	True	5	4	-3.802123868720516	0.751095980433653	Significant
Psmg4__1	0.0001496325810971	0.0003	True	5	4	-2.7979083691877213	0.5038623434729247	Significant
LOC103159087__1	0.0001499781438683	0.0003	True	10	6	-1.3499900578087494	0.26964049117150524	Significant
Cbfb__1	0.0001499913475395	0.0003	True	5	4	-2.070242772577511	0.44886239067871775	Significant
Hars1__1	0.0001500491071573	0.0003	True	5	5	-2.5723202161471708	0.3172397104408054	Significant
Nxt1__1	0.0001504019996468	0.0003	True	5	5	-2.683805656850519	1.5794993859657211	Significant
Znf131__1	0.0001517737093081	0.0003	True	5	5	-3.091915606605256	0.6563914174877109	Significant
Wdr5__1	0.0001519398473695	0.0003	True	5	4	-2.4166119389067666	0.4999525836880393	Significant
Slc33a1__1	0.0001529212670638	0.0003	True	10	7	-1.1970085354718707	0.6839894469235634	Significant
Cct7__1	0.0001532493524926	0.0003	True	5	4	-3.2214214001712054	1.125095971992321	Significant
Xab2__1	0.0001532493524926	0.0003	True	5	4	-2.643164436235018	0.5527098061157028	Significant
Pex16__1	0.0001533446151948	0.0003	True	10	7	-1.2921747123651797	0.22386281430898752	Significant
Tmem70__1	0.0001538738706704	0.0003	True	5	5	-1.9875760451626943	0.31801661867761555	Significant
Cs__1	0.0001538738706704	0.0003	True	5	5	-2.0136517465013486	0.3593386723045732	Significant
Exoc7__1	0.000154287287602	0.0003	True	5	5	-3.0387645477399494	0.8574409378886034	Significant
Puf60__1	0.0001544055697856	0.0003	True	5	5	-2.627833603220343	0.9447037694752475	Significant
Tango6__1	0.0001545673039852	0.0003	True	5	4	-2.482808200921656	1.3998297809092053	Significant
Prpf40a__1	0.0001558641962504	0.0003	True	5	3	-3.036199847918626	0.26959995906708056	Significant
Bop1__1	0.0001566343246158	0.0003	True	4	4	-3.3351727746604296	0.513528407135739	Significant
Elp2__1	0.0001568570142193	0.0003	True	6	4	-2.082128225564624	0.35929641441818794	Significant
Tmem60__1	0.0001581208167241	0.0003	True	10	6	-1.2257650665987438	0.3109377340248268	Significant
Sgms1__1	0.0001588344338204	0.0003	True	5	4	-2.246217345378809	0.6042394332208083	Significant
Kif23__1	0.0001590219430923	0.0003	True	5	4	-2.0325647043621515	0.3555643940057712	Significant
Vars2__1	0.0001598038470376	0.0003	True	5	5	-3.112502895302588	0.977059922215805	Significant
Taf10__1	0.0001600373636333	0.0003	True	5	4	-2.4710866895836476	0.7699306550724577	Significant
Dtymk__1	0.0001601257454889	0.0003	True	5	4	-3.3410006919632185	0.9367166030794096	Significant
LOC113839136__1	0.0001603376633667	0.0003	True	3	3	-3.8731331459002045	0.6668803247247155	Significant
Usp8__1	0.0001607791498896	0.0003	True	5	5	-2.1210127516910635	0.3117552490427107	Significant
Ppp1r10__1	0.0001646478063721	0.0003	True	5	4	-2.403071736986543	0.32421414622197625	Significant
Impdh2__1	0.0001649175391406	0.0003	True	5	4	-2.2789545709162193	0.27392368986259613	Significant
Kpnb1__1	0.0001649854094352	0.0003	True	5	5	-4.179950613677198	1.0645847788695577	Significant
Pgm3__1	0.0001654325191498	0.0003	True	5	5	-2.929928631359619	0.522698771139019	Significant
U2af1__1	0.0001669830920641	0.0003	True	5	4	-2.449069498508218	0.938379136715307	Significant
Adsl__1	0.0001673614854428	0.0003	True	5	5	-2.1915320408498316	0.885674628747279	Significant
Snrpc__1	0.0001673990620227	0.0003	True	5	4	-3.0041330881868724	0.933601191890916	Significant
Rabif__1	0.000168204164359	0.0003	True	5	3	-2.793958496292747	0.3876741092141954	Significant
Tardbp__1	0.0001682193808334	0.0003	True	5	4	-2.812708984378447	0.456675089394499	Significant
Ints5__1	0.0001689249076471	0.0003	True	5	4	-2.5185489544064783	0.778845056009117	Significant
Rpl5|Ephx2	0.0001691140298518	0.0003	True	4	3	-3.6025843549351784	0.6865503632276245	Significant
Msmo1__1	0.000169454112137	0.0003	True	5	5	-3.2717231475750035	0.47800542525560935	Significant
Hmbs__1	0.0001701243192921	0.0003	True	5	5	-2.7979083691877213	0.4987088225053287	Significant
Rpl4__1	0.0001710601825938	0.0003	True	7	6	-2.6903065956946	0.8002898913547514	Significant
Sdhaf2__1	0.0001729649052336	0.0003	True	5	4	-2.753002448465455	0.8040607485947994	Significant
Nfe2l1__1	0.0001729883006774	0.0003	True	5	5	-2.9221856558302512	0.10804746202404007	Significant
Cdc7__1	0.0001739623314384	0.0003	True	5	5	-2.1725598895523994	0.44809584402539976	Significant
Cse1l__1	0.0001746116016055	0.0003	True	5	4	-3.428166472730744	1.0810753729777334	Significant
Gpd1l__1	0.0001776062399832	0.0003	True	5	4	-2.247635437299221	0.11753220782611727	Significant
Far1__1	0.0001783143491952	0.0003	True	5	4	-3.2691928121344866	1.208416693296505	Significant
Nedd1__1	0.0001784228659838	0.0003	True	5	4	-2.5093506855271652	0.288527331282803	Significant
Gemin2__1	0.0001795316822279	0.0003	True	5	5	-2.801087165862541	0.891161833302652	Significant
Med1__1	0.0001795316822279	0.0003	True	5	5	-2.4381248364128263	0.16547279099274997	Significant
Cenpm__1	0.0001809367039233	0.0003	True	5	5	-3.0901593802252156	0.8389843107964714	Significant
Txnl4b__1	0.0001826731767806	0.0003	True	5	4	-2.388326702997686	0.5891310117789937	Significant
Rpl31__1	0.00018636427481	0.0003	True	7	4	-1.678905280527263	0.5857135069975319	Significant
Espl1__1	0.0001873381452936	0.0003	True	5	4	-3.196558091540528	1.2162975058261218	Significant
Timm22__1	0.0001873740286448	0.0003	True	5	5	-1.865113461633587	0.22730989465426568	Significant
Lyrm4__1	0.0001876504526266	0.0003	True	5	5	-3.7291970509866235	1.147125291311901	Significant
Dhx37__1	0.0001878902793347	0.0003	True	5	4	-3.7195475538436127	0.9209641863945368	Significant
LOC100761624__1	0.0001890803319448	0.0003	True	5	5	-3.3781449348022576	0.5318462127392217	Significant
Mrps24__1	0.0001897768809943	0.0003	True	4	3	-2.8744834252780898	0.9126821425411573	Significant
Eif2s1__1	0.0001929579539739	0.0003	True	5	4	-2.297086032759709	0.3085597729164861	Significant
Mmachc__1	0.0001929579539739	0.0003	True	5	4	-2.378810207670622	0.4073079798565844	Significant
Eif2b5__1	0.0001932183413923	0.0003	True	5	4	-1.8505307139577643	0.38791818735924727	Significant
Mrps11__1	0.00019552989203	0.0003	True	5	4	-2.603481846991764	0.6621383944643472	Significant
Med7__1	0.000195968348842	0.0003	True	5	4	-1.7641371705774755	0.6302770047226763	Significant
Mrps34__1	0.0001971009386909	0.0003	True	5	5	-2.2312358620598944	0.13986112154100366	Significant
Prpf4b__1	0.0001971009386909	0.0003	True	5	5	-2.851554973323582	0.34610996752882	Significant
Ggps1__1	0.0001974204897176	0.0003	True	5	4	-2.2056520666312744	0.9673625810658161	Significant
Wdr3__1	0.0001985150666659	0.0003	True	5	5	-3.7733089716772685	0.8668843670520185	Significant
Rpa1__1	0.0001987244366952	0.0003	True	5	5	-2.710815403401023	0.35315829775184654	Significant
Emc3__1	0.000198747607269	0.0003	True	5	4	-1.9626933034069824	0.3894120666197616	Significant
Lsm6__1	0.0001996059118194	0.0003	True	5	5	-2.4663721820618005	0.6983783916354955	Significant
Alg1__1	0.0002005043941368	0.0003	True	5	5	-2.4172706529695596	0.6244648388094147	Significant
LOC107977672__1	0.0002021135704216	0.0003	True	8	5	-1.4844096748616966	0.36592413155473685	Significant
Dctn1__1	0.0002030393815631	0.0003	True	5	4	-2.725691155005588	0.6662859350807898	Significant
Nom1__1	0.0002034009606955	0.0003	True	5	5	-2.2196382232451626	0.18597439770061586	Significant
Alg8__1	0.0002036258579397	0.0003	True	5	4	-1.8553471942560567	0.24681853461073514	Significant
Cpsf1__1	0.0002038896508225	0.0003	True	5	3	-2.9119885685748623	1.4637096111324834	Significant
Exoc3__1	0.0002045306090403	0.0003	True	6	4	-1.9998678252956787	0.4142394035261472	Significant
Kif14__1	0.0002053929120246	0.0003	True	5	4	-2.5761403572423482	0.8099650530409507	Significant
Setd1a__1	0.0002057844808024	0.0003	True	10	6	-1.2236407880615152	0.32758374949604924	Significant
Snap23__1	0.0002064428324016	0.0003	True	6	5	-2.5833795110621165	0.44923437590281023	Significant
Iars2__1	0.0002067041807652	0.0003	True	5	5	-2.3547060375192457	0.9184860905534706	Significant
Zc3h18__1	0.0002070667982879	0.0003	True	10	6	-1.3206622796837038	0.09405355325843064	Significant
Ngdn__1	0.0002083530092353	0.0003	True	5	5	-2.0546559701444513	0.3335281973591309	Significant
Ftsj3__1	0.0002090682479882	0.0003	True	5	5	-2.4250736002680897	0.5336304526402954	Significant
Ddx20__1	0.0002093816435034	0.0003	True	5	4	-2.9223952926518093	1.42130544636676	Significant
Tiparp__1	0.0002108080154094	0.0003	True	5	5	-3.249022476657706	0.23417699420630056	Significant
Cdc73__1	0.0002113198125977	0.0003	True	5	4	-2.477708962643721	0.6581138028967882	Significant
Ggnbp2__1	0.0002123977958734	0.0003	True	9	7	-1.2539771340698649	0.2414817207982667	Significant
Rpl3__1	0.0002125059513666	0.0003	True	5	5	-3.5504101424680847	0.6615032526663767	Significant
Nvl__1	0.000215888425321	0.0004	True	5	3	-2.412387029901507	0.5910156655747801	Significant
Mrps18a__2	0.0002172792234121	0.0004	True	5	4	-2.0005726180402124	0.7155653910574666	Significant
Tgs1__1	0.0002180864004064	0.0004	True	5	4	-2.1847345528968183	0.6658308426201014	Significant
Polr2h__1	0.0002183242328229	0.0004	True	5	4	-2.29758936438429	0.4422031496772831	Significant
Mia3__1	0.0002195560056979	0.0004	True	5	3	-1.5825091593196776	1.2258037354000297	Significant
LOC100772531__1	0.000221915115077	0.0004	True	5	4	-2.9837197941687057	0.7295956136751074	Significant
Rcl1__1	0.000222559400569	0.0004	True	9	5	-1.4380484161908622	0.450350509485129	Significant
Cog6__1	0.0002231702333309	0.0004	True	5	4	-2.045639153279121	0.7362937765074478	Significant
Gspt1__1	0.0002231927006655	0.0004	True	5	3	-1.7849409574346449	0.4685201443227738	Significant
Mat2a__1	0.0002233380276148	0.0004	True	5	3	-2.6671408914533576	0.6800849147158633	Significant
Ssrp1__1	0.0002236059352756	0.0004	True	5	4	-1.9706670244389213	0.4769945268483155	Significant
Rsl24d1__1	0.0002239937611969	0.0004	True	5	4	-2.1766301540401587	0.3947147287118941	Significant
Pot1__1	0.0002247962144886	0.0004	True	5	4	-2.698912698274722	0.9086716537321528	Significant
Pprc1__1	0.0002257203313538	0.0004	True	7	6	-1.8372165095999253	0.5749539084741235	Significant
Scamp4|Adat3	0.0002266712965989	0.0004	True	5	5	-2.8673089443665423	0.41816335960338824	Significant
Arfrp1__1	0.0002271145590232	0.0004	True	5	4	-2.523209441993087	0.5495743892373841	Significant
LOC100773141__1	0.0002275542365258	0.0004	True	7	6	-1.5960809523035557	0.6591890558147624	Significant
LOC100753568__1	0.0002305174869579	0.0004	True	10	5	-0.7378833509696501	0.3416741555868882	Significant
LOC100750593__1	0.0002308822708911	0.0004	True	5	3	-2.6899016933994284	1.145270194549219	Significant
Get1__2	0.0002311606045706	0.0004	True	5	4	-2.897720354527648	1.2307986043714825	Significant
Mrpl50__1	0.000232454712563	0.0004	True	5	4	-2.6616565994359984	0.7663268177181665	Significant
Rps15__1	0.000232685835093	0.0004	True	5	5	-2.650373329212791	1.048502133385429	Significant
Coq7__1	0.000233261321808	0.0004	True	5	5	-2.2031530558972263	0.9299192320612929	Significant
Dars2__1	0.0002333037928954	0.0004	True	5	4	-2.8807972481335593	0.5713854837554436	Significant
Zzz3__1	0.0002341551971641	0.0004	True	5	4	-3.148532164049327	0.6907539863314597	Significant
Polr3f__1	0.0002347575898996	0.0004	True	5	4	-3.026811976101117	0.530030657473656	Significant
Isy1__1	0.0002349586455266	0.0004	True	5	4	-2.2188655816712672	0.5289298438870633	Significant
Paf1__1	0.0002361676926658	0.0004	True	5	4	-1.9081997507972375	0.31322053714862613	Significant
Haus8__1	0.0002361974181883	0.0004	True	5	5	-2.8502530438559366	0.6865270105464737	Significant
Psma6__1	0.0002380407747067	0.0004	True	5	4	-2.5603228586026314	0.454425725031849	Significant
Sec31a__1	0.0002385350820144	0.0005	True	5	5	-2.987846615162219	0.6979148912848115	Significant
Opa1__1	0.0002391630060988	0.0005	True	5	5	-2.0054797424027204	0.3680288695470902	Significant
Haus1__1	0.0002398739055346	0.0005	True	5	4	-2.1897084602403534	1.5017956422475436	Significant
LOC100772005__1	0.0002430041881554	0.0005	True	5	4	-2.1387267789673605	0.23781663379114512	Significant
Pdhb__1	0.0002447128767005	0.0005	True	5	5	-2.3831941815918545	0.49528511798830255	Significant
Nelfcd__1	0.0002449177504369	0.0005	True	5	4	-1.8960731097679115	0.7940594228168919	Significant
Cul3__1	0.0002461650082229	0.0005	True	5	4	-2.2415161025200674	0.3263000056665165	Significant
Polr1g__1	0.0002470712368509	0.0005	True	5	4	-3.213387142841717	0.9328413469391738	Significant
Pex26__1	0.0002505609325617	0.0005	True	5	3	-3.067770701642813	0.9941094390702855	Significant
Rbfa__1	0.0002510350805422	0.0005	True	5	3	-2.613169268413011	0.35551769348493784	Significant
Rbms1__1	0.0002514994775188	0.0005	True	5	5	-1.5845588982189087	0.17339115203877387	Significant
Sae1__1	0.0002520080255149	0.0006	True	5	3	-2.459443435761698	0.1899407052414817	Significant
Bud23__1	0.0002540153290346	0.0006	True	5	4	-2.600847748666261	0.5900949317619287	Significant
Ddx56__1	0.0002559886971126	0.0006	True	5	5	-2.3371581655304055	0.7467894047377334	Significant
Nolc1__1	0.0002563153663067	0.0006	True	5	4	-1.6881800724166751	1.089612782335353	Significant
Tpr__1	0.0002565210270789	0.0006	True	10	5	-1.023041239176173	0.3833468713466802	Significant
Casp8ap2__1	0.0002565838225863	0.0006	True	5	4	-2.1468734285561166	0.03959386508434458	Significant
Thoc3__1	0.0002570137911935	0.0006	True	5	4	-2.199124999070713	0.7200618279861544	Significant
Slc39a10__1	0.0002580371323322	0.0006	True	5	4	-2.128794525904163	0.14908651351350097	Significant
Orc4__1	0.0002583465069366	0.0006	True	5	5	-2.3783968456543305	0.10982531706111055	Significant
Mrto4__1	0.0002586592101695	0.0006	True	5	5	-2.7836706786627623	0.26028873974502975	Significant
Sympk__1	0.000259823331442	0.0006	True	5	5	-2.340317644706242	0.5266738996607804	Significant
Cenpl__1	0.0002599302305726	0.0006	True	5	4	-2.126457257905699	0.35276917042011896	Significant
Med22__1	0.0002600387213023	0.0006	True	5	4	-2.126327229881369	0.41424993846190156	Significant
Dnmt1__1	0.000262364848227	0.0006	True	5	4	-2.9196400908804208	0.8272379638045289	Significant
Wdr61__1	0.0002627519801862	0.0006	True	5	5	-2.715954146750753	0.7406726113783514	Significant
Rptor__1	0.0002639308075793	0.0006	True	5	5	-1.8851863422848338	0.19416734830312357	Significant
Tamm41__1	0.0002661209714766	0.0007	True	5	5	-3.5376309602059526	0.8715833821792602	Significant
Agps__1	0.0002668204533052	0.0007	True	5	4	-3.68091087266169	1.1203412622027804	Significant
Rbm39__1	0.0002668548191532	0.0007	True	5	3	-2.1019102234566978	1.0034746837972606	Significant
Gale__1	0.0002699428084631	0.0007	True	5	4	-2.264437530607898	0.2689555385650586	Significant
Sf1__1	0.000271508500608	0.0007	True	5	4	-2.372361620943012	0.668491382639702	Significant
Ctdp1__1	0.0002728142499833	0.0007	True	5	5	-2.851695017963717	0.17005680616600977	Significant
Xpo1__1	0.0002755771167735	0.0007	True	5	5	-3.771196060153883	1.2711396503422072	Significant
Ufsp2__1	0.0002772912665398	0.0007	True	10	7	-0.9560038504551471	0.5961803017312267	Significant
Atrip__1	0.0002787417049315	0.0007	True	5	5	-2.5446675885143852	0.8683611030488357	Significant
Timmdc1__1	0.0002794541616318	0.0007	True	5	5	-3.2056520666312744	1.0530191294427502	Significant
Ints2__1	0.0002802419034064	0.0007	True	5	4	-2.498175572267701	0.24665941033745956	Significant
Eefsec__1	0.0002810744576782	0.0007	True	5	5	-1.2391471690401388	0.3599120431057769	Significant
Rbm15__1	0.0002816002770948	0.0007	True	10	5	-1.060211635504494	0.5338625546467011	Significant
Ash2l__1	0.0002837588476428	0.0007	True	5	4	-2.184241980459473	0.4064478964163356	Significant
Riok2__1	0.0002837588476428	0.0007	True	6	4	-2.1668013284363106	0.876152825529784	Significant
Spdl1__1	0.0002845126190384	0.0007	True	4	4	-2.126237731591144	0.032452163183168424	Significant
Sdhb__1	0.0002853878032838	0.0007	True	5	3	-1.8329754194654295	0.6175207866812059	Significant
Rps10__1	0.0002856751984588	0.0007	True	5	4	-2.7856611003475416	0.1743874946996446	Significant
Psmd2__1	0.0002863410810752	0.0007	True	6	6	-2.8997555181850427	0.39451600835611744	Significant
LOC100771702__1	0.0002875427318457	0.0007	True	5	4	-2.1383989548188493	0.6940835324767316	Significant
Acd__1	0.0002884980073721	0.0007	True	5	4	-3.1826341357798915	0.685952799853543	Significant
Eif3b__1	0.0002885866069801	0.0007	True	5	3	-2.422985797321113	0.2881583415572596	Significant
LOC113836680__1	0.0002896546353202	0.0007	True	5	4	-2.9880342377076996	1.0404900479302466	Significant
Coq6__1	0.0002897126684644	0.0007	True	5	4	-3.3845382086110964	0.5250086328395808	Significant
Dld__1	0.0002898760957697	0.0007	True	5	5	-2.753730737689561	0.9691166289678271	Significant
LOC100767241__1	0.0002902384845448	0.0007	True	5	3	-1.9802938576621414	1.2554414415387642	Significant
Rpl19__1	0.0002932003000975	0.0007	True	5	4	-2.0888393717144687	0.8806226542845119	Significant
Ten1__1	0.0002948051776464	0.0007	True	5	5	-2.7786570216211945	0.6686529236794181	Significant
Ckap5__1	0.0002956418238632	0.0007	True	5	4	-2.256023002009036	0.36088234316209566	Significant
Sap130__1	0.000295973602858	0.0007	True	5	4	-2.848813187379569	0.33968660231636033	Significant
Pop1__1	0.0002964191398308	0.0007	True	5	4	-3.099348719274995	1.1100958137252008	Significant
Wdr1__2	0.0002970949542532	0.0007	True	7	5	-1.5910426208347146	0.04709315001447008	Significant
Slc5a6__1	0.0002978966495918	0.0007	True	5	4	-2.966516187291222	0.4077277887308965	Significant
Mcl1__1	0.0002995523479743	0.0007	True	5	5	-2.703442129785584	0.32511380792401295	Significant
Rpl7a__1	0.0003023890961692	0.0007	True	4	4	-3.2208506742848426	0.7464449305824225	Significant
Mrps26__1	0.0003034193325811	0.0007	True	5	5	-3.037387221506619	0.8101540773360114	Significant
Phf5a__1	0.000304399778442	0.0007	True	4	3	-2.5645575116765853	0.461322035294828	Significant
Creb1__1	0.0003055896322501	0.0007	True	10	6	-1.1580921029761684	0.06938384775335926	Significant
Zeb1__2	0.0003071840909907	0.0007	True	10	6	-0.8742232712391351	0.13914458007041816	Significant
Tkt__1	0.000309869523517	0.0007	True	5	4	-2.0690908637904197	0.8708996433307828	Significant
Smim26__1	0.0003112897175037	0.0007	True	10	5	-1.463880199020132	0.3902369847759532	Significant
Rnf111__1	0.0003142553510775	0.0007	True	10	5	-0.9294020481281846	0.07942575526241662	Significant
Taf3__1	0.0003153569852227	0.0007	True	10	7	-1.3704442550528122	0.2595276313256493	Significant
Coq2__1	0.0003193192847927	0.0007	True	5	4	-2.3926014020658375	0.32963639745156686	Significant
Cdc45__1	0.0003200288994452	0.0007	True	5	4	-3.5842407322538152	1.0543378651615551	Significant
Dut__1	0.0003221687594663	0.0007	True	5	3	-2.4769897484282817	0.10804746202403999	Significant
Mrps15__1	0.0003237157402382	0.0007	True	5	5	-1.6862909820055894	0.1647064242270065	Significant
Dad1__1	0.0003240405845859	0.0007	True	5	4	-1.6857538747681025	0.21537763138743649	Significant
Cpsf4__1	0.000325543718556	0.0007	True	5	4	-3.3133878958294667	0.4978860309675037	Significant
Gtpbp3__1	0.000326338080793	0.0007	True	5	4	-2.3317409839113266	0.1262407777478992	Significant
Ube2m__1	0.0003269818406819	0.0007	True	5	4	-1.933523685706735	0.11997800344537966	Significant
Spry1__1	0.0003271996622652	0.0007	True	10	7	-1.048731507497251	0.11141783431007513	Significant
Rock2__1	0.0003272482147179	0.0007	True	5	3	-2.6875996362313095	0.9071883371035534	Significant
Mthfd1__1	0.0003275306928799	0.0007	True	5	5	-3.317632224873457	1.1073748508704138	Significant
Tyms__1	0.0003280138370101	0.0007	True	5	4	-2.847440337931986	0.898114499660334	Significant
Drosha__1	0.0003297608677632	0.0007	True	5	4	-2.266524222050709	0.395726840889824	Significant
Lipt1__1	0.0003307344506694	0.0007	True	5	4	-2.9271985894122907	1.0278378864982596	Significant
Eif2s2__1	0.000331416045507	0.0007	True	4	4	-3.1756543695675585	0.4556708833510726	Significant
Mrps14__1	0.000331926796532	0.0007	True	5	5	-2.671865173744372	0.3381881002130851	Significant
Pyroxd1__1	0.0003362264147496	0.0007	True	5	4	-1.8897857375919727	0.5932306685979667	Significant
LOC100768872__1	0.0003368716204317	0.0007	True	5	3	-1.6213546555112992	1.0442225964923693	Significant
Ube2l3__1	0.0003376402553635	0.0007	True	5	5	-1.866408177052817	0.6261540305254655	Significant
Qrsl1__1	0.0003379557305065	0.0007	True	5	4	-2.5161533514906265	0.9601309320516915	Significant
Nup133__1	0.0003390641008001	0.0007	True	5	4	-2.662702116313661	0.9261876232541623	Significant
Usp9x__1	0.0003404149705161	0.0007	True	5	5	-1.7700191394572815	0.2077895044607471	Significant
LOC113830645__1	0.000340553202567	0.0007	True	5	5	-2.3136578296334602	0.2635723583673384	Significant
Alg2__1	0.0003429893005979	0.0007	True	5	5	-3.531965095720083	0.671313790869156	Significant
LOC113837953|LOC113837005|LOC100767993|LOC100770373	0.0003447243206125	0.0007	True	3	3	-2.9126554372913933	0.2055887426317068	Significant
Zwilch__1	0.0003449274168916	0.0007	True	5	4	-3.1495044926241578	0.3893984617572891	Significant
Las1l__1	0.0003451286336288	0.0007	True	6	4	-1.6610213001101743	0.8239293148865167	Significant
Rad51c__1	0.0003454554124122	0.0007	True	5	5	-2.498175572267701	0.5912359935112766	Significant
LOC100771351__1	0.0003454753353217	0.0007	True	5	3	-1.0898717842966683	1.077669723810955	Significant
Phb__1	0.000349587471757	0.0007	True	5	5	-3.878064746335101	1.2905101187756725	Significant
Alas1__1	0.0003509343770438	0.0007	True	5	4	-1.9295314479696537	0.6163614214892252	Significant
Mrpl2__1	0.0003510013285468	0.0007	True	5	3	-1.0577016976265454	0.17779209936988188	Significant
Rps3__1	0.0003516081157922	0.0007	True	5	3	-2.655139528868589	1.4492437873331443	Significant
Etnk1__1	0.0003527973192365	0.0007	True	5	3	-2.632232749834725	0.4267326165548818	Significant
Ndufa10__1	0.0003529936280227	0.0007	True	5	4	-2.4430014966267657	0.5098901412611518	Significant
Ankrd49__1	0.0003533863109709	0.0007	True	5	4	-2.69738945212144	0.7627485354883908	Significant
Htra2__1	0.0003539886974157	0.0007	True	5	5	-2.0625853690542875	0.16037472646024084	Significant
Gnb1l__1	0.0003547852784315	0.0007	True	5	3	-2.44725747244967	0.5470203139596396	Significant
Rtn4ip1__1	0.0003565380088502	0.0007	True	5	4	-2.029925948312823	0.5548072738085355	Significant
Ddx23__1	0.0003591560625494	0.0007	True	5	3	-2.3073519832682523	0.6067321746349508	Significant
Ppp4c__1	0.0003595960756337	0.0007	True	5	5	-2.542682651873441	0.5098901412611518	Significant
Yap1__1	0.0003620459489932	0.0007	True	5	5	-2.1419953100889373	0.5026587587069511	Significant
Ino80b__1	0.0003629827385794	0.0007	True	5	5	-2.11547183710826	0.634355451272423	Significant
Znf574__1	0.0003637412691288	0.0007	True	5	4	-2.6408186899563666	0.7064266722692352	Significant
Rbbp7__1	0.0003641564514276	0.0007	True	6	5	-1.803859071678557	0.2313222694662415	Significant
Mrps33__1	0.0003642299926634	0.0007	True	5	4	-2.1332331748810534	0.21820649190810554	Significant
Slf2__1	0.0003649640198937	0.0007	True	5	4	-2.593852568825011	0.7321147894307105	Significant
Nfyb__1	0.0003658392666859	0.0007	True	5	4	-1.9074396780843546	0.23147505193249396	Significant
Eif3f__1	0.0003690844599019	0.0007	True	5	5	-2.455534675963437	0.6386026414136692	Significant
Rnf4__1	0.0003707258707325	0.0007	True	5	5	-1.8580399808143562	0.5418155293527609	Significant
Tada1__1	0.0003707698828464	0.0007	True	5	4	-2.1032175716955193	0.5416091375905696	Significant
Zbtb11__1	0.00037539867586	0.0007	True	5	5	-1.9789997471442733	0.3674946260915924	Significant
Srp9__1	0.0003757501713366	0.0007	True	5	4	-2.2735191569780198	0.7523759717929762	Significant
Sptlc2__1	0.0003761078157337	0.0007	True	5	4	-2.6573367910908874	0.22730989465426613	Significant
Ndufb2__1	0.0003761115463024	0.0007	True	5	3	-1.5724617946753352	0.19302034846919805	Significant
Nhlrc2__1	0.000377038886028	0.0007	True	5	4	-2.2657517554153217	0.5555214072018264	Significant
Ikzf4__1	0.0003782370107557	0.0007	True	10	5	-1.2331987049853748	0.23765327962575933	Significant
Tubgcp2__1	0.0003789037745513	0.0007	True	5	5	-2.452963532153305	1.1951307718995858	Significant
Mvd__1	0.0003796306961103	0.0007	True	5	4	-3.4926197738979226	1.4005742239747967	Significant
Kri1__1	0.0003799866648841	0.0007	True	5	4	-2.086250448458487	0.7245903312472434	Significant
Etf1__1	0.0003812143790268	0.0007	True	5	5	-2.463071917233358	0.45548757737326295	Significant
Mrpl19__1	0.000382986385645	0.0007	True	5	3	-1.941265478093438	1.088727682025472	Significant
LOC100759002__1	0.0003841134739232	0.0007	True	5	4	-2.5672807692201154	0.46081123481711994	Significant
Osbp__1	0.0003850593641604	0.0007	True	5	4	-1.8149124008064603	0.3671015725806542	Significant
Esco2__1	0.000386152945554	0.0007	True	5	4	-2.0400854158743815	0.26695266827522074	Significant
Ndufc2__1	0.0003899620703328	0.0007	True	5	4	-2.376073897888958	1.0032326090302939	Significant
Srrm1__1	0.0003906241918455	0.0007	True	5	4	-2.019453586277402	0.13182161322877725	Significant
Zcchc8__1	0.0003906241918455	0.0007	True	5	4	-2.4482630690777296	0.1275959780196061	Significant
Gnpat__1	0.0003912871561688	0.0007	True	5	4	-2.163749145709109	0.7673755457078393	Significant
Cirbp__1	0.0003928122226356	0.0007	True	10	5	-1.222239436079479	0.15190485762836525	Significant
Crnkl1__1	0.0003934994595526	0.0007	True	5	5	-2.246543312384243	1.6314995182826912	Significant
Wars2__1	0.0004002075653315	0.0007	True	5	4	-3.0676735574590226	0.6267329519083115	Significant
LOC113832969|LOC100762118	0.0004002150555743	0.0007	True	4	3	-2.588769662068139	0.2671115220864173	Significant
Runx1__1	0.0004017089989315	0.0007	True	5	4	-1.9700552109617524	0.03129170999442737	Significant
Tra2b__1	0.0004026118845069	0.0007	True	5	4	-2.752457029486691	0.565035407482586	Significant
Ganab__1	0.0004065419882984	0.0007	True	5	4	-2.7343302001624883	0.49506606106351647	Significant
Pole__1	0.0004093797145869	0.0007	True	10	5	-0.9597980820674458	0.23588356533935803	Significant
Polr2e__1	0.0004118187150702	0.0007	True	5	4	-3.191585960179317	0.7172779071893495	Significant
Supt6h__1	0.0004123567266477	0.0007	True	5	5	-2.321919166912471	1.357851188624316	Significant
Rpl23a|Trpv3	0.0004129741684634	0.0007	True	3	3	-3.5084629720031093	0.4738445238528997	Significant
LOC100757378|LOC100757773	0.0004148503176229	0.0007	True	4	3	-2.5182858315035377	0.8935934657265928	Significant
Kmt2d__1	0.0004159422695989	0.0007	True	11	6	-0.7935058488321033	0.32045114169311045	Significant
Smg1__1	0.0004177065145105	0.0007	True	5	5	-2.1517797632798983	0.6829132207059357	Significant
Mrps18b__1	0.0004191758766912	0.0007	True	5	3	-2.5769241657919286	1.34140065698132	Significant
Bysl__1	0.0004198779352224	0.0007	True	7	4	-1.6335450356520518	0.22432857150594226	Significant
Nsmce4a__1	0.0004217408869354	0.0007	True	5	3	-2.574182103766131	0.533388365105488	Significant
Mrpl14__1	0.0004225236139674	0.0007	True	5	3	-2.57413574251017	0.5393485023246699	Significant
Utp6__1	0.0004228218280711	0.0007	True	5	5	-2.4001156151055003	0.5634349949015087	Significant
Snw1__1	0.00042356683296	0.0007	True	5	4	-1.5714969282805433	0.5757398608228513	Significant
Noc3l__1	0.0004278655166033	0.0008	True	5	4	-2.746240141410874	0.6694910403363943	Significant
LOC100766805__1	0.000430786222606	0.0008	True	5	5	-2.35779050970253	0.19877121332422143	Significant
Wdr24__1	0.0004309679558886	0.0008	True	5	4	-3.3078038618536802	0.8008625513056511	Significant
Mau2__1	0.0004333560675357	0.0008	True	5	3	-1.5522884036707247	0.6043831552063855	Significant
Elp4__1	0.0004342928074523	0.0008	True	10	5	-1.3821830046827692	0.40549249419485905	Significant
LOC100767596__1	0.0004353431290842	0.0008	True	4	4	-2.732971850430056	0.9509364513478896	Significant
Kdm8__1	0.0004361948678865	0.0008	True	5	5	-3.560393068922979	0.5421230454668426	Significant
Pcna__1	0.0004375832434763	0.0009	True	5	4	-1.7633922589220206	0.43996873292500016	Significant
LOC100770213__1	0.0004380784877749	0.0009	True	5	4	-3.2017970217615876	1.0415515148433578	Significant
Rps13__1	0.0004402113421645	0.0009	True	5	4	-3.431074353578093	0.6800263798161575	Significant
Nfya__1	0.0004409596107332	0.0009	True	5	4	-1.6459052757426706	0.31054326409354416	Significant
Fam210a__1	0.0004421701783747	0.0009	True	5	4	-2.1855122901825688	0.8683063688111624	Significant
Fzr1__1	0.0004428842970503	0.0009	True	5	5	-2.803529358030988	0.8162358386938556	Significant
Mrpl18__1	0.0004459323284828	0.0009	True	5	4	-2.5228997611194917	0.36660620537481753	Significant
Rars1__1	0.0004472224724102	0.0009	True	5	5	-2.6087320201788815	0.596744040471383	Significant
Slc25a32__1	0.0004472818020301	0.0009	True	5	4	-2.2878839510132605	0.722132889264859	Significant
Drap1__1	0.0004477301147194	0.0009	True	8	4	-1.5516893696415823	0.42642329304464455	Significant
Sde2__1	0.0004477361990224	0.0009	True	5	3	-2.4220638377476282	0.6665226085433833	Significant
Pex6__1	0.0004483420734274	0.0009	True	5	4	-1.587287870225814	0.4336988176962771	Significant
Pnpt1__1	0.0004521910962621	0.001	True	5	4	-2.435832772268448	0.4629504517748443	Significant
Sf3b3__1	0.000453224341744	0.001	True	5	3	-2.7552841220738276	0.47145554381092336	Significant
Timm50__1	0.0004568094614042	0.001	True	5	4	-2.01838954981888	0.11119484272444366	Significant
Ciao3__1	0.0004573402616951	0.001	True	5	3	-2.202098080726084	0.43907299918952925	Significant
Hexim1__1	0.0004575054792946	0.001	True	10	6	-1.0189794066410607	0.1695783050588324	Significant
Mrpl13__1	0.0004576675832204	0.001	True	5	5	-2.78419332081487	0.25761991065197126	Significant
Ddx10__1	0.0004584026536882	0.001	True	5	3	-2.3346055398339787	0.7835120095926708	Significant
Clns1a__1	0.0004629664530877	0.001	True	5	4	-2.2210533325262993	0.12901324821196197	Significant
Ncaph__1	0.0004650898241572	0.001	True	10	6	-1.5274077285224816	0.4386921958225668	Significant
Prpf4__1	0.000466152230689	0.001	True	5	4	-1.7565909562875714	1.331835017505171	Significant
Nol10__1	0.0004665254966631	0.001	True	5	4	-2.572227372398181	0.4289885534819401	Significant
Scfd1__1	0.0004667606150813	0.001	True	5	5	-2.3519581806839343	0.9891442918090845	Significant
Isca2__1	0.0004668196793885	0.001	True	5	5	-3.409313356043153	1.3885408890893036	Significant
LOC103164217|LOC113836537	0.0004678355447873	0.001	True	5	4	-2.9067787698255665	1.0980262067747428	Significant
Brd4__1	0.0004731614617383	0.001	True	5	5	-2.270627024993185	0.4822070257194964	Significant
Wdr12__1	0.0004735078815072	0.001	True	5	4	-2.751608429823209	0.11746600780919253	Significant
Nampt__1	0.0004760905815043	0.001	True	5	5	-3.7210475955358246	1.1619427085331144	Significant
Flii__1	0.0004841067249325	0.001	True	5	5	-2.632348766130786	0.617322570082659	Significant
Hjurp__1	0.0004844013019655	0.001	True	5	4	-1.7661807459248093	0.10824879859547482	Significant
Gtf2h4__1	0.0004888780361249	0.001	True	5	4	-1.693355041767919	1.0166324533237894	Significant
Dcaf1__1	0.000489020220523	0.001	True	5	5	-2.6512002940803714	0.7202391241468425	Significant
Chd4__1	0.0004923289206067	0.001	True	5	5	-2.4149440088028387	0.4072968001216299	Significant
Ptcd1__1	0.0004953860658244	0.001	True	5	3	-2.297793192150947	0.5122441559884557	Significant
Gtf3c4__1	0.0004967393350051	0.001	True	5	4	-3.374336867651136	1.0796389391766597	Significant
Mccc1|Cbx3	0.0004981265226311	0.001	True	5	4	-2.4759802743003583	0.421819654248894	Significant
Polr1e__1	0.0004981280489131	0.001	True	5	3	-2.748669764848545	1.2939330947404872	Significant
Elp3__1	0.0004983901618467	0.001	True	5	5	-1.972680322923416	0.5397942921668584	Significant
Dbf4__1	0.0004986923538414	0.001	True	5	5	-2.296597552247751	0.31890545566945017	Significant
Plrg1__1	0.0004987451897541	0.001	True	5	4	-2.2958113448079076	0.4556797069535741	Significant
Gemin8__1	0.0004997511803812	0.001	True	5	5	-2.445302783050817	0.4045054309964899	Significant
Rps17__1	0.0005021344216069	0.001	True	5	3	-2.49407706115003	0.3991027263024751	Significant
LOC100763541__1	0.0005037152965275	0.001	True	5	4	-2.8501685929961624	0.7972843315633767	Significant
Rps6__2	0.0005069198204345	0.001	True	4	3	-3.1572913896441577	0.3987245587188866	Significant
Pkd1__1	0.0005086666646597	0.001	True	10	6	-0.9453148027068679	0.1816949902463751	Significant
Pgs1__1	0.0005092611441184	0.001	True	5	4	-2.0466987275959703	0.4685982173169168	Significant
Taf1c__1	0.0005092611441184	0.001	True	5	4	-1.7917717623764897	0.4705670580363901	Significant
Yju2__1	0.0005100538801775	0.001	True	5	5	-1.788420777506241	0.5948198286009287	Significant
LOC100761791__1	0.0005116003990932	0.001	True	5	4	-3.4399865230346722	1.2792507202220256	Significant
Wdr75__1	0.0005125207343121	0.001	True	5	5	-2.179592282851025	0.6061839667867666	Significant
Mlh1__1	0.0005132935804445	0.001	True	10	5	-1.2636505477583242	0.732007292405238	Significant
Ccdc22__1	0.0005199004887593	0.001	True	10	5	-0.7663507212361244	0.40883345616176303	Significant
LOC113837369|LOC113837639	0.00052017196391	0.001	True	4	3	-3.583738411173745	0.6019725559355519	Significant
Hmgcr__1	0.0005217694457567	0.001	True	5	4	-2.255765843381014	0.5038714550531777	Significant
Nop9__1	0.0005226177078268	0.001	True	5	3	-1.2649696553673258	0.5899782283056211	Significant
Vps52__1	0.000524037162555	0.001	True	5	3	-1.860566407843295	1.1766062062037947	Significant
Anapc2__1	0.0005245539644532	0.001	True	5	3	-2.469887080180572	0.7446412765728704	Significant
Trappc5__1	0.0005249781390534	0.001	True	5	4	-1.9466491495859302	0.6077595830538572	Significant
Rps16__1	0.0005261737004952	0.001	True	5	4	-2.9144570441472295	0.3996778060449878	Significant
Rnmt__1	0.000538110362975	0.001	True	5	3	-2.242212736767679	0.11864538806125259	Significant
Vmp1__1	0.0005387159027372	0.001	True	5	4	-2.9878586942922976	1.17785537945546	Significant
Ncapd2__1	0.0005392449945853	0.001	True	5	5	-2.455534675963437	1.2740939875422357	Significant
Bms1__1	0.0005402107364904	0.001	True	5	4	-2.5823466059245317	0.4870919560604012	Significant
Nae1__1	0.0005453926899557	0.0011	True	5	4	-2.295677577413948	0.9329157893077167	Significant
Rint1__1	0.0005470902881008	0.0011	True	5	5	-2.707020805127959	0.20468718784618972	Significant
Pdss1__1	0.0005480450507322	0.0011	True	5	4	-2.256924921351674	0.20422645913198548	Significant
Nup107__1	0.0005491308083875	0.0011	True	5	5	-2.3688549114041146	0.8358646807288477	Significant
Umps__1	0.0005497680033906	0.0011	True	5	4	-2.871884582828025	0.9149057551343239	Significant
Mcm10__1	0.0005518295963639	0.0011	True	5	5	-2.119005957341191	0.4771544706109215	Significant
Rps19bp1__1	0.0005526144480156	0.0011	True	5	4	-2.2963435061428545	0.16653676404046597	Significant
Sec16a__1	0.0005536656132597	0.0011	True	5	4	-1.650192365871991	0.07089510851693302	Significant
Nkapd1__1	0.0005539759274397	0.0011	True	5	3	-2.3002436996890694	0.6533352795226628	Significant
Aatf__1	0.0005553889356715	0.0011	True	5	4	-2.372361620943012	0.5603110627134247	Significant
Med6__1	0.0005575968094588	0.0011	True	5	4	-2.154236247135765	0.3564698719916092	Significant
Rad51__1	0.0005577546987331	0.0011	True	5	5	-2.297793192150947	0.15433226429282532	Significant
Szrd1__1	0.0005620943311964	0.0011	True	10	6	-1.0376859087024397	0.24880088661001343	Significant
Tubg1__1	0.0005623982065017	0.0011	True	6	5	-2.5733770763984607	0.31108221157999066	Significant
Rbm8a__1	0.0005636472396335	0.0011	True	5	5	-1.7341821406389903	0.5201508673622237	Significant
Tsen54__1	0.0005649819866651	0.0011	True	5	5	-2.0632807249821368	0.7671161472370436	Significant
Pex12__1	0.0005670725899958	0.0011	True	5	5	-1.952041736461819	0.39423672620651296	Significant
Mrps23__1	0.0005683068697434	0.0011	True	5	4	-3.3114969437188035	0.6139480358514392	Significant
Psmb3__1	0.0005690705623892	0.0011	True	5	4	-2.6503959513286994	0.881380457179126	Significant
Med26__1	0.0005700046086395	0.0011	True	5	4	-2.330537360735886	0.6100808664005408	Significant
Kdsr__1	0.0005706263049377	0.0011	True	5	4	-2.8575493852176406	0.7190472358337591	Significant
Naa20__1	0.0005715700168736	0.0011	True	5	4	-2.0837178466549036	0.9648327313286825	Significant
Zc3h3__1	0.000574142393623	0.0011	True	5	5	-1.6150752512668836	0.47999739701231753	Significant
Tada2a__1	0.0005746500648895	0.0011	True	10	5	-1.0319048934876438	0.408407228294512	Significant
Dnajc17__1	0.000575069496622	0.0011	True	5	5	-3.709304679381217	1.7886785107113057	Significant
Mrpl22__1	0.0005766843423919	0.0011	True	5	5	-2.458168781431874	0.6312191160128462	Significant
Wdr77__1	0.0005796303637154	0.0011	True	5	5	-3.4809614298573313	0.9487911735891322	Significant
Wdr44__1	0.0005806337791079	0.0011	True	5	4	-2.6586117137280216	0.33751755708941394	Significant
Naa50__1	0.000581030285302	0.0011	True	5	4	-2.540525807405792	0.9030797107228742	Significant
Atp5f1b__1	0.0005817952499372	0.0011	True	5	5	-2.039104838054654	0.5568344832359279	Significant
Anln__1	0.0005828170768144	0.0011	True	5	4	-2.0769966651610674	0.46385609892628854	Significant
Ctps1__1	0.0005846079862346	0.0011	True	5	4	-2.831996947363986	0.8093552796886568	Significant
Banf1__1	0.0005873942851569	0.0011	True	5	3	-2.671196632483486	0.43601718365027403	Significant
Slc11a2__1	0.0005882308966101	0.0011	True	5	3	-2.2169881049875952	0.15641937202894649	Significant
Naa35__1	0.0005890683020633	0.0011	True	5	3	-2.477622868333132	0.2208713135379824	Significant
Pdss2__1	0.0005903508554261	0.0011	True	11	6	-1.0610772221490326	0.2856136288810942	Significant
Tfip11__1	0.0005905669114398	0.0011	True	5	5	-3.247384678406423	1.2498875974866381	Significant
Polr2m__1	0.0005934230300661	0.0011	True	5	4	-1.8792743777876841	0.6505368655119017	Significant
Ndufaf6__1	0.0005940276639684	0.0011	True	5	4	-2.548203299948826	0.21095451116729932	Significant
Tubgcp6__1	0.0005962486087552	0.0011	True	5	4	-1.7933546943980754	1.481766740565018	Significant
Mbtps2__1	0.0005998856491979	0.0011	True	5	3	-1.7774206243876325	0.760004107949464	Significant
Dennd4c__1	0.0006007954292305	0.0011	True	8	6	-1.3527178607711772	0.28589496378134943	Significant
Hnrnpk__1	0.0006008755593106	0.0011	True	5	3	-2.408933139431172	0.615033821904862	Significant
Cdc20__1	0.0006028586453677	0.0011	True	5	3	-1.488065479655671	0.5400453623886884	Significant
Eif3g__1	0.0006051373496689	0.0011	True	5	5	-3.4604949213151444	0.22730989465426568	Significant
Naa25__1	0.0006053992068483	0.0011	True	5	4	-2.1663837167054645	1.1800159830417039	Significant
Mipep__1	0.0006083700457847	0.0011	True	5	4	-2.5754611503613947	0.4510835871766236	Significant
Utp25__1	0.0006111458155542	0.0011	True	5	4	-1.4326787435157704	0.3114909345884072	Significant
Dnm1l__1	0.0006137621846988	0.0011	True	5	5	-1.9829144372993488	0.15706084007296547	Significant
Rpp30__1	0.0006163651533809	0.0011	True	10	5	-1.0989158529263685	0.3543454761688315	Significant
Rpn1__1	0.0006165508748065	0.0011	True	5	4	-2.5550340315561497	0.6579594582667997	Significant
Cdc6__1	0.0006193138022732	0.0011	True	5	5	-2.206260226501981	0.7542143575668153	Significant
Anapc1__1	0.0006214735693203	0.0011	True	5	5	-2.3612804813455823	0.5393600510836647	Significant
LOC100760824__1	0.0006226572293776	0.0011	True	5	4	-2.87290025001673	0.6577732541844792	Significant
Lias__1	0.0006226572293776	0.0011	True	5	4	-2.3062209385096604	0.3249160287515214	Significant
Mthfd2__1	0.0006244530832334	0.0011	True	5	5	-1.8023764226578411	0.48773551238475826	Significant
Magoh__1	0.0006254389631347	0.0011	True	5	5	-3.0299953367704275	0.8075141684666749	Significant
Adat2__1	0.0006254389631347	0.0011	True	5	5	-2.270726401656638	0.5532967420210843	Significant
Prpsap1__1	0.000632971737808	0.0011	True	10	6	-0.6963588503390218	0.46143622805942563	Significant
Dctn4__1	0.0006332721827366	0.0011	True	5	4	-2.462470219346281	0.6563823094907514	Significant
Orc5__1	0.0006343034526971	0.0011	True	5	3	-2.3799147480278355	0.8381929709851776	Significant
Abcf1__1	0.0006346482568415	0.0011	True	5	4	-2.667279930171021	0.9362465626772984	Significant
Tsr2__1	0.0006352841237936	0.0011	True	5	4	-1.8598474584563747	0.736464829763496	Significant
Imp4__1	0.000640537441066	0.0011	True	5	5	-2.9241214424440165	0.2273098946542661	Significant
Stip1__1	0.0006413487187599	0.0011	True	5	4	-1.8568092615208924	0.34989232015644534	Significant
Mrpl47__1	0.0006453085580855	0.0011	True	5	4	-1.939045832469286	0.469435792783891	Significant
Sec63__1	0.0006473491003128	0.0011	True	5	4	-2.0067051525978457	0.1726094156330586	Significant
Slc25a1__1	0.0006474489691826	0.0011	True	5	3	-2.1669682152648315	0.23358207525070798	Significant
Ears2__1	0.0006476717330219	0.0011	True	5	4	-2.280607151978645	0.014065053798359728	Significant
Rpl6__1	0.000652201265818	0.0011	True	4	4	-2.2208607711819517	0.7900046927605338	Significant
Rpf2__1	0.0006529584915149	0.0011	True	5	4	-2.6983726956368064	1.2110830111210622	Significant
Sf3b4__1	0.0006578596057845	0.0011	True	5	4	-2.785608941525142	1.1900505336080192	Significant
Hus1__1	0.0006599123104907	0.0011	True	5	4	-2.235344194163738	0.6614314435366095	Significant
Dpy30__1	0.0006623154647744	0.0011	True	5	4	-1.6730051336223786	0.5314059646109258	Significant
Gtf3c5__1	0.000663304681105	0.0011	True	5	5	-3.6677985676900544	0.443966429405455	Significant
Nol12__1	0.0006642838928245	0.0011	True	5	5	-2.379950571321421	0.3587997391915736	Significant
Nob1__1	0.0006651640115263	0.0011	True	5	4	-2.04438991940672	0.27965348220559927	Significant
Pold3__1	0.0006655693525516	0.0011	True	5	5	-2.3842539862539085	0.6042636561699503	Significant
Mrpl15__1	0.0006668078157357	0.0011	True	5	5	-1.94656395318392	0.4044752358708347	Significant
Gne__1	0.0006672846383297	0.0011	True	5	5	-1.4505954592171455	0.07803015705746741	Significant
LOC100754792__2	0.0006700055492944	0.0011	True	5	4	-2.0548444201384815	0.5517033695277799	Significant
LOC100762189__1	0.0006749164889665	0.0011	True	5	5	-3.409313356043153	0.5154137257840135	Significant
Fam71f2__1	0.0006756753568244	0.0011	True	10	6	-0.855040624322876	0.0962562468170211	Significant
Nufip1__1	0.0006773610949868	0.0011	True	5	5	-2.2136001779262666	0.6957572118219805	Significant
Rbm28__1	0.0006790988864457	0.0011	True	5	4	-2.4176675930533986	0.3868829260363268	Significant
Mpv17__1	0.000679879411736	0.0011	True	5	4	-1.6976276356632682	0.37149709713410967	Significant
Abt1__1	0.0006844645799752	0.0011	True	5	4	-1.91346004188505	0.5516931876897126	Significant
Zeb2__1	0.0006869344541654	0.0011	True	5	4	-1.801847457469671	0.9900617100570337	Significant
Rpl24__1	0.0006913851583317	0.0011	True	5	3	-2.1373496376683483	1.3157221547126339	Significant
Cebpz__1	0.0006947209249803	0.0011	True	5	5	-3.140792387688784	0.9047783061763801	Significant
Pdrg1__1	0.0006979311422677	0.0011	True	4	3	-2.59875507967217	0.27155148393443046	Significant
Med18__1	0.0006985308935841	0.0011	True	5	4	-1.4399865230346718	1.0518414689443227	Significant
Prmt7__1	0.0006997598387949	0.0011	True	10	5	-0.7769737880376226	0.39168471885609796	Significant
Mcm7__1	0.0007004537302396	0.0011	True	5	5	-2.4365904923560295	0.2987516870862565	Significant
Nudcd3__1	0.0007026380166353	0.0011	True	5	4	-3.2125872991062283	1.9569265468278558	Significant
Dlat__1	0.0007109283272812	0.0011	True	5	5	-2.076693352609617	0.3928074633979739	Significant
Cog1__1	0.000711656110937	0.0011	True	5	4	-1.8285674976440105	0.27135042668340414	Significant
Hspa8__1	0.0007199626001213	0.0011	True	5	4	-2.674979288231901	0.543600948649454	Significant
Ints8__1	0.0007218495234155	0.0011	True	5	5	-2.1096128695973326	0.44246672672604215	Significant
Pno1__1	0.0007228031943196	0.0011	True	5	4	-1.8517044891207197	0.17341488674281913	Significant
Prpf38a__1	0.0007241813508427	0.0011	True	5	3	-1.1369556705835373	0.9489170135379549	Significant
Eif3h__1	0.0007264534796001	0.0011	True	5	3	-2.192253227746304	0.703521608879434	Significant
Tomm40__1	0.0007272515610471	0.0011	True	5	4	-2.0431977982892247	0.7259350627809075	Significant
Rps6kb1__1	0.0007273346094072	0.0011	True	5	5	-1.5583588371769292	0.07793991520480323	Significant
Ccnk__1	0.0007291760655038	0.0011	True	5	5	-2.5921325008645035	0.26580728648044916	Significant
Rpl5__1	0.0007316040907724	0.0011	True	5	3	-2.0811167382500546	0.5903554144980678	Significant
Ppil1__1	0.0007316371401579	0.0011	True	5	5	-1.625533046848093	0.1852801760896944	Significant
Lrr1__1	0.000732088204926	0.0011	True	5	3	-1.7589712977827108	0.45590781191307583	Significant
Gins4__1	0.0007329729941309	0.0011	True	5	5	-2.5770520686595195	0.1032246612929404	Significant
Eif1ad__1	0.0007337960274748	0.0011	True	5	5	-2.6965317083864764	0.5705528813975701	Significant
Lsm8__1	0.0007346052326688	0.0011	True	5	3	-1.8221970554210747	0.9353089657598085	Significant
Dnajc2__1	0.000738542828857	0.0011	True	5	5	-2.723302734607738	0.7968707375964127	Significant
LOC100773492__1	0.000745240150707	0.0011	True	4	3	-2.3627930977168656	0.10196272862442929	Significant
Psma1__1	0.0007488254046161	0.0011	True	5	3	-1.5160024533816157	1.2146494478970356	Significant
Dbndd2__2	0.0007496821262324	0.0011	True	4	4	-3.3053892631881263	0.5849753138828214	Significant
Tmem41b__1	0.0007518451027115	0.0011	True	5	4	-2.228780749913043	0.38787593225539474	Significant
Mterf4__1	0.0007518451027115	0.0011	True	5	4	-1.7823628210147926	0.15090642950594396	Significant
Smc3__1	0.0007519345885745	0.0011	True	5	3	-2.3218162691044104	0.9082608350830332	Significant
Taf1__1	0.000752326399073	0.0011	True	5	4	-2.0088574290958032	0.39698966861695745	Significant
Usp7__1	0.0007551398066776	0.0011	True	5	5	-2.468375849569214	0.47780881189734686	Significant
Rrp1__1	0.0007557016122798	0.0011	True	5	4	-2.7228149163678963	0.8198884178013687	Significant
Ddx27__1	0.0007603142923307	0.0011	True	5	5	-2.071970422776068	1.1049709078821643	Significant
Mrpl54__1	0.0007605336837383	0.0011	True	5	3	-2.3023379117157465	0.969116628967827	Significant
Tfb1m__1	0.0007612721335686	0.0011	True	5	4	-1.8065510092090458	1.2473005601810454	Significant
LOC100770670__1	0.0007659026499392	0.0011	True	4	4	-3.6898167623737157	0.6419375292748647	Significant
Ddost__1	0.0007668730565316	0.0011	True	5	4	-1.9280332292251927	0.6679152468667346	Significant
Ago2__1	0.000768008299076	0.0011	True	5	3	-2.549487421567942	0.2808321213233103	Significant
Nsun5__1	0.0007686097117035	0.0011	True	9	5	-1.096289460648095	0.5490750685851424	Significant
Wdr74__1	0.0007709624876881	0.0011	True	5	5	-2.1894383145469107	0.43614525321348674	Significant
Lig3__1	0.000771178894998	0.0011	True	5	3	-2.144494043986407	0.6611598805385227	Significant
Sod1__1	0.0007712499908374	0.0011	True	5	5	-2.6596338381290323	0.2024110919250607	Significant
Kdm1a__1	0.0007726837970143	0.0011	True	5	3	-2.0930353592505866	0.3128779931818899	Significant
Rps9__1	0.000776452030132	0.0011	True	5	4	-1.7732877211626568	0.6001795849906814	Significant
Usp5__1	0.0007765385496677	0.0011	True	5	3	-2.3302659724651775	0.23681376188128475	Significant
Trappc11__1	0.0007808868053048	0.0011	True	5	4	-1.9097082432435724	0.06719902595796612	Significant
Cstf3__1	0.000784114493197	0.0011	True	5	5	-2.5874517983768404	0.5091795539326365	Significant
Ppp1r15b__1	0.0007857247876893	0.0011	True	5	4	-2.037550019043338	0.309526381209642	Significant
Rpl30__1	0.000787162826828	0.0011	True	4	3	-3.090548584761199	0.7221586032255456	Significant
Trnt1__1	0.0007895863714974	0.0011	True	5	4	-2.4896151882102666	0.572777558129865	Significant
Mrpl16__1	0.0007907101377263	0.0011	True	5	4	-2.0960603350914706	0.90568327890963	Significant
Tomm20__1	0.0007953426729078	0.0011	True	5	4	-1.741985882851309	0.16094321443580506	Significant
Tex10__1	0.0007953574246646	0.0011	True	5	5	-2.933523685706734	0.7223142429708406	Significant
Smarcd1__1	0.0007968954931515	0.0011	True	10	5	-0.7450772616919757	0.04015962376269987	Significant
Stk11__1	0.000797046715179	0.0011	True	5	4	-3.1492936715789472	0.33747972489045047	Significant
Znf236__1	0.00079834937477	0.0011	True	10	6	-1.033978067159715	0.6065222060105273	Significant
Imp3__1	0.0008008780961339	0.0011	True	5	4	-2.8339880121558196	0.48478939776344193	Significant
Cdc42__1	0.0008024185654341	0.0011	True	5	5	-2.501287947737331	1.010740016235152	Significant
Dhx16__1	0.0008168348904011	0.0011	True	5	3	-1.939794349308468	0.40723415232896704	Significant
Odr4__1	0.0008174006238896	0.0011	True	5	3	-1.7724664936999115	0.23553884689556373	Significant
Smc5__1	0.0008209937639797	0.0011	True	5	4	-2.6929907323356104	1.0003556956423232	Significant
Diaph1__1	0.0008222795297787	0.0011	True	5	4	-2.0336305806725874	0.48425769857134515	Significant
Vps28__1	0.0008298963161263	0.0011	True	5	4	-2.17870626998093	1.2092850633093428	Significant
Rnaseh2a__1	0.000831440460102	0.0011	True	5	4	-2.2284727041059402	0.562772272835797	Significant
Fdx2__1	0.0008336048567451	0.0011	True	5	4	-2.677839987292641	0.6313194195529661	Significant
Skp1__1	0.0008391023217248	0.0011	True	5	5	-2.9601324918800636	0.692309989769104	Significant
LOC100765403__1	0.0008414860075203	0.0011	True	5	4	-1.9796771114395681	0.4515093714228672	Significant
LOC100773172__1	0.0008443491853474	0.0011	True	5	5	-2.316534247641548	0.239137095445822	Significant
Bud13__1	0.0008476156845423	0.0011	True	5	5	-2.164901857056984	0.6411837751662594	Significant
Ankle2__1	0.0008484245662851	0.0012	True	5	5	-1.5848506749382045	0.13648340625127955	Significant
Cfl1__1	0.0008527999463777	0.0012	True	5	4	-2.260663302779965	0.4993080360739369	Significant
Ndufa11__1	0.0008536392780139	0.0012	True	5	5	-2.0495320526012013	0.1439931369660446	Significant
Pars2__1	0.0008538008751947	0.0012	True	5	4	-2.546616684524482	0.18991742301194636	Significant
Haus5__1	0.0008554539852652	0.0012	True	5	3	-2.255414026261056	0.5881909221034233	Significant
Terf1__1	0.0008561704458521	0.0012	True	5	3	-2.051803618348942	0.15397328369187974	Significant
Cul5__1	0.0008581009401931	0.0012	True	5	4	-1.4366669898418762	0.32502448624526026	Significant
Cherp__1	0.0008582093284364	0.0012	True	5	4	-2.66275891335598	0.9304377518776116	Significant
Atp1a1__1	0.0008590311488352	0.0012	True	5	4	-2.751073186989489	0.08346725214066876	Significant
Atp6v1c1__1	0.0008591130984833	0.0012	True	5	5	-1.9809205143976083	0.4066118277532997	Significant
Ccdc57__1	0.0008594634422917	0.0012	True	10	5	-1.0304116896610216	0.13393265708068375	Significant
Ints9__1	0.000861801989674	0.0012	True	5	5	-2.3114175526778125	0.25839435513056314	Significant
Osgep__1	0.0008660987201722	0.0012	True	5	4	-1.8960137655676637	0.3799602883044497	Significant
Mrps6__1	0.0008661417208916	0.0012	True	10	5	-0.9693943671763552	0.045110681629733716	Significant
Ncapd3__1	0.0008695817313984	0.0012	True	5	4	-1.7702771281523022	1.0324729555992567	Significant
Mettl3__1	0.000870688034835	0.0012	True	5	4	-2.657162881791476	0.9537644176892555	Significant
Aip__1	0.0008711137490777	0.0012	True	5	4	-2.99427585676431	0.8240943352275386	Significant
Ccs__1	0.0008771222220551	0.0012	True	5	3	-2.114179006029666	0.09000365385735151	Significant
Cog2__1	0.0008793532872383	0.0012	True	5	4	-2.6514878191307587	1.1483089194119707	Significant
Flvcr1__1	0.0008805751264158	0.0012	True	5	5	-1.7607617316362683	0.6455257285731913	Significant
Prpf19__1	0.0008834369991245	0.0012	True	5	5	-2.6925041735497914	0.4937369622147739	Significant
Exosc5__1	0.0008880922180245	0.0012	True	5	3	-2.362565752968733	0.34509867239802633	Significant
Rpl13__1	0.0008894721592736	0.0012	True	5	4	-1.6648706750365376	0.08780475476872979	Significant
Bptf__1	0.0008950902898268	0.0012	True	10	6	-0.9586812348578317	0.3977267775000438	Significant
Vps54__1	0.0008973744725784	0.0012	True	5	5	-2.9475461485017105	0.7901695398728328	Significant
Ddx21__1	0.0009008358107837	0.0013	True	5	4	-2.774386415557176	0.5730571410826634	Significant
Pex13__1	0.0009044396944907	0.0013	True	5	4	-1.6232360425761598	0.15625495952553872	Significant
Ppp1r12a__1	0.0009055456198574	0.0013	True	5	4	-2.0099557692036027	0.5370552523963702	Significant
Rab7a__1	0.000908730805254	0.0013	True	5	4	-2.534913547616395	0.19381158760298192	Significant
Eipr1__1	0.0009127588765567	0.0013	True	7	4	-1.3204317628070856	0.5051310358741786	Significant
Npm3__1	0.0009135703909485	0.0013	True	8	5	-0.9489976258367402	0.4078635565989029	Significant
LOC100759692__1	0.0009174166059253	0.0013	True	4	3	-2.1771444747417315	0.5268997485907939	Significant
Tti2__1	0.0009242210782505	0.0013	True	5	4	-3.7649054338402883	1.344038153032742	Significant
Lin52__1	0.0009308393527323	0.0013	True	5	4	-1.3922966151846738	0.4627609138187832	Significant
Snapc2__1	0.0009346573781488	0.0013	True	5	4	-1.7524469501179527	0.028719615030491724	Significant
Rpl11__1	0.0009392589944794	0.0013	True	5	5	-2.2593255059858133	1.072445056054728	Significant
Ndufb11__1	0.0009444679175217	0.0013	True	5	4	-2.435832772268448	0.3957268408898238	Significant
Cnbp__1	0.00094661082256	0.0013	True	5	4	-1.6631918647412511	0.4354670168368553	Significant
Vps35__1	0.0009536641949297	0.0013	True	5	5	-2.13975387067517	0.46393891184901925	Significant
Slc35b1__1	0.0009548944561314	0.0013	True	5	5	-3.348024227857894	0.2434465697313615	Significant
Topbp1__1	0.000955026979667	0.0013	True	5	3	-1.8216887404458517	0.5229784974035258	Significant
Rpa2__1	0.0009566746940561	0.0013	True	5	5	-1.6640599759365493	0.5415289484966531	Significant
Palb2__1	0.0009596051340146	0.0013	True	5	5	-1.992697055620274	0.5517425083521216	Significant
Hspa13__1	0.0009598338528157	0.0013	True	5	4	-2.578868065428409	0.3353093295130403	Significant
Senp1__1	0.0009636942093018	0.0013	True	5	5	-1.4156458829516905	0.384088386522918	Significant
Mrpl51__1	0.0009651906816521	0.0013	True	5	4	-2.2287100667024853	0.6588453341519314	Significant
Med17__1	0.0009664821865191	0.0013	True	5	3	-2.1174263961104836	0.3446077391387349	Significant
Arid1a__1	0.0009706270073658	0.0013	True	5	4	-2.4734481129789905	0.6942778498169284	Significant
LOC100774417__1	0.0009752645799012	0.0013	True	5	5	-2.276375400289156	0.21933410361901048	Significant
Ddx24__1	0.0009769960440823	0.0013	True	6	4	-1.8412126192207694	0.17791871134468001	Significant
Vps54__2	0.0009781158864832	0.0013	True	5	5	-2.508777794692315	1.0607517841365037	Significant
Chmp4b__1	0.0009865644532695	0.0013	True	5	5	-2.4414641640346595	0.25119315890544813	Significant
Eif2b2__1	0.0009947549778073	0.0013	True	5	4	-2.9033493108716706	0.22914315486404965	Significant
Ndufaf5__1	0.000995465335308	0.0013	True	5	5	-1.4148516362823769	0.5706608393580341	Significant
Orc3__1	0.0009979528028867	0.0013	True	5	4	-1.7391987478569215	0.8402284494012865	Significant
Dars1__1	0.0010036176811501	0.0013	True	6	4	-1.5031017321068187	0.08618821335157455	Significant
Mrpl17__1	0.00100511243858	0.0013	True	5	4	-1.771804243422597	0.4420781513663014	Significant
Aamp__1	0.0010064024945965	0.0013	True	5	4	-2.7408573744353135	0.9706347196415424	Significant
Znf638__1	0.0010158374158063	0.0013	True	10	6	-0.8328397047975238	0.14603426837329098	Significant
Cpsf6__1	0.0010184731331033	0.0013	True	5	3	-1.9754249261716894	0.9929544363709762	Significant
Acbd4__1	0.0010232254016196	0.0013	True	10	5	-0.8867406696013862	0.15406654422461474	Significant
Gfm1__1	0.0010280689361202	0.0013	True	5	5	-2.217602348409667	0.6927268533381681	Significant
Msh5__1	0.0010299244101218	0.0013	True	10	6	-0.975420722722133	0.5034193863293865	Significant
Dnttip2__1	0.0010310845593596	0.0013	True	5	4	-1.7036620053802998	0.5211500698476729	Significant
Cactin__1	0.0010316037004665	0.0013	True	5	3	-2.4238459684780027	0.35197942568176066	Significant
Igbp1__1	0.0010337576511836	0.0013	True	5	5	-2.2343024322358054	0.26817603877613794	Significant
Nasp__1	0.0010352330576456	0.0013	True	10	5	-0.8626194838680532	0.1711020372015207	Significant
Rps20__1	0.0010404154088761	0.0013	True	5	4	-2.2481139009527493	0.24321997599496978	Significant
Phax__1	0.001044028437915	0.0013	True	5	3	-2.1010320218775402	0.3362472900765329	Significant
Cog7__1	0.0010473236321596	0.0013	True	5	4	-2.3088392599857777	0.32141911428268477	Significant
Atp6v0c__1	0.0010498094455532	0.0013	True	5	4	-2.5783767613174766	0.5478734298352252	Significant
Ppp2cb__1	0.0010514640953556	0.0013	True	8	5	-1.0448225577584291	0.4804589809227299	Significant
Psmd7__1	0.0010583674243354	0.0013	True	5	4	-2.7620456578545047	1.083473126489077	Significant
Ndufs1__1	0.0010630054021869	0.0014	True	5	4	-1.7313603661983885	0.2411569476799018	Significant
Gtf3c2__1	0.0010630676222084	0.0014	True	5	5	-2.1977234658776847	0.5786501956364863	Significant
Prelid1__1	0.0010633162387208	0.0014	True	5	4	-2.784264830194176	0.6077783691784658	Significant
Blm__1	0.0010672229750649	0.0014	True	5	4	-1.561199639237961	0.3262446459473383	Significant
Nsl1__1	0.0010675151165807	0.0014	True	5	3	-1.7598559712487976	0.4022132959701083	Significant
Son__1	0.0010691014748967	0.0014	True	5	4	-1.7167675987169446	0.23645820192869	Significant
Ppp1cb__1	0.0010712037554178	0.0014	True	5	5	-3.101948473720752	0.43512877303000447	Significant
Bag6__1	0.0010798076369355	0.0014	True	5	3	-1.949720572308787	0.5551849923956209	Significant
Rpa3__1	0.0010798076369355	0.0014	True	5	3	-1.949720572308787	0.4328607825170358	Significant
Rtel1__1	0.0010815302415049	0.0014	True	5	4	-2.4472070070382643	0.7751926966562993	Significant
Commd4__1	0.001085803699905	0.0014	True	10	5	-1.166892467305364	0.09303650625645994	Significant
Ipo7__1	0.0010892934788417	0.0014	True	5	4	-1.78070153028682	0.40788826263303596	Significant
Mcm5__1	0.0010902986025743	0.0014	True	5	3	-2.1488737272806335	0.7331206861133975	Significant
Lamtor3__1	0.001098963259504	0.0014	True	5	5	-2.2745606035418016	0.2614876375177016	Significant
Rce1__1	0.0010995321104983	0.0014	True	10	5	-0.7335544202899636	0.11108728501346933	Significant
Mis18a__1	0.0011022181388401	0.0014	True	5	4	-1.6275185162361352	0.6562654709995589	Significant
Nme6__1	0.0011039554043366	0.0014	True	5	4	-2.4887854561214944	0.23352615043911856	Significant
Ess2__1	0.0011149803601886	0.0017	True	5	5	-2.0468685152246224	1.130556033181156	Significant
Immt__1	0.0011198200412325	0.0017	True	5	3	-1.8151844973495896	0.09203814045764899	Significant
Srp19__1	0.0011201578493503	0.0017	True	5	4	-1.9475461485017096	0.4711261731211438	Significant
Mrpl58__1	0.0011206028281741	0.0017	True	5	4	-1.7096037109242475	0.42769030891101906	Significant
Rbm17__1	0.0011285669451484	0.0017	True	5	5	-1.6132377432580338	0.6159090896518982	Significant
Pop7__1	0.0011313511580126	0.0017	True	5	4	-2.588340353788266	0.5059695942723735	Significant
Smg6__1	0.0011354097248188	0.0017	True	5	5	-1.7398792832277752	1.1786108326710563	Significant
Mvk__1	0.0011364262171983	0.0017	True	5	4	-2.4560334725064443	0.4544257250318485	Significant
LOC100770826__1	0.0011367238225052	0.0017	True	5	5	-1.5444991211425807	0.4459581918357426	Significant
Ipo9__1	0.0011373082563347	0.0017	True	5	5	-2.8986520066297743	1.0722094914180298	Significant
LOC100760422__1	0.0011402026027408	0.0017	True	5	4	-1.7757010624392133	0.05545759801916188	Significant
Eif2s2|Ankrd55	0.0011481257405195	0.0017	True	3	3	-3.9280332292251927	0.79495547065928	Significant
Top2a__1	0.0011503058635035	0.0017	True	5	3	-2.3754613572340775	0.509449785990365	Significant
Cdk2__1	0.0011651980477232	0.0017	True	5	5	-1.4410361175123025	0.2724300235801508	Significant
Marchf6__1	0.0011674033898027	0.0017	True	5	4	-1.6941087594118862	0.4450427439148109	Significant
Letm1__1	0.0011674033898027	0.0017	True	8	4	-1.624794938043775	0.140267174905901	Significant
Rpap1__1	0.0011890822657001	0.0017	True	5	5	-2.39835098726664	0.6016177456882922	Significant
LOC100766809__1	0.0011933716815172	0.0017	True	5	3	-1.5222086786650924	0.8506234144419732	Significant
Pusl1__1	0.0011933859365412	0.0017	True	5	4	-1.4392322465131373	0.5623681426933124	Significant
LOC100773835|LOC100773545	0.0011937407462466	0.0017	True	3	3	-3.657105864008426	0.6505155037300866	Significant
Eif5__1	0.0011947135535972	0.0017	True	6	3	-1.6460431133605917	0.3588733872655306	Significant
Gtf2e2__1	0.0011951610677218	0.0017	True	5	3	-2.2927566984840015	0.12993632447274753	Significant
Rangap1__1	0.0011982593082662	0.0017	True	5	4	-2.9533019401309435	1.2388670916190225	Significant
Vps13d__1	0.001203997354326	0.0017	True	6	5	-1.8083027825865996	0.4019907842802098	Significant
Exoc5__1	0.0012072248744119	0.0017	True	5	4	-1.980915379974016	0.44152045952226576	Significant
Pfkfb3__1	0.001209089497239	0.0017	True	5	3	-2.1015335611143064	0.7997934664251887	Significant
Lin9__1	0.0012140577332753	0.0017	True	5	3	-2.3498472276619013	0.9371965247524531	Significant
Eif4g1__1	0.0012201736914817	0.0017	True	5	3	-2.09765536742361	0.7470068735093535	Significant
Rab6a__1	0.0012282954362669	0.0017	True	5	4	-1.81130507999369	0.6746860655039583	Significant
Pfdn5__1	0.0012378841279412	0.0017	True	5	4	-1.7361616813176488	0.305239976151301	Significant
Mcrs1__1	0.0012400203288151	0.0017	True	5	3	-1.8885179917871946	0.5565222866040704	Significant
Park7__1	0.0012406840767858	0.0017	True	5	4	-1.4534381679108397	0.1496322058628323	Significant
Atp1b3__1	0.0012424364551524	0.0017	True	5	4	-1.6772679922640796	0.47425235325807225	Significant
Dgcr8__1	0.001254535371401	0.0017	True	5	5	-2.751073186989489	0.5044132760563356	Significant
Ltn1__1	0.0012607765964959	0.0017	True	5	3	-1.2719244739376487	0.20838456080753387	Significant
Dkc1__1	0.0012684448733321	0.0017	True	5	3	-1.819728031131166	0.4876971946997524	Significant
Stx12__1	0.0012694800171775	0.0017	True	5	4	-2.0054247322372936	0.5303058690883365	Significant
Btg1__1	0.0012709060986402	0.0017	True	5	4	-1.7680367474893854	0.4877404456245423	Significant
Cenpe__1	0.0012819600547292	0.0017	True	5	5	-1.2968562669433574	0.06359360329372174	Significant
Uri1__1	0.0012879328263141	0.0017	True	5	4	-1.9808294004850913	0.9745276360073569	Significant
Mtrf1l__1	0.0012928030698374	0.0017	True	4	4	-2.470587094417021	0.22469598817286746	Significant
Sdha__1	0.0012947022873872	0.0017	True	5	3	-2.0720492177254903	0.7422894763393307	Significant
Pus1__1	0.0012999116795496	0.0017	True	5	5	-1.2615679452539654	0.45026928742172345	Significant
Rnf40__1	0.001302270399542	0.0017	True	5	3	-1.8665313535136925	0.40359641291314374	Significant
Rpap2__1	0.0013065930889505	0.0017	True	5	5	-2.5258993428359204	0.5308674725396763	Significant
Mrpl41__1	0.0013074905479947	0.0017	True	5	3	-2.3176973921723167	0.6337615704117576	Significant
Eif4g2__1	0.0013246721729501	0.0017	True	5	3	-1.8488131873795686	0.40637499841700275	Significant
Elf2__1	0.001329775311012	0.0017	True	5	4	-2.0481668682304943	0.28011204995367234	Significant
Poc1a__1	0.0013311060380585	0.0017	True	5	5	-1.7409055086609844	0.25511411104565573	Significant
Ctc1__1	0.0013393556272654	0.0017	True	5	4	-2.9033032939981376	0.7705817454301366	Significant
Cul1__1	0.0013395875263758	0.0017	True	5	3	-2.057188097815298	0.19123670110680707	Significant
Traip__1	0.0013405974102349	0.0017	True	5	4	-1.4047687395947352	0.21032811145247632	Significant
Thoc1__1	0.0013412785178843	0.0017	True	5	3	-1.8213624056826045	0.45438938374698806	Significant
Farsb__1	0.0013623897791223	0.0017	True	5	5	-2.614501315906022	0.34488668756867835	Significant
Glrx3__1	0.0013639509962979	0.0017	True	5	4	-1.7469213633698082	0.5173428665303315	Significant
Mfn2__1	0.0013679041338329	0.0017	True	5	4	-1.973497787518696	0.5737084931630085	Significant
Mtrex__1	0.0013762471775322	0.0017	True	5	4	-2.2832732133148577	0.14178525967777064	Significant
Mpi__1	0.0013787234786144	0.0017	True	5	5	-2.8459364280778057	1.5668601968740792	Significant
Med16__1	0.0013805739868506	0.0017	True	5	4	-1.5409998375855727	0.63365782103323	Significant
Pgp__1	0.001390581944655	0.0018	True	5	4	-2.63815117822178	0.8232083210369998	Significant
Ube2k__1	0.0013932272463871	0.0018	True	10	5	-0.8732602947090786	0.3502973676400263	Significant
Nat10__1	0.0014019497265039	0.0018	True	5	4	-1.9177065654836523	0.23947219071683787	Significant
Aasdhppt__1	0.0014026081860083	0.0018	True	5	3	-1.8323675795329737	0.4057028179865427	Significant
Mrps18c__1	0.0014054081269006	0.0018	True	5	4	-1.7949880706002639	0.1923297909710537	Significant
Tmed2__1	0.0014150483709479	0.0019	True	5	4	-1.720626686857633	0.23812481104261063	Significant
Dnajc11__1	0.0014196932635639	0.0019	True	5	4	-1.6400487971049877	1.5467903916565218	Significant
Gnl3__1	0.0014239611185538	0.0019	True	5	4	-2.600768698111092	0.5671221072996169	Significant
Lbr__1	0.001427071051589	0.0019	True	5	4	-2.753838213556004	0.20441994390751977	Significant
Rnf20__1	0.0014307707102354	0.0019	True	5	4	-1.1842230666158757	0.5739672335371985	Significant
Paics__1	0.0014407951149121	0.0019	True	4	3	-2.502226395518836	0.4175855243441162	Significant
LOC100760000|LOC103163371	0.0014418092831867	0.0019	True	4	3	-1.9078935907556311	1.1664929063482288	Significant
Alyref__1	0.001446564373363	0.0019	True	5	4	-2.2860924364181487	0.7004105102742506	Significant
Tfdp1__1	0.001451753001552	0.0019	True	5	3	-1.8213747836070997	0.09693820165256134	Significant
Psmb5__1	0.0014546980912223	0.0019	True	5	4	-2.3845382086110956	0.45626458400778724	Significant
Wdr59__1	0.0014596343475045	0.0019	True	5	3	-1.5660283561697934	0.41179937133392575	Significant
LOC100771675|LOC100764952	0.0014617635783228	0.0019	True	7	4	-1.1325899720854664	0.18898860032731862	Significant
Rps18__1	0.0014645905961752	0.0019	True	4	4	-2.8304632710518867	0.6374488372002036	Significant
Mrps12__1	0.0014655826141541	0.0019	True	5	4	-1.6329475534110527	0.9840474286753097	Significant
Pex19__1	0.0014668053070623	0.0019	True	5	3	-1.8153775744622251	0.5347837077738925	Significant
Xrn2__1	0.0014675681618651	0.0019	True	5	4	-2.1385817035698396	0.7362600547730244	Significant
Lyrm2__1	0.0014686017092335	0.0019	True	5	3	-1.6027337670697233	0.43830033673913654	Significant
Pirt__1	0.0014698065062306	0.0019	True	10	5	-0.5934270750001083	0.2852511199949637	Significant
Ccdc93__1	0.0014716015799128	0.0019	True	5	5	-1.4763595163174625	0.12483059758782956	Significant
Bcas2__1	0.0014761290156658	0.0019	True	5	4	-1.4800225108213894	0.30561921654395563	Significant
Fnta__1	0.0014849276741063	0.0019	True	5	4	-2.082330896797073	0.6157174324825732	Significant
Snrpa1__1	0.0014859300046359	0.0019	True	5	4	-1.8974836270011033	0.35787189286828336	Significant
Taf1d__1	0.0014859300046359	0.0019	True	5	4	-1.653819563424922	0.2360113101605795	Significant
Mtif2__1	0.0014901453350769	0.0019	True	5	4	-1.951861692470896	0.5991510210211293	Significant
Washc3__1	0.0015024911963004	0.0019	True	5	3	-1.0599540223089385	0.7736297224984967	Significant
Sf3b6__1	0.0015045775063886	0.0019	True	5	3	-1.804299513821699	0.4512011184590974	Significant
LOC100754077__1	0.001510324815585	0.0019	True	5	3	-2.2558689842458413	0.8377218408621374	Significant
Sbno1__1	0.0015178658737962	0.0019	True	5	4	-2.6258068962193684	0.2729313974106697	Significant
LOC100771319__1	0.0015178658737962	0.0019	True	5	4	-2.7048637337651438	0.6551754199784156	Significant
Nr2c2|Mrps25	0.0015192357789772	0.0019	True	3	3	-3.3435320867391325	1.3448502288374797	Significant
Nmd3__1	0.0015211283462874	0.0019	True	5	4	-2.005342213056055	0.8696973743472445	Significant
Qki__1	0.0015226521529155	0.0019	True	5	3	-2.1636706167459985	0.27151487614949377	Significant
Zbtb7a__1	0.0015260319125359	0.002	True	5	4	-1.4365787231520264	0.3209026991706997	Significant
Zbtb2__1	0.0015426690164715	0.002	True	5	4	-1.5409372790834068	0.28767025072767444	Significant
Snrnp40__1	0.0015449388228636	0.002	True	5	4	-1.2381971144358723	0.2769152558534906	Significant
Rft1__1	0.0015451162864837	0.002	True	5	3	-2.103372383070883	0.2813120957921431	Significant
Elob__1	0.0015535241116952	0.002	True	4	4	-3.052133545445068	0.3559631467323704	Significant
LOC100767106__1	0.0015565330596406	0.002	True	7	4	-1.1614634603995642	0.2491489382802006	Significant
Gins3__1	0.0015575650736192	0.002	True	5	5	-2.307508579901177	0.9031116834515791	Significant
Eif3e__1	0.0015626753956928	0.002	True	5	5	-2.066906127814771	0.8218114315521297	Significant
Anp32b__1	0.0015664476942277	0.002	True	10	5	-0.839631597611947	0.18774412857083717	Significant
Idi1__1	0.0015675661678853	0.002	True	5	4	-1.9683405119817803	0.8851922073893557	Significant
Noa1__1	0.0015744654033922	0.002	True	5	4	-1.7419310046329677	0.08120170476524091	Significant
Ciapin1__1	0.0015780642241303	0.002	True	5	4	-2.3747522599717477	0.7403650277746764	Significant
Wbp11__1	0.00157849110182	0.002	True	5	5	-2.6535189697181787	0.6447619982334472	Significant
Efl1__1	0.0015825958344835	0.002	True	5	3	-2.2091911912603486	0.30282563066079715	Significant
Atp6v1e1__1	0.0015863767785665	0.002	True	5	3	-1.5081065776288578	0.42259068299560315	Significant
Tmem126b__1	0.0015923410441738	0.002	True	5	4	-2.430590390575811	0.5512122528441225	Significant
Tsg101__1	0.0015923410441738	0.002	True	5	4	-1.429484604147486	0.2818651543146897	Significant
Tars1__1	0.0015933972708885	0.002	True	5	4	-1.6952156582279714	0.236091210071622	Significant
Grb2__1	0.0015978774248434	0.002	True	5	4	-2.7302085013398787	0.3871467456955407	Significant
Strada__1	0.001598570591207	0.002	True	5	3	-1.5548472595498024	0.23959352025754688	Significant
Fam20c__1	0.0016214722068753	0.0021	True	5	4	-1.289483523185473	0.11995840001109306	Significant
Atp6v0d1__1	0.0016283337564896	0.0021	True	5	4	-1.8606006195948088	0.2968357895264092	Significant
Ppp1r8__1	0.0016305665875212	0.0021	True	5	3	-1.8576155471491118	0.4581167828866324	Significant
Pan2__1	0.0016332789294745	0.0021	True	6	4	-1.5577141307298596	0.11373542991076258	Significant
Cenpk__1	0.0016338721613076	0.0021	True	5	3	-1.972680322923416	0.1283251754054598	Significant
Dhps__1	0.0016384511100643	0.0021	True	5	4	-1.349958741399344	0.9266326783742446	Significant
Nfu1__1	0.0016575209352243	0.0021	True	5	4	-1.9446291846447896	1.1331201179509043	Significant
Jagn1__1	0.0016638416246001	0.0021	True	5	4	-2.0120526963750054	0.6599211757214982	Significant
Nup54__1	0.0016708371388047	0.0022	True	5	4	-2.2476700127085416	0.3951377883428541	Significant
Srsf3__1	0.0016794970511094	0.0022	True	5	3	-2.211876208171076	0.5242271591077959	Significant
Cdk4__1	0.0016845557737724	0.0022	True	5	3	-2.030737263456987	0.3093091829462049	Significant
Pdcd11__1	0.0016860392746786	0.0022	True	5	4	-2.482218594423087	0.10221555340722037	Significant
Eif2b3__1	0.0016943886816953	0.0022	True	5	4	-2.0072516917699557	0.6324523168605499	Significant
Gtf2a1__1	0.0016946382710505	0.0022	True	5	4	-1.7777642975638728	0.5866854320515307	Significant
Smarcb1__1	0.0016946798528232	0.0022	True	5	5	-1.4785235199665763	0.1663101991319895	Significant
Dnm2__1	0.0016995098696593	0.0022	True	5	3	-1.4758768366382196	0.9674660448453113	Significant
Donson__1	0.0017121593133687	0.0022	True	5	4	-2.5209405860042207	0.5349933278299303	Significant
Tdp2__1	0.0017164002991267	0.0022	True	5	4	-1.5453513742888507	0.8010202850449293	Significant
Mtx3__1	0.0017167093844793	0.0022	True	10	5	-1.0629261576712243	0.4096826388959194	Significant
LOC100760484__1	0.0017202082109534	0.0022	True	5	5	-2.923424290155981	0.6511723351370204	Significant
Pam16__1	0.0017231126273093	0.0022	True	5	4	-1.9541234038925785	0.399980031546225	Significant
Prkar1a__1	0.0017246469232179	0.0022	True	5	5	-2.2812911682212076	1.0730420842098174	Significant
Fancm__1	0.00172682137871	0.0022	True	5	3	-1.2412800598787401	0.7481411674524479	Significant
Naa15__1	0.0017371381468283	0.0022	True	5	3	-1.356475644091961	1.1568706618139428	Significant
Cenpi__1	0.0017391726817832	0.0022	True	5	5	-1.4132915910979618	0.5110951046372628	Significant
Rps3a__1	0.0017564480455834	0.0022	True	5	3	-2.175979706232263	0.3022616416372989	Significant
Xrn1__1	0.0017565153719064	0.0022	True	5	4	-1.678888185937256	0.56132437944329	Significant
Pdha1__1	0.0017647132646958	0.0022	True	5	4	-1.7195859294891596	0.22354916834434896	Significant
Rela__1	0.0017777519060642	0.0022	True	5	4	-1.8230315592389734	0.22155841132134765	Significant
Mnt__1	0.0017805060640058	0.0022	True	5	4	-1.2934563137096349	0.3490341599189047	Significant
LOC100753866__1	0.0017805670273427	0.0022	True	5	3	-1.940968065595263	0.3556559543769023	Significant
Snrpd1__1	0.0017881675330659	0.0023	True	5	3	-1.9368768501691926	0.6821613589623435	Significant
Map3k14__1	0.0017952489925226	0.0023	True	5	4	-2.069015953900513	1.0997174823322482	Significant
Supt7l__1	0.0017956253053313	0.0023	True	5	5	-1.5694139655761765	0.28186515431468995	Significant
Bzw2__1	0.0018049058006803	0.0023	True	5	3	-1.7271452325876056	0.16889133187333497	Significant
Cenpp__1	0.0018109460732254	0.0023	True	5	4	-1.551106868760448	0.1613368999158333	Significant
Sgo1__1	0.0018117113479816	0.0023	True	5	4	-1.4675856111373422	0.09326956485148438	Significant
Dcps__1	0.0018121767096996	0.0023	True	5	4	-1.6590172600041964	0.8678098968581206	Significant
Pnkp__1	0.001813107702082	0.0023	True	5	4	-2.0473862654096298	0.8886119455822576	Significant
Rpl9__1	0.0018173058736622	0.0023	True	5	3	-2.0809125145359846	0.8917225660195068	Significant
Med10__1	0.0018315684137504	0.0023	True	5	4	-1.7837387342928674	0.40670881480291277	Significant
CUNH1orf131__1	0.0018376748108105	0.0023	True	6	4	-1.363476562738902	0.11561287828306739	Significant
Rad21__1	0.001844975456261	0.0023	True	5	4	-1.6499131303367554	0.5673918385315787	Significant
Lsm11__1	0.0018479579197984	0.0023	True	5	4	-2.300579883751033	0.8496205061245873	Significant
Kansl3__1	0.0018615373898093	0.0023	True	10	5	-0.8081466650198464	0.18053319359615255	Significant
Cd2ap__1	0.0018702235647656	0.0024	True	10	5	-1.3240152036547683	0.4456745440474899	Significant
Plk1__1	0.0018710566326708	0.0024	True	5	4	-1.5203426134104665	1.1720005922529155	Significant
LOC100763175__1	0.0018780406966878	0.0024	True	5	3	-1.70996531842527	1.621169883502301	Significant
Tlk2__1	0.0018796520423531	0.0024	True	5	4	-1.8617443977132118	0.14863969749288947	Significant
Atp2a2__1	0.0019112123952376	0.0024	True	5	5	-2.3706873481797475	0.7190472358337586	Significant
Srp72__1	0.0019176978587626	0.0024	True	5	3	-1.2032704976763635	0.5746989351153545	Significant
Katnb1__1	0.001927031669501	0.0024	True	5	5	-2.150760016991661	1.1929946429212095	Significant
Ice1__1	0.0019319389149362	0.0024	True	5	5	-1.4861160645574791	0.866634941966118	Significant
Setdb1__1	0.0019351724583562	0.0024	True	5	3	-1.90186745122319	0.3204708330210037	Significant
Utp4__1	0.0019370244948241	0.0024	True	5	3	-1.753689801741613	0.0980640608675957	Significant
Hacd2__1	0.0019494016108317	0.0024	True	5	3	-1.959181454169485	0.17257999338260147	Significant
Commd5__1	0.0019514531215554	0.0024	True	5	4	-2.5526583938016247	0.48447286523917343	Significant
Dhfr__1	0.0019633887603111	0.0024	True	5	3	-1.6910889980587847	0.6138083675601193	Significant
Heatr3__1	0.0019656042895612	0.0024	True	5	4	-2.267874755732278	0.5505295970984736	Significant
Fignl1__1	0.0019660071671831	0.0024	True	5	4	-1.597123750238352	0.2962371010845047	Significant
LOC100762735__1	0.0019675024195889	0.0024	True	4	4	-2.4533086944005578	0.7599727540002756	Significant
Smg7__1	0.0019726945762775	0.0024	True	5	4	-1.5328917007373788	0.1266826621287546	Significant
Eny2__1	0.0019758778113219	0.0024	True	5	3	-2.1622993530420014	0.304651843543244	Significant
Nars2__1	0.0019837102988324	0.0024	True	5	3	-1.8901064378372108	0.8272621418130144	Significant
Rpia__1	0.0019855942347538	0.0024	True	5	4	-2.5704559225411048	0.40595244795872554	Significant
LOC100769662__1	0.0019911104982307	0.0024	True	4	4	-2.1506279225263447	0.8546427422864618	Significant
Tjap1__1	0.0019964187151074	0.0024	True	10	5	-0.9493010888728084	0.1937821925767405	Significant
Med4__1	0.0019966003408891	0.0024	True	5	3	-1.722546079180021	0.525721008338917	Significant
Tm9sf2__1	0.0020008679127905	0.0024	True	5	4	-2.1228298710209716	0.6949257805518587	Significant
LOC100756085__1	0.0020057513239248	0.0024	True	5	3	-1.4000976816759907	0.34205056219923524	Significant
Nfyc__1	0.0020104407142665	0.0024	True	5	5	-1.3508267372881848	0.27905564036975933	Significant
Brf2__1	0.002037201478531	0.0025	True	5	3	-1.9807382808178806	0.4056848946993734	Significant
Kat2a__1	0.002037201478531	0.0025	True	5	3	-1.5570058345840667	0.47902444781994485	Significant
Mrpl52__1	0.00204199514246	0.0025	True	5	3	-2.127645152594597	0.3561519316393903	Significant
Gps2__1	0.0020527478948288	0.0026	True	5	4	-1.3217505817514206	0.33330880923214157	Significant
Zbtb17__1	0.0020528886082873	0.0026	True	5	3	-1.7960954832034066	0.2192278177662984	Significant
Chordc1__1	0.0020547927188715	0.0026	True	5	4	-1.7687303644356054	0.5068090030432089	Significant
Aacs__1	0.0020773867536795	0.0027	True	6	4	-1.8857025418686875	0.3461893131519526	Significant
Trmt6__1	0.0020815146942925	0.0027	True	5	4	-1.7308247143710969	0.32519334226483854	Significant
Pc__1	0.002082559144079	0.0027	True	5	3	-1.6189766680036561	0.5185407449593007	Significant
Cep57__1	0.0020855582764817	0.0027	True	5	4	-2.695940620184894	0.37034093364659737	Significant
Psmb2__1	0.002088494540286	0.0027	True	5	4	-1.5744725417935954	0.5252523177745724	Significant
Taf12__1	0.0021139338637186	0.0027	True	10	5	-1.0097677903854265	0.1658511941904377	Significant
Pgd__1	0.0021170976037511	0.0027	True	5	3	-2.1131508221104998	0.8321153078841719	Significant
Trmt10c__1	0.0021272701556103	0.0027	True	5	3	-2.110978119463738	0.6244796041095919	Significant
Gpkow__1	0.0021299006094182	0.0027	True	5	3	-2.0758247326418093	0.6936154728276808	Significant
Exosc3__1	0.0021299006094182	0.0027	True	5	3	-2.110978119463738	0.8202858142513275	Significant
Cdk1__1	0.0021549981531423	0.0027	True	5	3	-1.8884208510188718	0.7296447666846184	Significant
Nubp1__1	0.0021566561840655	0.0027	True	5	3	-1.8553382011446806	0.2872622683835931	Significant
Utp18__1	0.002159432695271	0.0027	True	5	5	-1.8731331459002032	0.5414894707873983	Significant
Tada3|Ogg1	0.002159974796816	0.0027	True	5	3	-1.6507407245637549	0.3767912256761429	Significant
Skiv2l__1	0.0021638002508747	0.0027	True	8	5	-1.1172463114113291	0.2790219998263057	Significant
Rnaseh1__1	0.0021776202934922	0.0027	True	5	3	-1.5779977196175943	0.6709781382876773	Significant
Tmem69__1	0.0021805054308226	0.0027	True	5	5	-1.574200524757495	0.5046471352546014	Significant
Slc38a2__1	0.0021928960794154	0.0027	True	5	4	-2.105652860973736	0.38385256674729346	Significant
Chek1__1	0.0022018889722847	0.0027	True	5	3	-2.4268917257101945	0.20536154092339762	Significant
Mrpl4__1	0.0022042224658187	0.0027	True	5	5	-1.9864490947598485	0.17118115220236793	Significant
LOC100755487__1	0.0022106734378683	0.0027	True	5	5	-2.7894693702009916	0.7102796456547346	Significant
Men1__1	0.0022121738394951	0.0027	True	5	5	-2.1914383275595215	0.5023623623045432	Significant
Rfc3__1	0.0022124704459067	0.0027	True	5	3	-2.50799568106213	0.7332937569486963	Significant
LOC100767706__1	0.0022378049613342	0.0027	True	5	4	-1.5478692393615237	0.3604556901816951	Significant
Anxa6__1	0.0022593528688548	0.0027	True	10	5	-0.41000805723252065	0.264798289361509	Significant
Uxs1__1	0.0022778701296305	0.0027	True	5	4	-2.4769897484282817	0.1422025630196015	Significant
Ttc4__1	0.0022872770871709	0.0027	True	5	4	-1.646597258439021	0.5263735588169026	Significant
Znhit3__1	0.0022936193136382	0.0027	True	5	4	-2.236086455727166	0.2723419741055493	Significant
Rbm19__1	0.0022944938350278	0.0027	True	5	5	-1.697779525330112	0.46128816795486943	Significant
Dcaf13__1	0.0022992158118141	0.0027	True	5	4	-2.1843241560714755	0.38976165684941505	Significant
Taf8__1	0.0023017205176545	0.0027	True	5	4	-2.1463666175199263	0.34665653692808013	Significant
Ino80__1	0.0023156418614863	0.0027	True	5	3	-1.5874283812099215	0.16147719352902884	Significant
Polr2f__1	0.0023181909737392	0.0027	True	5	4	-1.5046313323105756	0.8906975075343783	Significant
Amt__1	0.0023295519621246	0.0027	True	10	5	-0.5436834889889878	0.1395536780391101	Significant
Dtl__1	0.0023302504352806	0.0027	True	5	4	-2.532508649222866	0.9072837425828211	Significant
Tti1__1	0.0023327804513538	0.0027	True	5	4	-2.1894280290537975	0.9148141752552927	Significant
Slc7a6os__1	0.0023434854613645	0.0027	True	5	4	-1.9950921143841365	0.7888418598415137	Significant
Dnajb12__1	0.0023514186919583	0.0028	True	5	5	-1.447362982461412	0.23781663379114526	Significant
Ddx6__1	0.0023542272727325	0.0028	True	5	4	-1.7253711591748846	0.33626267707707	Significant
Mecr__1	0.0023573436248385	0.0028	True	5	4	-1.5177508620097901	0.6418732763072473	Significant
Pcf11__1	0.0023694256157209	0.003	True	5	4	-2.3687012350140235	0.21630795091818214	Significant
Smim1__1	0.0023809577752039	0.0031	True	5	4	-2.124683416368466	0.2269587309783275	Significant
Nrf1__1	0.0023901604846459	0.0031	True	5	3	-1.8104770623216988	0.6677109637083146	Significant
Stx18__1	0.0023992870703016	0.0032	True	5	4	-1.5709536063220264	0.13704418443990468	Significant
Gtf2f2__1	0.0024012982378225	0.0032	True	5	4	-1.7633109323402192	0.518985582432567	Significant
Gmps__1	0.0024067634947605	0.0032	True	5	4	-2.012978280033859	0.6054085215384323	Significant
Lmnb1__1	0.0024072516461728	0.0032	True	5	3	-1.808224004736284	0.42797600697401444	Significant
LOC103162633__1	0.0024082025293151	0.0032	True	5	4	-2.623406281612522	0.4833915451071469	Significant
Ep400__1	0.0024090366465793	0.0032	True	5	3	-1.9362522662098913	0.3943602340735674	Significant
Ranbp3__1	0.0024129335071834	0.0032	True	5	5	-2.253091388138231	0.49037965099499436	Significant
Mrpl39__1	0.0024188776892305	0.0032	True	5	4	-1.7664300691826722	0.20471997367798886	Significant
Ppia__1	0.0024351010171119	0.0032	True	5	4	-1.2650068548670943	0.28009052520177724	Significant
Ythdf2__1	0.002438878788465	0.0032	True	5	4	-1.2650068548670943	0.7670801730796236	Significant
Scaf4__1	0.0024517804936504	0.0032	True	5	3	-1.8010293268862838	0.33967298771484594	Significant
Mis18bp1__1	0.0024611862909365	0.0032	True	5	3	-1.8915365976113956	0.8750552835655162	Significant
Yipf4__1	0.0024644477398306	0.0032	True	5	3	-1.5965172774711394	0.11737721521286539	Significant
Ndufa6__1	0.0024658981970437	0.0032	True	5	3	-1.2146132071687834	0.7709422494545918	Significant
Cert1__1	0.0024829837210548	0.0033	True	5	3	-1.8283659976873803	0.2644666690833972	Significant
Tmc8__1	0.0024869938246606	0.0033	True	5	3	-1.252220664788297	0.7166433762682956	Significant
Trim37__1	0.0025061007007474	0.0033	True	10	5	-1.00078691190858	0.17861638951255537	Significant
Ndufaf1__1	0.0025165519932254	0.0033	True	5	4	-1.772400992104448	0.23130656341787045	Significant
Scnm1__1	0.0025198281230256	0.0033	True	5	4	-1.4606548738547225	0.3163324038012936	Significant
Gnl3l__1	0.0025317760503031	0.0033	True	5	5	-1.6749703325218288	0.3407896910878674	Significant
Tbc1d20__1	0.0025343440662238	0.0033	True	5	3	-1.7887112218581327	0.5791792032144131	Significant
LOC100759534|LOC100773524|LOC100763630|LOC113832459	0.0025472938746626	0.0033	True	3	3	-2.1685744843291155	0.06344204580998457	Significant
Map3k3__1	0.0025487308398283	0.0033	True	10	5	-0.788891915751391	0.07265937975320963	Significant
Nup42__1	0.0025822915310275	0.0035	True	5	3	-1.321957756308784	1.2453898042526625	Significant
Copz1__1	0.0025822915310275	0.0035	True	5	3	-1.6147412313247598	0.41785615021260386	Significant
Tpx2__1	0.0025975897807958	0.0035	True	5	4	-1.467479043932875	0.03340200555301795	Significant
Ddrgk1__1	0.0025987829653288	0.0035	True	5	3	-1.810052543576157	0.8622328301186853	Significant
Erh__1	0.0026036920622597	0.0035	True	8	4	-0.46694935722906933	0.357123545441611	Significant
Dmxl1__1	0.0026340568386429	0.0035	True	5	4	-1.6565327679733362	0.506729254611463	Significant
Mtss2__1	0.0026444961259714	0.0035	True	5	3	-1.3585599730704447	0.9006839663562322	Significant
Zc3h10__1	0.0026510404886016	0.0035	True	5	4	-1.8676619102625787	0.40034234562828463	Significant
Paip1__1	0.0026601064435029	0.0035	True	5	3	-1.4335568455494518	0.4954630761231093	Significant
Elp5__1	0.0026702840227603	0.0035	True	5	4	-1.4639941263770988	0.2960240456631133	Significant
LOC113837005|LOC100767993	0.0026775036316244	0.0035	True	6	5	-1.198209181983691	0.4518390763916426	Significant
Mtmr9__1	0.0026799931015567	0.0035	True	5	3	-1.5930532775523598	0.4763847150198255	Significant
Vars1__1	0.002681526936461	0.0035	True	5	3	-1.560827597984741	0.7613937918670063	Significant
Rpp40__1	0.0026861319523767	0.0035	True	5	3	-1.7633922589220212	0.454425725031849	Significant
Rbm42__1	0.0026996788662162	0.0035	True	5	4	-2.340675688386074	0.9966438237131767	Significant
Folr1|Numa1	0.0027103438434077	0.0035	True	5	4	-2.1027133627309462	0.4034634145882569	Significant
Vps11__1	0.002713486213851	0.0036	True	5	3	-1.9713195101537226	0.47145554381092347	Significant
Ttll12__1	0.0027134923852807	0.0036	True	5	4	-1.4250736002680897	0.2742330128006281	Significant
Sin3b__1	0.0027169208713614	0.0036	True	5	4	-1.674897580099728	0.43836937299492496	Significant
Nfkb2__1	0.0027295926406098	0.0036	True	5	4	-1.235873234872938	0.2526209565907661	Significant
Pabpn1__1	0.0027378041054832	0.0036	True	5	3	-1.3120766394865495	0.23206254481480063	Significant
Epn2__1	0.0027432229450665	0.0036	True	5	4	-1.3776458027250233	0.3119941001356733	Significant
Ncapg__1	0.0027507666821835	0.0036	True	5	3	-1.7552909706355688	0.5439633818687235	Significant
Eif3k__1	0.0027558067971051	0.0037	True	5	5	-1.6829303376765878	0.4605916588841093	Significant
Tpt1__1	0.0027637346491109	0.0037	True	5	3	-1.4759802743003583	1.0324481638662555	Significant
Sephs2__1	0.0027664004424512	0.0037	True	5	3	-1.7070942431037681	0.6241190193296722	Significant
Top1__1	0.0027730626874352	0.0037	True	5	3	-1.9501500400246339	0.215075149484031	Significant
Serhl2|Rrp7a	0.0027741058433446	0.0037	True	6	4	-1.327818360369314	0.5011705365401696	Significant
Plekhn1__1	0.002780247712447	0.0037	True	5	4	-1.618757488143713	0.6503852238742415	Significant
Ccne1__1	0.0027832079848786	0.0037	True	10	5	-0.4972872820490531	0.1455796502151817	Significant
Slc26a6__1	0.0027837780324605	0.0037	True	5	4	-1.1484023906549767	0.5062316740351669	Significant
Grpel1__1	0.0027860263495477	0.0037	True	5	4	-1.5183616937197355	0.2477116915308826	Significant
Birc5__1	0.0028032877067538	0.0037	True	5	4	-2.1042254612828764	0.6099386167293872	Significant
Irf5__1	0.0028037677841165	0.0037	True	5	3	-1.866671391363943	0.43511704144824614	Significant
Usp16__1	0.0028108267021045	0.0037	True	5	5	-1.741985882851309	0.5341965282792487	Significant
Ccnb1__1	0.0028124653231211	0.0037	True	5	4	-1.4605212592147079	0.6876172361840571	Significant
Oser1__1	0.0028153785787613	0.0037	True	5	4	-1.2771439685932495	0.13565066312549046	Significant
Zmat2__1	0.0028166740852614	0.0037	True	5	4	-1.9285393390016041	0.12400804334497044	Significant
Zc3h4__1	0.0028218605827655	0.0037	True	5	4	-1.635405197412626	0.45025530552596	Significant
Tmx1__1	0.0028364860119161	0.0037	True	5	4	-1.463209569258714	0.1243387783440922	Significant
Nr2c2ap__1	0.0028521490553584	0.0037	True	4	4	-1.367279029793258	0.14151909623844122	Significant
Syvn1__1	0.0028757651368469	0.0037	True	5	4	-1.4541697616692115	0.4427639608375232	Significant
Dnajc6__1	0.002878302542173	0.0037	True	5	3	-1.8630602693174991	0.6303123035381167	Significant
Dync1li1__1	0.0028856483312376	0.0037	True	7	4	-1.0627764727785842	0.34118423924625696	Significant
Abce1__1	0.0028938566676449	0.0037	True	5	4	-2.246036250860121	0.3810562492116291	Significant
Cenpn__1	0.002895887705169	0.0037	True	5	4	-2.1512112819328615	0.13344854778417936	Significant
Prpf8__1	0.002895887705169	0.0037	True	5	4	-1.5416301304565496	0.4105666088934692	Significant
Vps16__1	0.0029549649608344	0.0038	True	6	3	-1.0997549598315712	0.38616320630618833	Significant
Atr__1	0.0029592417626674	0.0038	True	5	4	-2.2324384214403277	0.6414867068838286	Significant
Eaf1__1	0.0029666440693182	0.0038	True	5	4	-1.4779511628359594	0.3082454066551845	Significant
Rab10__1	0.002973867964228	0.0039	True	5	4	-2.2845363983335423	0.21783348158707797	Significant
Trit1__1	0.0029816082303898	0.0039	True	5	3	-1.528188321389344	1.3100612157798184	Significant
Sik2__1	0.0030010304965591	0.0039	True	5	3	-0.985606349427724	0.6666904752399815	Significant
Zc3h13__1	0.0030113779169975	0.0039	True	5	3	-1.9699182915468785	0.762374134786805	Significant
Cmas__1	0.0030150981270252	0.0039	True	5	4	-1.8550664416050757	0.39413013695711424	Significant
LOC100771066__1	0.0030176878228776	0.0039	True	10	5	-0.8030134794268626	0.29696147505255677	Significant
Taf6__1	0.0030676652103491	0.004	True	3	3	-3.3127578538064926	0.4270678034280875	Significant
Ssb__1	0.0030798473612599	0.004	True	5	3	-1.9599917222820602	0.28494007906769225	Significant
Ankrd13d__1	0.0030807337416406	0.004	True	10	5	-0.6524948577277946	0.18715051450941894	Significant
LOC100754771__1	0.0030832136209435	0.004	True	5	3	-1.6380383042881383	0.2844670329392241	Significant
Adss2__1	0.0030946208773301	0.004	True	5	4	-1.9633081734387408	1.163834242860492	Significant
Lrrc75a__1	0.0031034627018308	0.004	True	5	3	-1.1162780141563393	0.25039311067660125	Significant
Srfbp1__1	0.0031061083705983	0.004	True	5	4	-1.6925190099812801	0.35712142354746046	Significant
Rbbp5__1	0.0031082051506417	0.004	True	5	4	-1.4172546622044355	1.0875104265696203	Significant
Slu7__1	0.0031093189210278	0.004	True	5	4	-1.680570300347953	0.5888160078699607	Significant
Snrpb__1	0.003117011223872	0.004	True	5	3	-1.7057017233389329	0.4800416642480798	Significant
LOC100773089|LOC118237656	0.0031263759772015	0.004	True	4	4	-1.6721372428737649	0.2893094343730611	Significant
Znf335__1	0.003129529817624	0.004	True	5	4	-1.3276289628099418	0.2369745637057415	Significant
Actr10__1	0.0031296913208414	0.004	True	5	5	-1.9504035489407028	0.6764811658319689	Significant
Ap5z1__1	0.0031497778642812	0.004	True	10	5	-0.8319377391621139	0.41453762497664004	Significant
Hdgf__1	0.0031520894580934	0.004	True	9	5	-0.8843534805268072	0.2404196566248832	Significant
Hsd17b4__1	0.0031537886032219	0.004	True	5	4	-1.7070942431037681	0.16765222737620958	Significant
Senp6__1	0.0031679160848062	0.004	True	5	4	-1.7486697648485447	0.2539927429659255	Significant
Spop__1	0.0031689720662031	0.004	True	10	5	-0.8281776527973622	0.030697226007005595	Significant
Brix1__1	0.0031752801280356	0.004	True	5	5	-1.7965003463779066	0.7005575795330281	Significant
Ndufb8__1	0.003182090976649	0.0041	True	4	4	-2.629141631510384	0.48603767245395313	Significant
Gramd4__1	0.0031853455939146	0.0041	True	5	3	-1.394764569260317	0.3087942495830867	Significant
Nol8__1	0.0031884851738	0.0041	True	5	4	-1.981967674238902	0.35867353082942566	Significant
LOC100759549__1	0.0032030155807205	0.0043	True	5	3	-1.4919053609319584	0.5826039635443387	Significant
Polr3a__2	0.003204962293927	0.0043	True	7	5	-0.8684746762499123	0.4581067531833473	Significant
Gtpbp4__1	0.0032109407768676	0.0043	True	5	4	-1.3713513479233261	0.20458067919323764	Significant
Psmc6__1	0.0032138219669709	0.0043	True	5	3	-1.2349826124770347	0.31335995291151536	Significant
Rab1a__1	0.0032206008283756	0.0043	True	6	4	-1.297276393171245	0.07313080053536453	Significant
Usp37__1	0.003226821680552	0.0043	True	5	3	-1.7650150713210748	0.2057478348469727	Significant
Pmvk__1	0.003242099693262	0.0044	True	5	5	-2.250823014014184	0.6415641979603932	Significant
Kctd10__1	0.003255257464465	0.0044	True	5	3	-1.4210888572846072	0.49052201076021	Significant
Gmeb1__1	0.003255980843086	0.0044	True	5	3	-1.6232354685182067	0.40172025147769164	Significant
Rfc5__1	0.0032576524430612	0.0044	True	5	4	-1.6852652696160217	0.3183083730504564	Significant
Bap1__1	0.0032739399948976	0.0044	True	5	4	-1.4897921507155247	0.5270277083406019	Significant
Orc6__1	0.0032743489927084	0.0044	True	5	3	-1.8793641445893345	0.6370181154957367	Significant
Ankrd17__1	0.0032888328676007	0.0044	True	5	4	-1.8367550619026702	0.539225069918908	Significant
Sec23b__1	0.0032935655897567	0.0044	True	5	4	-1.4166119389067666	0.15834559021729283	Significant
Fstl3__1	0.003305967628269	0.0044	True	5	4	-1.1650873807900464	0.30651067840946683	Significant
CUNH9orf40__1	0.0033092563753964	0.0044	True	5	4	-1.11341019491565	0.25476794853789925	Significant
LOC100751452__1	0.0033255741423877	0.0045	True	7	5	-0.9246910052697915	0.3183155749424037	Significant
Ccdc115__1	0.0033643969047414	0.0045	True	5	3	-2.3174224735316065	0.0	Significant
Rpl23__1	0.0033704892791148	0.0045	True	5	4	-1.7135856639466167	0.43762659896122585	Significant
LOC118237656__1	0.0033722100520024	0.0045	True	4	4	-2.088749866605853	0.3653461020103715	Significant
Ndufb7__1	0.0033803740826183	0.0047	True	5	4	-1.409347073172914	0.18097353112682887	Significant
Wars1__1	0.0034247913163617	0.0048	True	5	4	-2.0088084691991583	0.4315791644408849	Significant
Saraf__1	0.0034350844196293	0.0048	True	5	3	-1.464634131830691	0.3475644698860101	Significant
Polr2g__1	0.0034428308354745	0.0048	True	5	4	-1.4049205789082153	0.18691376662137246	Significant
Dnajc13__1	0.0034482201948221	0.0048	True	5	3	-1.6812199195634634	0.5416630426316901	Significant
Cenph__1	0.003454141664814	0.0048	True	5	4	-1.403535809981049	0.31434919504754977	Significant
Slc9b2__1	0.0035088220812396	0.0049	True	8	4	-0.3481799479970007	0.22890872453096756	Significant
Kdm2a__1	0.0035107283243144	0.0049	True	5	3	-1.6265750517902502	0.40849551257190164	Significant
Emc7__1	0.0035498879200361	0.0049	True	5	3	-1.0269163593890505	0.3850126848196192	Significant
Pigq__1	0.0035577546193555	0.0049	True	5	3	-1.1774501527585313	0.44349162131506953	Significant
Ctnnbl1__1	0.0035579696084106	0.0049	True	5	4	-1.6172069474087336	0.32927963684374384	Significant
Rfc4__1	0.0035772398009922	0.0049	True	5	3	-1.4503248078385378	0.6317124584632288	Significant
Gbgt1__1	0.0035784701752555	0.0049	True	5	4	-1.3166269194033366	0.13379466195082762	Significant
Mterf3__1	0.0035862292144193	0.0049	True	5	4	-1.7674483897505822	0.745471750345138	Significant
Shq1__1	0.0035986699133358	0.0049	True	5	4	-1.416030814906498	0.8130791578247556	Significant
Vezt__1	0.003613147168891	0.0049	True	5	3	-1.4463278264355397	0.9154479089628157	Significant
Rab1b__1	0.0036192330594498	0.0049	True	5	3	-1.133471833697776	0.19610131453622337	Significant
Ythdc1__1	0.0036342428197731	0.0049	True	5	3	-1.13768823720881	0.3821054435903775	Significant
Eif3l__1	0.0036365786049782	0.0049	True	5	4	-1.3956400725841667	0.2085553962535953	Significant
Morc4__1	0.0036365786049782	0.0049	True	5	4	-1.1626762097558683	0.14609208366622387	Significant
Slc3a2__1	0.0036490103734035	0.0049	True	5	4	-2.191528993294082	0.8401213887739869	Significant
Cept1__1	0.0036564525310639	0.0049	True	5	3	-1.3764935009279151	0.26324751695429005	Significant
Ecd__1	0.0036866634574772	0.0049	True	5	4	-1.7077923717421275	0.9211621624869004	Significant
Taf4__1	0.0036930098560651	0.0049	True	5	4	-1.6955046737865969	0.5063023977906058	Significant
LOC103161710__1	0.003705154431616	0.0049	True	5	3	-1.8901104739661392	0.6014280152639702	Significant
Rps6ka5__1	0.0037336609780429	0.005	True	8	4	-0.8487841626658201	0.4286473816141405	Significant
Zwint__1	0.0037481409295342	0.005	True	5	3	-0.3673029388333572	0.998425815640318	Significant
Sec14l1__1	0.0037488909845488	0.005	True	5	4	-1.3628100150111095	0.17882624766556893	Significant
Prelid3b__1	0.00375290661334	0.005	True	5	4	-1.6704516177749267	0.6176699497814238	Significant
E2f3__1	0.0037657783069571	0.005	True	5	4	-1.792291988222686	0.22290716420154033	Significant
Shroom4__1	0.0038005350657201	0.005	True	5	4	-1.2351437516811918	0.29955715806087724	Significant
LOC113833389__1	0.0038021574926195	0.005	True	5	4	-1.3963011786044441	0.39792066393986136	Significant
Dnaaf2__1	0.0038040344724005	0.005	True	5	3	-1.0571880978152983	0.5313528081782908	Significant
Washc4__1	0.0038110901277809	0.005	True	5	4	-1.4500145791670407	0.5055795155815191	Significant
Spc25__1	0.0038244079879929	0.005	True	5	3	-1.3175906869349392	0.2897588561501312	Significant
Tada2b__1	0.0038249260564706	0.005	True	5	4	-1.734215044068488	0.4799573883780473	Significant
Taf1a__1	0.0038370565455642	0.005	True	5	3	-1.4977051604923013	0.5186413209108461	Significant
Nup58__1	0.0038412518127492	0.005	True	5	4	-1.3746224422827862	0.6741823455551433	Significant
Cops4__1	0.0038507092246603	0.0051	True	5	3	-1.8741147221258052	0.5592672829853428	Significant
Idh3g__1	0.0038624372650139	0.0051	True	5	3	-1.8728105850983172	0.41014246772396507	Significant
Tspan31__1	0.0039128777821797	0.0051	True	5	4	-1.4749106140048702	0.3049819300748023	Significant
Cables2__1	0.0039232505719915	0.0051	True	5	4	-1.5030963107521518	0.2317806601867695	Significant
Hnrnpf__1	0.0039253891733577	0.0051	True	5	3	-1.7167889108543075	0.688852832510927	Significant
Myo1g__1	0.0039353088296389	0.0051	True	5	4	-1.307508579901177	0.11116607884508138	Significant
LOC103158723__1	0.0039544927078639	0.0052	True	6	4	-1.3939607259104618	0.30528214234198475	Significant
Rbm22__1	0.0039616001213709	0.0052	True	5	4	-2.1109129560991504	0.41920624135114876	Significant
Arid4b__1	0.0039695550341013	0.0052	True	5	4	-1.3650593770403927	0.6177092145207962	Significant
Wdr92__1	0.0039850243913053	0.0052	True	5	3	-1.8611384324545415	0.33965783357364937	Significant
Ubap1__1	0.004034474593888	0.0052	True	5	4	-1.6774852061480512	0.2008837879320883	Significant
Ccnd1__1	0.0040361713553381	0.0052	True	5	4	-2.070126720959458	0.630890449790944	Significant
Ube2q1__1	0.0040487929545575	0.0052	True	5	3	-1.5769241657919282	0.39309651613839985	Significant
Pggt1b__1	0.004050972159063	0.0052	True	5	3	-1.216172200533	0.5984303765277305	Significant
Dnaaf5__1	0.0040674983282793	0.0052	True	5	3	-1.2338541139127792	0.9674668562822872	Significant
Becn1__1	0.0040730704743288	0.0052	True	5	3	-1.475980274300359	0.14465449404780414	Significant
Prdx2__1	0.0040771261389435	0.0052	True	5	3	-1.6265634229990953	0.1334045479458735	Significant
LOC107977585|LOC113837470	0.004082186567527	0.0052	True	5	4	-1.3963948654533054	0.4563305779496992	Significant
Xrcc2__1	0.004082186567527	0.0052	True	5	4	-1.358263319947031	0.6281626040980706	Significant
Slc25a27__1	0.0040851825498365	0.0052	True	5	4	-1.4135269193790598	0.09760039073535498	Significant
Tert__1	0.004110499974708	0.0052	True	5	4	-1.457176068168153	0.17674086592653235	Significant
Tm2d3__1	0.0041122180515985	0.0052	True	5	3	-1.282999791322064	0.22226585741763388	Significant
Sap18__1	0.0041406900216668	0.0052	True	5	4	-1.3818484668974547	0.4964364371723014	Significant
Arl14ep__1	0.0041434085315026	0.0052	True	5	3	-1.3922966151846738	0.4568017231325482	Significant
Osm__1	0.0041536793929889	0.0054	True	5	4	-1.4003400751833808	0.45620713770070276	Significant
Rpl36al__1	0.0041606195408383	0.0054	True	6	4	-1.1613923652869358	0.23607452208708343	Significant
LOC100753355__1	0.0041675683819822	0.0054	True	5	4	-1.2111755863048224	0.2599382416174197	Significant
Pomp__1	0.004174756330346	0.0054	True	5	3	-1.2193021291676058	0.4836723942168004	Significant
Prr5l__1	0.004180509512446	0.0054	True	10	5	-0.6345336466667348	0.22403631904033394	Significant
Stt3a__1	0.0041974657439703	0.0054	True	5	3	-1.8415215564022231	0.6165443206094614	Significant
Orc2__1	0.0042104054336217	0.0055	True	5	3	-2.268445385201983	0.6172816510007876	Significant
Galk1__1	0.0042164542921657	0.0055	True	5	4	-1.3007389416893071	0.4530689874901791	Significant
Pnn__1	0.0042177709528132	0.0055	True	5	3	-1.4242048371025733	0.7901967061766787	Significant
Alad__1	0.004226375895615	0.0055	True	5	4	-2.3763370355669853	0.4612384456458254	Significant
Tns1__1	0.0042481072352815	0.0055	True	6	4	-1.1825987536749996	0.2737542633677432	Significant
Tnrc6a__1	0.0042520763467658	0.0055	True	5	4	-1.2543508603696485	0.5538326634798204	Significant
Mrps9__1	0.0042697475979756	0.0055	True	5	3	-1.3814864262932267	0.4650690424722849	Significant
Aqr__1	0.0042741776378683	0.0055	True	5	4	-1.4725742713299639	0.5216454962757554	Significant
Ankrd11__1	0.0042833594041767	0.0055	True	5	3	-1.374484271892115	0.12522719486872594	Significant
Gtf3c1__1	0.0042922750543105	0.0055	True	5	3	-1.379406799520623	0.1686193942941083	Significant
Slc66a2__1	0.0042926574360271	0.0055	True	10	5	-0.5923983189279933	0.4529870473299166	Significant
Tcea2__1	0.0043021478047914	0.0055	True	5	4	-1.164730583202457	0.34307966406502505	Significant
Adnp2__1	0.0043043570844646	0.0055	True	5	3	-1.582277455934498	0.2182369354713799	Significant
Ric1__1	0.0043043735236966	0.0055	True	5	4	-2.262129385950387	0.4600008557468443	Significant
Mlst8__1	0.0043127753333166	0.0055	True	5	3	-0.6925041735497909	0.7600222115691282	Significant
Pom121c__1	0.0043365197310243	0.0055	True	5	4	-1.8311798460999649	0.25367104932100704	Significant
LOC100755143__1	0.0043386244849115	0.0055	True	5	3	-1.3759815194537133	0.645440256322221	Significant
Edc4__1	0.0043401026135731	0.0055	True	5	4	-1.5453808494791799	0.6502040777150778	Significant
Clasrp__1	0.0043531091769125	0.0055	True	7	4	-1.0913479059107907	0.48434867082599775	Significant
Iba57__1	0.0043554817016881	0.0055	True	5	4	-2.111588805214999	1.0210430233324084	Significant
Metap2__1	0.0043651074295712	0.0055	True	5	3	-1.4178973477602503	0.9316639522833016	Significant
Moap1__1	0.004372899071547	0.0055	True	5	4	-0.9973495306226632	0.6579511519136988	Significant
Dock6__1	0.0043751521850327	0.0055	True	5	4	-1.5945438919566937	0.8159035007493612	Significant
Actr1a__1	0.0043774061690851	0.0055	True	5	4	-1.5701336069278524	0.3938691338824546	Significant
Sdhc__1	0.0043948960203176	0.0055	True	5	3	-1.5740893797643332	0.7046218982562188	Significant
Eif3a__1	0.0044376824977718	0.0055	True	5	4	-2.5850640061096226	0.907188337103553	Significant
Mrps31__1	0.0044408720837183	0.0055	True	5	4	-1.245086622596427	0.1961502931691157	Significant
Gtf3c6__1	0.0044431514118552	0.0055	True	5	4	-1.5741729169449894	0.824754000049588	Significant
Sec23ip__1	0.0044495014652835	0.0055	True	6	3	-1.4705045332171158	0.4409268253332115	Significant
Rdh5__1	0.0044907606768764	0.0055	True	5	4	-1.35221922731614	0.2287929300681548	Significant
Hnrnpc__1	0.0044921033608338	0.0055	True	5	3	-1.3099029210584157	0.47009741933537824	Significant
Rfc1__1	0.0044948986201224	0.0055	True	5	4	-1.3584115380930026	0.17691954554436232	Significant
Pik3r4__1	0.0045099793039198	0.0056	True	5	3	-1.3596293106296162	0.30386576312587893	Significant
Mea1__1	0.0045100955488257	0.0056	True	5	4	-1.3077202168692599	0.7110602877838201	Significant
Slc20a1__1	0.0045224662986434	0.0056	True	5	3	-1.619255568135822	0.5723383529757717	Significant
Tmem164__1	0.0045246402999516	0.0056	True	5	3	-0.8884856122578333	0.4124521752286655	Significant
Tmem39b__1	0.0045753824395415	0.0056	True	5	3	-1.0818629051742903	0.2326382989996248	Significant
Uspl1__1	0.0045787259533596	0.0056	True	5	4	-1.2481543654624074	0.05056636031091588	Significant
Prdm10__1	0.0045833839414901	0.0056	True	5	4	-2.0184545017785145	0.4774080069118161	Significant
Tsr1__1	0.0045983440318928	0.0056	True	4	4	-2.9627634296288172	0.5381702120043264	Significant
Vps35l__1	0.0046589938915283	0.0056	True	5	4	-1.7167889108543075	0.5368562475443551	Significant
Afg3l2__1	0.004663720355316	0.0056	True	5	4	-1.1053440949734432	0.1522819697665424	Significant
LOC100771222__1	0.0046741312335705	0.0056	True	5	4	-1.5201451484556192	0.44397818492253366	Significant
Agap1__2	0.0046930247080817	0.0056	True	4	3	-1.448872764990023	0.6556370827478994	Significant
Rpl28__1	0.0046934856439275	0.0056	True	5	4	-1.8762036742468042	0.665912565594521	Significant
Ppp1ca__1	0.0047011859584382	0.0056	True	4	4	-1.4954944407127	0.18634923330072398	Significant
Tprkb__1	0.004741748670987	0.0056	True	5	4	-1.5598975033356375	0.265455894175855	Significant
Slc10a1__1	0.0048033258926027	0.0057	True	5	4	-0.9933482778104409	0.4901168427449008	Significant
Mrpl46__1	0.0048092687252604	0.0057	True	5	3	-1.5385132737378595	0.5115883286765099	Significant
Fus__1	0.004845033604349	0.0058	True	5	4	-1.166989720216334	0.1839000099055537	Significant
Luc7l3__1	0.0048938827897684	0.0058	True	5	4	-1.737255563076816	0.5744649970918244	Significant
Faf2__1	0.0049078793500011	0.0058	True	5	3	-1.7458230232620089	0.26187351752922206	Significant
Lamtor4__1	0.0049450542775757	0.0058	True	5	4	-1.1251408751481993	0.20789619729720182	Significant
Poc1a__2	0.0049782395362854	0.0058	True	5	4	-1.8818888038082144	0.38143088864956487	Significant
Rbbp4__1	0.0049990649682233	0.0058	True	5	3	-1.319173896796077	0.2421617979061425	Significant
Polr1d__1	0.0050016182267006	0.0058	True	5	4	-1.058544486822163	0.2946846346021643	Significant
Ipo13__1	0.0050238787009861	0.0058	True	5	5	-1.568707292236393	0.121258620355512	Significant
Cep192__1	0.0050300814816674	0.0058	True	5	4	-1.5018431890584656	0.3537184343097609	Significant
Ubqln2__1	0.0050445608999783	0.0058	True	5	3	-1.0061036413429874	0.3773353013414221	Significant
Znf830__1	0.0050504078579023	0.0058	True	5	3	-1.771178486935044	0.6291237064954658	Significant
Itgb4__1	0.0050536424224927	0.0058	True	5	4	-1.1031617667048454	0.44932078821895716	Significant
Ndufaf7__1	0.0050574301690091	0.0058	True	5	3	-1.770566845660177	0.8795499546193982	Significant
Rbm10__1	0.0050808145108225	0.0058	True	5	4	-1.4361135045636149	0.11711495207015028	Significant
Prkrip1__1	0.0050820595156076	0.0058	True	5	3	-1.3149536765084664	0.5514101694421374	Significant
Slbp__1	0.005095452072487	0.0058	True	8	4	-1.0947054638941796	0.09098845960058538	Significant
Fbxo42__1	0.005112663613703	0.0059	True	5	3	-1.1232368309872574	0.7387614526929681	Significant
Coq4__1	0.0051298986496445	0.0059	True	5	4	-1.636449373452154	0.29748226444794756	Significant
Actr3__1	0.0051487148481996	0.006	True	5	4	-1.2858784420241802	0.34780120745013593	Significant
Actb__1	0.0051950733556154	0.006	True	5	3	-1.3080907179166563	0.3791519687402113	Significant
U2surp__1	0.0051950733556154	0.006	True	5	3	-1.7619059555889187	0.6329888936321321	Significant
Pglyrp2__1	0.0051988024861261	0.006	True	5	4	-1.180753871492214	0.1883687953198723	Significant
Glmn__1	0.0052064063219363	0.006	True	5	3	-0.6620217186931469	0.6406243876603787	Significant
Tnpo1__1	0.0052126661228866	0.006	True	5	4	-1.512125966032721	0.1256098737377978	Significant
Pdcl3__1	0.0052229533459931	0.006	True	5	4	-1.3254499781669955	0.3010068777031604	Significant
Chaf1a__1	0.0052477014827236	0.0063	True	5	3	-1.3306196932651946	0.2549776995640017	Significant
Tbc1d19__1	0.0052502881295792	0.0063	True	5	4	-1.293342411662104	0.2749096687145662	Significant
Stt3b__1	0.0052633184398974	0.0063	True	5	3	-1.6200995901044246	0.2713177434919285	Significant
Med31__1	0.0052686947341386	0.0063	True	5	4	-1.8930144850706552	0.4657859527996775	Significant
Txnrd1__1	0.0052783639345957	0.0064	True	5	3	-1.9924076882270076	0.3382229740221922	Significant
Lamtor1|Folr1	0.0052910242858612	0.0064	True	5	3	-1.6315575396128692	0.7640291935336473	Significant
Cpsf2__1	0.0052917561559266	0.0064	True	5	4	-1.8859324971774605	1.4131490666607622	Significant
Sfswap__1	0.0053172683243055	0.0064	True	5	4	-1.5535343386564329	0.40949048593974474	Significant
Cfap298__1	0.0053382256742126	0.0064	True	5	3	-1.6714636744786395	0.15756786287563926	Significant
Abcb7__1	0.0053759396298138	0.0064	True	5	4	-1.5344587697485212	0.45986591826412837	Significant
Rfk__1	0.0053796039404014	0.0064	True	5	3	-1.3839499410073153	0.44593786118561707	Significant
Trappc2l__1	0.0053918145825056	0.0064	True	5	3	-1.4485629732025644	0.676014847544939	Significant
Alg9__1	0.0054792475393011	0.0065	True	6	4	-1.1783486993136059	0.2828048234452276	Significant
Rplp2__1	0.0055081172772772	0.0065	True	5	4	-1.037482767742204	0.5961939257793083	Significant
Anapc15|Folr1	0.0055220581380623	0.0065	True	5	4	-0.9816516803487969	0.1911432237584252	Significant
Osbpl2__1	0.0055543102096117	0.0065	True	10	5	-0.9664689047479911	0.32669238585452326	Significant
Cnot8__1	0.005557847528749	0.0065	True	5	3	-1.73317092725145	0.6677888447181921	Significant
Gabpb1__1	0.0055622129832961	0.0065	True	5	3	-1.253501655875177	0.5499602508541366	Significant
Taf5l__1	0.0055803227901963	0.0066	True	4	3	-2.4406266174043005	1.354211286348933	Significant
Mtx2__1	0.0056062598427518	0.0067	True	5	4	-1.4116703138349502	0.24952040632658534	Significant
Lsm12__1	0.0056095174810027	0.0067	True	5	4	-1.6079061444532057	0.17240461874242308	Significant
Rpn2__1	0.0056443540285172	0.0068	True	5	4	-1.3596666839236338	0.1995022382388129	Significant
Tubgcp4__1	0.0056462215540551	0.0068	True	5	3	-1.7342244449105129	1.1042882432867098	Significant
Btbd7__1	0.0056498118607181	0.0068	True	5	4	-1.1694208049038979	0.5426876734831197	Significant
Ddx42__1	0.0056705877285604	0.0068	True	5	4	-1.1746097325773246	0.22048861740673162	Significant
Rpl15__1	0.0056815787358931	0.0068	True	5	3	-1.732298723824882	0.19381158760298206	Significant
Nup153__1	0.0056815787358931	0.0068	True	5	3	-1.481978241739003	0.4963847377871861	Significant
Aurkaip1__1	0.0056914208426085	0.0068	True	5	4	-1.211193856430679	0.22717267441422448	Significant
Aptx__1	0.0057056549798959	0.0069	True	5	3	-1.2770942811222332	0.28290536432969765	Significant
Snf8__1	0.0057304996377727	0.0069	True	5	4	-1.4001051656311236	0.4346941881346337	Significant
Mtf1__1	0.0057323445910091	0.0069	True	5	3	-1.479277906517637	0.3938225100141684	Significant
Ecsit__1	0.0057514594701853	0.007	True	5	3	-1.7283461080604952	0.4276744073460177	Significant
Gnpnat1__1	0.0057553323211723	0.007	True	5	3	-1.605847992538734	0.19381158760298164	Significant
Csnk2a2__1	0.0057642263012026	0.007	True	5	3	-1.2733965342029734	0.3833684086672059	Significant
Hdlbp__1	0.0057770120110794	0.007	True	5	3	-1.4761147214278763	0.8180058145789955	Significant
Wdr25__1	0.0057770120110794	0.007	True	5	3	-1.2537223000914282	0.387290606910241	Significant
Ets2__1	0.0057910981136736	0.007	True	5	3	-1.435699595922884	0.2866595003339077	Significant
Gtf2b__1	0.0058039235145565	0.007	True	5	3	-1.531526453905076	0.5620401780054393	Significant
Ddx31__1	0.0058154825533481	0.007	True	5	3	-0.9374297450231921	0.37268457004797495	Significant
Nifk__1	0.0058226521080407	0.007	True	5	4	-1.4977839282991543	0.13386733784657548	Significant
Hdac1__1	0.0058438025692798	0.007	True	5	3	-1.3476053620009032	0.6200112667843574	Significant
Ctdsp2__1	0.0058670417599279	0.007	True	5	3	-1.0248606485614837	0.45363963799124024	Significant
Psma5__1	0.0058735080066939	0.007	True	5	3	-1.4690085700660014	0.47944029530822313	Significant
Pdcd10__1	0.005895592175666	0.007	True	5	4	-1.4206742272428539	0.37105909916587787	Significant
Tbc1d25__1	0.0059208556007092	0.007	True	5	3	-1.0507161547093966	0.14128731593147914	Significant
Rrp15__1	0.0059325693251948	0.0071	True	5	3	-1.3261382025334945	0.5568584282791847	Significant
Usp32__1	0.0059527791593989	0.0072	True	6	3	-0.8759321316744564	0.3575152131641657	Significant
Ttc37__1	0.0059593082380358	0.0072	True	6	3	-1.2331288530045095	0.4688063291474051	Significant
Mrps10__1	0.0059638814325376	0.0074	True	5	3	-1.3977124358180846	0.6507070155042795	Significant
Cdk12__1	0.0060061300103259	0.0075	True	5	3	-1.384891845266089	1.3390087685816356	Significant
Pcmtd2__1	0.0060077718607872	0.0075	True	5	3	-1.4604949213151441	0.41322865157625904	Significant
Glyctk__1	0.0060194425411306	0.0075	True	5	4	-1.0082979564051744	0.4875311869218313	Significant
Gatb__1	0.0060209150892563	0.0075	True	5	3	-1.4212753447451587	0.4513921328254275	Significant
Ybx1__1	0.0060539939795496	0.0075	True	5	4	-1.7629252936075535	0.7322213932172363	Significant
Ndufb5__1	0.0061001772039579	0.0076	True	5	3	-1.246922335955025	0.3737923291781082	Significant
LOC113838339__1	0.0061099831502908	0.0076	True	4	3	-2.1139704506640076	0.8514266809623721	Significant
Tbca__1	0.0061115759267104	0.0076	True	5	4	-1.2681902126039897	0.6736208674854604	Significant
Cir1__1	0.0061225865977567	0.0076	True	5	4	-1.0741098934748325	0.27045209895363975	Significant
Hic1__1	0.0061301287823078	0.0076	True	5	4	-1.179195846448811	0.1949897665937793	Significant
Znf524__1	0.0061638634595198	0.0078	True	8	4	-0.6435207494060453	0.023744928785384308	Significant
Zcchc9__1	0.0061766957235596	0.0078	True	5	4	-1.0021504517504554	0.8799334548987101	Significant
Nop2__1	0.0061935252445279	0.0078	True	5	3	-2.3706409869237857	0.668720842191472	Significant
Pabpc1__1	0.0062158992490154	0.0078	True	5	4	-1.8243171318885316	0.6169753092527096	Significant
Ubr4__1	0.0062513370841813	0.0081	True	5	3	-1.7458719814971866	0.40598346527632906	Significant
LOC100770893__1	0.0062742917874322	0.0081	True	5	3	-1.2427354862449755	0.8805427917961091	Significant
Pkmyt1__1	0.0062788944928179	0.0081	True	5	4	-1.1750229744086562	0.31650501983897067	Significant
Poll__1	0.0063019740161237	0.0081	True	5	4	-1.0279881546172516	0.20919790984116451	Significant
Arl1__1	0.0063326043584599	0.0081	True	5	3	-1.692987799591018	0.2563347896359517	Significant
LOC118237659__1	0.0063360056927725	0.0081	True	4	3	-1.5798192599678331	0.020344744756240075	Significant
Mgat1__1	0.0063400889013566	0.0081	True	5	3	-1.8687353093353547	0.12259337470883358	Significant
Rbm33__1	0.0063638305012984	0.0081	True	5	4	-1.3609488620259311	0.34260369114134015	Significant
Srek1__1	0.0063707688970783	0.0081	True	5	3	-1.404284150648247	0.4866809433502455	Significant
Mogs__1	0.0063776000876796	0.0081	True	5	3	-1.5712416337827462	0.35888138245767354	Significant
Ppme1__1	0.0063823848254975	0.0081	True	5	3	-1.4406615039231843	0.9221797291260575	Significant
Brap__1	0.0063885401469156	0.0081	True	5	3	-1.2155276354663085	0.32677135118233164	Significant
Znf329__1	0.0063933303542745	0.0081	True	5	3	-1.11392490874617	0.1946892654036302	Significant
Sgk1__1	0.0064141230183804	0.0081	True	5	4	-0.87990510240337	0.23552369628211212	Significant
Tbcd__1	0.0064309532449795	0.0081	True	5	4	-1.4268149619313264	0.3368452114322464	Significant
Cep55__1	0.0064490223618894	0.0081999999999999	True	5	4	-1.1656973208538364	0.2599650569898444	Significant
Txn2__1	0.0064765113580845	0.0081999999999999	True	6	3	-1.1707289793607465	0.1540670237183421	Significant
Emc2__1	0.0064895141839405	0.0081999999999999	True	5	4	-1.7013348944079858	0.8892497449926039	Significant
Eef1e1__1	0.0064986296275309	0.0081999999999999	True	5	3	-1.6852648518403177	0.4542826941342653	Significant
LOC100752010__1	0.0065007057933115	0.0081999999999999	True	3	3	-1.6851773213563277	0.7125259406401329	Significant
Map3k15__1	0.0065022448096536	0.0081999999999999	True	6	4	-1.1512528952649452	0.3620563710473823	Significant
Stx4__1	0.0065305127793198	0.0083	True	5	3	-1.3208495932934106	0.4464197305353126	Significant
Prkca__1	0.0065423773123212	0.0083	True	5	4	-0.7891751197279928	0.3448700923643853	Significant
Suv39h1__1	0.0065894330446463	0.0084	True	5	4	-1.2354404417144922	0.14651780965530545	Significant
Ep300__1	0.0065937233891252	0.0084	True	5	4	-2.0906970090680908	0.9061982234678972	Significant
Pla2g15__1	0.0066352037394591	0.0084	True	5	3	-0.7631860359776363	0.48905739876621684	Significant
P3h4__1	0.0066759822867319	0.0085	True	5	3	-1.259796785738981	0.5505890799737719	Significant
Rpl38__1	0.0067013769512729	0.0087	True	5	3	-1.2784834861526198	0.08973442785381262	Significant
Cenpc__1	0.0067218805345716	0.0088	True	5	3	-1.229128968113245	0.6673727685084306	Significant
LOC100772499__1	0.0067445536658177	0.0088	True	5	3	-1.4421967149991952	0.3289219199722881	Significant
Hnrnpr__1	0.0067580399299448	0.0088	True	5	3	-1.2144546569339993	0.45444922513058383	Significant
Capzb__1	0.0067608814323308	0.0088	True	4	3	-2.154149191336521	0.5524935998904922	Significant
Scyl1__1	0.0067701218156987	0.0088	True	5	3	-1.232360563758904	0.5350656148196982	Significant
Tinf2__1	0.0067701218156987	0.0088	True	5	3	-1.4970746820883776	0.04827850652080081	Significant
Denr__1	0.006786327217807	0.0088	True	5	4	-1.6852461924094855	0.3693669742977328	Significant
LOC100752553__1	0.0067939816520486	0.0088	True	5	4	-1.1579036130997742	0.3680466603719437	Significant
Fam122a__1	0.0068207371192587	0.0091	True	5	3	-1.665307638699109	0.28472953574926574	Significant
LOC100768321__1	0.0068234060060824	0.0091	True	5	4	-2.163749145709109	0.2653429387334485	Significant
Akirin2__1	0.0068300319482564	0.0091	True	5	3	-1.348561184985579	0.7132163244851651	Significant
Smarcc1__1	0.0068364717740164	0.0091	True	5	3	-1.3892031694829243	0.3927544002158723	Significant
Ngly1__1	0.0068990216443962	0.0091	True	5	4	-1.92860232420669	0.5536854857842941	Significant
Rev3l__1	0.0069075772172178	0.0091	True	5	3	-1.660624499327596	0.21709782695979507	Significant
Nbn__1	0.0069138911154807	0.0091	True	5	4	-1.4889885840852497	0.23540948370131237	Significant
Znf598__1	0.0069182768127457	0.0091	True	5	4	-1.2708534816225967	0.7277662925507404	Significant
Osbpl9__1	0.0069234450922773	0.0091	True	5	3	-1.344833011251465	0.20227709346781464	Significant
Creb3l3__1	0.0069348781794737	0.0091	True	6	4	-1.3242433116033656	0.3738611160672212	Significant
Phf12__1	0.0069690193098956	0.0091	True	5	3	-1.0064726726464688	0.44576767909391957	Significant
Cep85__1	0.0069798997113932	0.0091	True	5	3	-1.4069297539606445	0.4498336162384992	Significant
Znf281__1	0.0070410392982394	0.0092	True	5	3	-1.2261705518661163	0.25396893502214263	Significant
Znf407__1	0.0070501954069167	0.0092	True	5	4	-1.0734189234714595	0.13559245352382243	Significant
Rbpms__1	0.0070708458510381	0.0092	True	5	4	-1.4926011144670897	0.3875565544441449	Significant
Nudt21__1	0.0071010665511118	0.0093	True	5	3	-1.5521187085505503	0.55690314012088	Significant
Trappc3__1	0.007102554718467	0.0093	True	5	4	-1.2355193564796731	0.12919539923087475	Significant
Med15__1	0.0071083903692387	0.0093	True	5	4	-1.3793647392753636	0.6457450306659647	Significant
Fam219b__1	0.0071444672870334	0.0093	True	5	3	-1.3982971445736703	0.34358973146079125	Significant
B4galnt4__1	0.0071621722987686	0.0093	True	5	3	-1.194099509275164	0.3301920254463005	Significant
Vma21__1	0.0071680804628749	0.0093	True	4	3	-1.6223185836628167	0.31615413623734606	Significant
Tfam__1	0.0071689028881968	0.0093	True	5	4	-1.337049354543768	0.2712474663077354	Significant
Tbc1d8__1	0.0071806460979234	0.0094	True	5	3	-1.2901395144319974	0.24392404473458876	Significant
Kat8__1	0.007220608774394	0.0095	True	5	4	-1.233339683611095	0.3314792597114482	Significant
Cdv3__1	0.0072422068741754	0.0095	True	5	3	-1.0992413788130344	0.47639362461074397	Significant
Ccdc47__1	0.0072422068741754	0.0095	True	5	3	-1.4324670265359332	0.16475966105605724	Significant
Cnot3__1	0.00726204263587	0.0095	True	5	4	-1.2569667242678815	0.34264930036331737	Significant
Washc5__1	0.0072675257812753	0.0095	True	5	3	-1.1883990763613326	0.7099162504575637	Significant
Cd68__1	0.0072757298085102	0.0095	True	5	3	-1.2270189927842432	0.10804746202403978	Significant
Akap1__1	0.0072937307819693	0.0095	True	7	4	-0.9852809608200026	0.06164016416575783	Significant
Rad23b__1	0.0072943982816496	0.0095	True	5	3	-1.074064126317053	0.38103390518719427	Significant
Znhit1__1	0.0072957147283131	0.0095	True	5	4	-1.5930532775523598	0.1256618167761436	Significant
Cchcr1__1	0.0073308312293432	0.0095	True	5	4	-0.9224269200025054	0.5255284423739228	Significant
Prdm16__1	0.0073740715327532	0.0096	True	5	4	-1.5046354397396622	0.27620764858075536	Significant
Mindy2__1	0.0073972687423176	0.0096	True	5	3	-1.1109781194637378	0.6305241416772984	Significant
Nfatc2ip__1	0.007417502841701	0.0096	True	5	4	-0.9634949646299503	0.35095625584263734	Significant
Cct6a__1	0.0074539921505817	0.0096	True	5	3	-1.1464098288472329	0.31842253688784583	Significant
Plp1__1	0.0074665079543944	0.0096	True	5	4	-1.075400770814499	0.21516390627485885	Significant
LOC107979446|LOC100757491	0.0074958691174853	0.0096	True	6	3	-1.390781763898998	0.4360566008961068	Significant
Exosc9__1	0.0074980565416497	0.0096	True	5	3	-1.1238993293589858	0.23939699008924512	Significant
Ubp1__1	0.0075102427217688	0.0096	True	5	3	-1.1780157782735157	0.4187718369235896	Significant
Arl2__1	0.0075148159411626	0.0096	True	5	3	-1.3814575484727811	0.37893009553468315	Significant
Sf3a1__1	0.0075191374976031	0.0096	True	5	4	-1.234170982290758	0.258260300354152	Significant
Slc30a1__1	0.0075392378019236	0.0096	True	5	3	-0.9555385793835851	0.35512393346682436	Significant
Dph1__1	0.0075552933683681	0.0096	True	5	3	-1.3790914906006297	0.47849087892134107	Significant
Wdr70__1	0.0075552933683681	0.0096	True	5	3	-1.629411972686508	0.44587427512440475	Significant
Nop53__1	0.0075650809894771	0.0096	True	3	3	-3.357363492825604	1.005259990612987	Significant
Lrrc56__1	0.0075775027920379	0.0096	True	5	3	-1.0809522841222208	0.3268827456087248	Significant
Sprtn__1	0.0075849746304893	0.0096	True	5	4	-1.3080790216618614	0.2378067182903756	Significant
Perm1__1	0.0077048454766052	0.0098999999999999	True	5	4	-1.0253080537961021	0.18690312296937348	Significant
Tmem147__1	0.0077279733078128	0.0098999999999999	True	5	3	-1.371034173425421	0.3345520309161266	Significant
Rnf216__1	0.0077324428359707	0.0098999999999999	True	5	4	-1.2179418604550258	0.049084267948247426	Significant
Rnaseh2b__1	0.0077583044667295	0.0098999999999999	True	5	3	-1.6198477773579556	0.6628055161991734	Significant
