# Supplementary material for: An optimized genome-wide, virus-free CRISPR screen for mammalian cells
Source: Cell Rep Methods. 2021 Aug 4;1(4):100062. doi: 10.1016/j.crmeth.2021.100062 (PMC8687118; doi:10.1016/j.crmeth.2021.100062)
Supplement: Table S5. Overlapping genes, related to Figure 4 [file mmc6.csv]

	CHO_K562	CHO_HeLa	CHO_K562_HeLa	CHO_Human_concensus
ZNHIT3				True
MCM3	True	True	True	True
DDX3X				True
RFK	True			True
MRTO4	True			True
PTPN11	True	True	True	True
FAM50A	True			True
PSMD6	True	True	True	True
RRM1	True	True	True	True
BYSL	True	True	True	True
NSMCE1	True	True	True	True
NOB1	True	True	True	True
PCF11	True	True	True	True
MRPS9				True
YKT6	True	True	True	True
CLP1	True	True	True	True
EXOC5				True
SUPT7L	True
COG8		True		True
SNRNP40				True
MED31				True
SCFD1	True	True	True	True
RPS10	True			True
EIF3H		True		True
CAD	True	True	True	True
LARS2	True	True	True	True
HAUS1	True	True	True	True
LRR1	True	True	True	True
TRPM7	True			True
N6AMT1	True	True	True	True
THOC3	True			True
FLII	True			True
ACTR1A		True		True
GPN3	True	True	True	True
NOL10	True	True	True	True
PGGT1B				True
NDUFA13	True			True
TXN2	True	True	True	True
PRDM10				True
SRRD		True
ELP5	True	True	True	True
RFC2	True	True	True	True
NOC4L	True	True	True	True
HBS1L	True			True
RNASEH2A				True
GART	True	True	True	True
ALG8		True		True
PRPF3	True	True	True	True
BRIX1		True		True
WDR46	True	True	True	True
USP37				True
CINP	True	True	True	True
RPL27	True	True	True	True
INCENP	True	True	True	True
RBM28		True		True
TOMM22				True
DHX15	True	True	True	True
GGPS1	True	True	True	True
ANKRD17				True
CAPZB	True			True
SRFBP1		True		True
NDUFA2	True	True	True	True
FAM122A		True
NDOR1	True	True	True	True
CKAP5	True	True	True	True
ZRSR2		True		True
PHAX		True		True
CCT2	True	True	True	True
UBE2M	True	True	True	True
PC		True
RPAP2		True		True
CDC45	True	True	True	True
HARS2	True	True	True	True
MTR	True
WDR92	True	True	True	True
SF1	True	True	True	True
ATIC	True	True	True	True
PSMA5		True		True
RPL9	True	True	True	True
AAMP	True	True	True	True
PPIE	True			True
NSMCE4A		True		True
NOC2L	True	True	True	True
WDR7	True	True	True	True
NDUFB7	True			True
MTRF1L				True
RPS12	True			True
CUL3	True	True	True	True
CDC7		True		True
PIK3CA				True
METTL14	True			True
WDR24				True
STT3A		True		True
TSEN2	True			True
RNMT	True	True	True	True
TBCC	True	True	True	True
DNAJC2				True
NSL1	True	True	True	True
DGCR8	True	True	True	True
CRNKL1	True	True	True	True
NCBP1	True	True	True	True
ARIH1	True	True	True	True
MDN1	True	True	True	True
RIC1	True
SNAPC2		True		True
MRPL4	True	True	True	True
TANGO6	True			True
ACTR10	True	True	True	True
RPL38	True	True	True	True
CENPC		True		True
MED21				True
PNPT1	True	True	True	True
DCTN6				True
ZMAT2	True	True	True	True
SRSF7	True	True	True	True
GTF2F2				True
LAMTOR4	True			True
TSG101		True		True
PTBP1				True
TPT1	True	True	True	True
CCT7	True	True	True	True
ANP32B	True			True
SLC3A2				True
RNF4				True
PTCD1	True			True
TMEM41B		True		True
ANKLE2				True
MRPS26	True			True
SNUPN	True	True	True	True
NOL11	True	True	True	True
EXOSC8	True	True	True	True
CPOX				True
RPL5	True			True
CTDP1		True		True
MRPL44	True	True	True	True
RPA1	True	True	True	True
KRI1	True	True	True	True
CHMP4B				True
LAMTOR2	True	True	True	True
NDC80	True	True	True	True
ETF1	True	True	True	True
PSMA4	True	True	True	True
ERCC3	True	True	True	True
LMNB1		True
WDR75	True	True	True	True
VHL		True		True
KATNB1		True		True
LETM1	True	True	True	True
INTS2		True		True
DCTN1				True
TUBGCP2	True	True	True	True
PFDN5	True			True
VMP1	True	True	True	True
TUBB	True	True	True	True
SMG5	True	True	True	True
MTIF2	True	True	True	True
GNL3L	True			True
MRPL39	True	True	True	True
HMGCS1	True	True	True	True
PAM16	True			True
GTPBP4	True	True	True	True
SS18L2	True	True	True	True
EXOC4				True
RAD23B	True			True
SNRPD3	True	True	True	True
PMPCA		True		True
TSR1	True	True	True	True
SUPT6H	True	True	True	True
OSGEP	True	True	True	True
LIPT1	True			True
TAF1	True			True
KAT8	True	True	True	True
PDS5A				True
MED15	True			True
IPO7	True			True
TRMT61A	True	True	True	True
ISY1		True		True
PSMB3	True	True	True	True
DDX20	True	True	True	True
UBC				True
RBM17	True	True	True	True
DROSHA		True		True
WDR5	True	True	True	True
SMG1	True	True	True	True
CENPO		True
EFTUD2	True	True	True	True
RPS16	True			True
SNRNP35	True	True	True	True
GNL2	True	True	True	True
RRN3	True			True
TSR2	True	True	True	True
MRPS35	True			True
ISCU	True	True	True	True
PGAM1	True			True
REV3L		True		True
PUM1		True		True
POLRMT	True	True	True	True
SEC63				True
HYPK				True
VEZT				True
CHD8				True
MVD	True	True	True	True
MCL1	True	True	True	True
ECSIT	True
DRAP1		True		True
SGMS1	True
MRPL23	True			True
RBBP5	True	True	True	True
MRPL51	True			True
TRAIP	True	True	True	True
MCM6	True	True	True	True
PNN	True	True	True	True
TUBG1	True	True	True	True
MEA1		True
MTO1				True
NEDD1		True		True
NUBP1	True	True	True	True
TM9SF2		True
PAFAH1B1	True	True	True	True
RPL34	True			True
GRB2	True	True	True	True
GET4				True
CDC6	True	True	True	True
UBA1	True	True	True	True
DCPS		True		True
BCAS2				True
PDRG1	True	True	True	True
NXF1	True	True	True	True
PREB		True		True
SUPV3L1	True	True	True	True
LSM10				True
HEATR3	True			True
GRWD1	True	True	True	True
CSNK1A1				True
EEFSEC				True
WDR77	True	True	True	True
MED11	True	True	True	True
CTNNBL1	True			True
BOP1				True
TUBGCP3	True	True	True	True
TBP		True		True
XRN1		True		True
RPN2		True		True
BCCIP	True			True
WARS2	True	True	True	True
CEBPZ	True	True	True	True
RRP1	True	True	True	True
TCP1	True	True	True	True
ORC4				True
AATF	True			True
USPL1		True		True
PPCDC	True			True
CCT8	True			True
RBM39	True	True	True	True
THOC1		True		True
HSCB	True	True	True	True
NOL8	True			True
ATRIP	True	True	True	True
ACO2	True	True	True	True
RPS17	True			True
RPL18A	True			True
SNW1		True		True
COQ7	True			True
SBNO1	True	True	True	True
GEMIN2		True		True
CCDC115	True	True	True	True
ACACA				True
DYNC1H1	True	True	True	True
KCTD10		True
POP7		True		True
ZNF281		True
METTL16	True	True	True	True
KIN	True	True	True	True
KANSL3	True	True	True	True
ERH				True
DDX39B	True	True	True	True
COPS3	True	True	True	True
VARS2	True	True	True	True
EIF2S2	True			True
EIF2B3	True	True	True	True
TMED2	True	True	True	True
NCAPH	True	True	True	True
PRMT1	True	True	True	True
CDC23	True	True	True	True
RPS3	True			True
PEX26	True
RPL13	True	True	True	True
DDX42		True		True
SEC61A1	True	True	True	True
DHX9	True			True
TMA16		True		True
MIPEP	True			True
MMACHC	True
GFM2	True			True
DDX52		True		True
SUPT5H	True	True	True	True
QRSL1	True	True	True	True
PPP4C	True			True
TAF3	True			True
PPP1CA	True	True	True	True
VPS51		True		True
FANCM				True
NOL12	True	True	True	True
TUBGCP6	True	True	True	True
MNAT1	True			True
MRPS7	True			True
TEN1				True
VPS52	True	True	True	True
PPP1R7		True		True
HAUS5	True	True	True	True
MRPS18A	True			True
RPL15	True			True
PUF60	True	True	True	True
XRN2	True	True	True	True
ZNF335	True	True	True	True
ACTR6	True			True
MIOS				True
DCTN4		True		True
NDUFB8	True			True
PPM1F	True
GEMIN5	True	True	True	True
ATP6V0B	True	True	True	True
TAF8	True			True
PGK1	True	True	True	True
YAP1		True		True
NDUFV2	True			True
DBR1	True	True	True	True
IBA57	True	True	True	True
RPS13	True	True	True	True
DDX24	True	True	True	True
PI4KA	True	True	True	True
NOM1		True		True
ZBTB2	True
MRPL12	True	True	True	True
MFN2		True		True
MRPL57	True	True	True	True
KAT2A		True		True
POP5		True		True
COPS8		True		True
CHERP	True	True	True	True
GABPB1	True			True
TSEN34				True
STX18		True		True
THG1L	True	True	True	True
NGRN	True			True
USE1				True
DHFR	True	True	True	True
SLC4A7				True
KPNB1	True	True	True	True
NUBP2				True
SNRPA1				True
POLR2E	True	True	True	True
SF3A2	True	True	True	True
POLR1B	True	True	True	True
COQ6				True
USP9X				True
PAK1IP1	True	True	True	True
SPC25	True			True
MARS2	True	True	True	True
NFS1	True	True	True	True
PSMA1	True	True	True	True
GTF3C1	True	True	True	True
PRPF8	True	True	True	True
POLR3F	True	True	True	True
METTL3		True		True
POLD1				True
MRPL16	True	True	True	True
CLASRP	True			True
MRPS6	True	True	True	True
DHDDS	True	True	True	True
SPC24	True	True	True	True
MED12	True			True
RPP14	True	True	True	True
ACAD9	True			True
NOP16	True	True	True	True
XPO5		True		True
PSMD12	True	True	True	True
MTHFD1	True	True	True	True
SKP1	True			True
RFC3	True	True	True	True
DDX23	True	True	True	True
CSTF3	True	True	True	True
MAU2	True	True	True	True
NDUFA11	True			True
MOGS		True
ABT1		True		True
VPS13D	True	True	True	True
TSEN54	True	True	True	True
AQR	True	True	True	True
SAP18		True		True
FARSA	True	True	True	True
PPIL2	True	True	True	True
IKZF4		True
DAD1	True	True	True	True
CEP85		True		True
TFB2M	True			True
EIF4G2				True
SENP6		True		True
HNRNPU	True	True	True	True
MED18	True	True	True	True
PLRG1		True		True
MRPL35				True
ORC1		True		True
ZC3H3	True			True
DDX18	True	True	True	True
BUB1				True
FDPS	True			True
GLRX3				True
SNRNP70	True	True	True	True
COPS6		True		True
PNKP	True			True
SNRPD1	True			True
TRMT6		True		True
RPS19BP1		True		True
ATP1B3	True
MCM4	True	True	True	True
MRPS18C		True		True
PIGQ		True
MRPS14	True	True	True	True
ORC2				True
UBA5		True
SPCS2	True
INTS1	True			True
CMTR1	True	True	True	True
DDX27				True
TBCA	True	True	True	True
MRPS5	True			True
AGO2		True		True
DDX56	True	True	True	True
MED10	True			True
HGS	True	True	True	True
CPSF6		True		True
FBXO5				True
GNB1				True
SUPT16H	True			True
ELP2				True
LSM6				True
RPN1	True	True	True	True
NUP58	True	True	True	True
EIF2S1	True	True	True	True
PSMB2	True	True	True	True
UBTF		True		True
NUTF2	True			True
TOPBP1		True		True
BUD31	True	True	True	True
ALG11	True	True	True	True
VPS28	True	True	True	True
CHEK1	True	True	True	True
TONSL	True	True	True	True
NCAPD2	True	True	True	True
PRDX2	True
NUP54				True
WDR33	True	True	True	True
MGAT1		True		True
SON	True	True	True	True
EIF3L	True			True
STIP1	True
FBXW11	True			True
ARPC4	True	True	True	True
UTP6	True	True	True	True
SF3A1	True			True
RBBP4	True			True
RANBP3	True			True
TAF1C	True	True	True	True
TKT	True	True	True	True
TAF4		True		True
CLTC	True	True	True	True
ELP3	True	True	True	True
AK2				True
SFPQ	True	True	True	True
FEN1	True	True	True	True
STK11	True			True
MED1	True			True
CCT3	True	True	True	True
DDX46	True	True	True	True
RNASEH2B				True
POLR3A	True	True	True	True
UPF1	True	True	True	True
CENPE				True
TUBGCP4	True	True	True	True
RRP9	True	True	True	True
CEP192		True		True
GNL3	True	True	True	True
SFSWAP		True		True
UTP4	True	True	True	True
MRPS15	True			True
NOP14		True		True
RAN	True	True	True	True
SYVN1		True		True
NOL6	True	True	True	True
WDR74	True	True	True	True
ALG2	True	True	True	True
LSG1				True
BANF1	True			True
DARS2	True	True	True	True
ABCB7	True	True	True	True
IMPDH2	True			True
SF3B3	True	True	True	True
PRPF19	True	True	True	True
NFATC2IP		True
SMC5		True		True
LAGE3		True		True
NAMPT	True			True
NUDC	True	True	True	True
POLA2	True	True	True	True
PGM3	True	True	True	True
BAP1	True			True
ZC3H4	True			True
HEXIM1		True
MRPL15		True		True
CDK7	True			True
OIP5		True		True
USP8		True		True
MTOR	True	True	True	True
TOMM20	True			True
SSRP1	True	True	True	True
SCNM1		True
ARID1A				True
UMPS	True	True	True	True
RFC5	True	True	True	True
CDK1	True	True	True	True
MIS18A		True		True
NAT10	True	True	True	True
SRCAP	True			True
EEF2	True	True	True	True
RBM8A	True			True
CCNB1		True		True
SRSF3	True			True
KIF23	True	True	True	True
KDSR	True	True	True	True
TIMM44	True	True	True	True
RPP30	True	True	True	True
EDC4	True
SLC35B1		True		True
LUC7L3	True	True	True	True
CTC1	True	True	True	True
SMARCD1	True			True
SPCS3		True		True
GINS3	True	True	True	True
CDK4				True
CDC16	True	True	True	True
THOC2	True	True	True	True
CLNS1A	True	True	True	True
NCAPG2	True			True
UBE2L3	True			True
IMP4	True	True	True	True
FOXRED1	True			True
RFT1	True	True	True	True
DONSON	True	True	True	True
YTHDC1	True	True	True	True
RPUSD4	True	True	True	True
GAPDH	True	True	True	True
RPS27A	True			True
ACTR3		True		True
NAA35		True		True
U2AF1	True	True	True	True
SPTLC2				True
RARS2	True			True
MTG2	True			True
MRPL11				True
PSMB5	True	True	True	True
DHX33	True	True	True	True
UNC45A				True
AARS2	True	True	True	True
LIN52	True	True	True	True
LCMT1	True
TOP3A		True		True
RSL24D1	True			True
ATG9A				True
PSMG3	True	True	True	True
BUD13		True		True
RPS6	True			True
RIOK1	True	True	True	True
SRPRA		True		True
NUP153		True		True
PDCD11	True	True	True	True
NOA1	True			True
SRP9	True			True
PSMB1	True	True	True	True
CENPH		True
LSM4		True		True
INTS4	True			True
NDUFAF7	True
NUDCD3	True	True	True	True
BUB3	True	True	True	True
DUT				True
PSMD2	True	True	True	True
PSMB6	True	True	True	True
ELAC2	True	True	True	True
PFDN2	True	True	True	True
TFIP11	True			True
DNAJC17	True	True	True	True
DNAJC9		True		True
RPLP2	True	True	True	True
WDR70	True	True	True	True
RAD21	True	True	True	True
RAD50				True
EARS2	True			True
PIK3C3	True			True
PPP1R8		True		True
DYNC1LI1		True		True
MCM5	True	True	True	True
ALAS1		True
PRPF38A				True
POLR2F	True	True	True	True
SRRM1	True			True
CTDSP2	True
RPF2		True		True
ABCE1	True	True	True	True
MRPL38	True	True	True	True
SNRPD2	True	True	True	True
FAM32A	True
GTF3C4	True			True
RPS4X	True	True	True	True
DDOST	True	True	True	True
RPL7	True	True	True	True
CDIPT	True			True
SPDL1		True		True
SREK1				True
NVL	True	True	True	True
NOP9	True	True	True	True
PKMYT1	True	True	True	True
SLC7A6OS	True	True	True	True
PSMA6	True			True
TUFM	True	True	True	True
MRPS30		True		True
XAB2	True			True
EIF4G1	True	True	True	True
CHAF1A	True	True	True	True
NUP205		True		True
PABPN1	True	True	True	True
TAF12		True		True
RHOA		True		True
CCND1		True		True
RABGGTB	True	True	True	True
PSMC3	True	True	True	True
RINT1	True	True	True	True
NXT1		True		True
HCFC1	True	True	True	True
VPS16	True	True	True	True
FARSB	True	True	True	True
WDR18	True	True	True	True
EIF5	True	True	True	True
PRELID3B	True	True	True	True
SF3B1		True		True
CDK6				True
COPB2	True	True	True	True
NUFIP1				True
MRPS10	True			True
PSMD7	True	True	True	True
ACTB				True
TOE1				True
EMC6				True
ORC6	True	True	True	True
NRBP1	True			True
ANKRD11	True			True
DNTTIP2		True		True
TEFM		True		True
MRPL19				True
NDUFAF5	True
COPS5	True	True	True	True
TMEM199		True		True
ZNF574				True
MRPS31	True			True
NSUN5	True
RPS9	True	True	True	True
LAS1L	True	True	True	True
RPL7A	True			True
MRPL54				True
INO80B				True
NUDT21	True	True	True	True
DHX37		True		True
CPSF1	True	True	True	True
KMT2A	True			True
MRPL45	True	True	True	True
TDP2		True
TBL3	True	True	True	True
DDX54	True	True	True	True
DTYMK	True	True	True	True
ORC3	True	True	True	True
TRMT5	True	True	True	True
OSBP	True	True	True	True
CHORDC1	True			True
PPWD1		True		True
BPTF				True
RNPC3	True	True	True	True
MECR	True			True
NDUFC1	True
IARS2	True	True	True	True
USP5	True	True	True	True
ASCC3				True
SDHB	True			True
RPL24	True			True
DHX30	True			True
BRF1		True		True
EIF3A	True	True	True	True
NAA20		True		True
HUWE1		True		True
PSMD14	True	True	True	True
TTC1	True	True	True	True
ICE1		True		True
NMD3	True			True
UFC1	True
NAA25	True	True	True	True
CHAF1B		True		True
RRM2	True	True	True	True
COQ3	True			True
CCT5	True			True
PRPF31	True	True	True	True
CDC123	True	True	True	True
SRP19	True			True
EBNA1BP2	True	True	True	True
CEP57	True	True	True	True
GEMIN8	True	True	True	True
PTPN23	True	True	True	True
RBM22				True
TTI2	True	True	True	True
PSMA7	True	True	True	True
FNTA	True
POT1	True			True
NDUFA10	True			True
MRPL18	True	True	True	True
SURF6		True		True
PFN1	True			True
CDK2		True		True
PPP1R10		True		True
NLE1	True	True	True	True
CHD4	True	True	True	True
NDUFS7	True
UBAP1				True
CDAN1		True		True
DICER1		True		True
CEP55				True
HUS1	True			True
ZNF830	True			True
UBL5	True	True	True	True
MRPS2	True	True	True	True
SMC3	True			True
MRPL20	True	True	True	True
GPKOW	True	True	True	True
MIS18BP1	True	True	True	True
INTS9	True	True	True	True
RPL27A	True	True	True	True
TIMM22		True		True
EIF3G	True	True	True	True
CPSF2	True	True	True	True
EEF1A1	True	True	True	True
COQ2	True	True	True	True
IPO13	True	True	True	True
SNRPC	True			True
CRCP		True		True
LONP1		True		True
SMC1A	True	True	True	True
NOP56	True	True	True	True
DNM1L	True	True	True	True
RPL3	True	True	True	True
RCC1	True	True	True	True
CNOT1	True	True	True	True
BRF2	True	True	True	True
MCM3AP	True	True	True	True
ZBTB7A	True			True
NUF2	True			True
USP36				True
ATP1A1	True	True	True	True
RPL6	True			True
MED17	True	True	True	True
ZCCHC9		True		True
OGDH	True			True
MRPL28	True	True	True	True
LSM11		True		True
DDX6	True	True	True	True
EIF5A	True			True
MTHFD2		True
POLA1	True	True	True	True
RPL14	True			True
PSMG4	True			True
WDHD1		True		True
TERF2	True	True	True	True
DOCK6	True
CWC22	True	True	True	True
EXOSC10	True	True	True	True
ACTL6A	True	True	True	True
BANP				True
ORC5		True		True
SARS2	True			True
PPP1R12A				True
EIF1AD	True	True	True	True
RPS20	True			True
RPS3A	True			True
USP7		True		True
SLU7		True		True
CDCA5	True	True	True	True
USO1		True		True
FH				True
TIMMDC1	True			True
ERCC2	True	True	True	True
PI4KB		True		True
ZEB2	True			True
EMC7	True			True
RABGGTA	True	True	True	True
EIF3B	True	True	True	True
MRPL17	True	True	True	True
MRPS12	True			True
NIPBL				True
POLR2A	True	True	True	True
WDR55		True		True
KEAP1	True	True	True	True
YBX1	True			True
GABPA				True
RBBP6	True	True	True	True
METAP2		True		True
NAA50		True		True
MAGOH	True			True
POLR3E	True	True	True	True
DMAP1		True		True
RPL23	True			True
GMPPB	True	True	True	True
MED4		True		True
CCNK		True		True
HNRNPF				True
ATP6V0C	True	True	True	True
SLC20A1	True			True
SNRNP200	True	True	True	True
NOLC1				True
GATB	True			True
RPA3	True
EIF3K	True			True
PSMD11		True		True
TINF2		True		True
MPHOSPH10	True	True	True	True
NIFK				True
STT3B		True
GCLC	True			True
MRPL41	True	True	True	True
RAD1				True
ELP4		True		True
MRPS23		True		True
TYMS	True	True	True	True
MRPL24				True
PPP1CB	True	True	True	True
SAE1	True	True	True	True
MED26	True			True
TOP2A	True	True	True	True
TSPAN31	True
BECN1		True		True
ELP6	True	True	True	True
PSMC6	True			True
UBR4		True		True
MED16	True
DCTN2	True	True	True	True
TNPO1	True	True	True	True
SAMM50	True			True
ZBTB11	True	True	True	True
ANAPC2	True	True	True	True
COPA	True	True	True	True
CNBP		True		True
ANLN				True
CCT6A	True	True	True	True
SPATA5L1	True	True	True	True
ESPL1	True	True	True	True
LSM12	True			True
SLC25A26	True			True
PHB	True	True	True	True
PGP		True
RAD51C	True	True	True	True
ISCA2	True			True
EXOC3	True	True	True	True
MEN1	True			True
TIMELESS	True	True	True	True
RFC1		True		True
NDUFB6	True			True
KDM1A		True		True
SRBD1	True	True	True	True
PALB2				True
VPS29	True			True
SMARCA4	True			True
RNF40				True
SNAP23				True
SMC6		True		True
COQ5				True
RPS14	True			True
PARS2		True		True
RUVBL2	True	True	True	True
POLD3				True
NFYA				True
ZBTB17		True		True
WAPL				True
POLR2G	True	True	True	True
AURKAIP1	True	True	True	True
MRPL47		True		True
RFC4	True	True	True	True
TEX10	True			True
GALK1		True
DCP2				True
TIMM50				True
SF3A3	True	True	True	True
GTF2B	True	True	True	True
POLR2D	True	True	True	True
TICRR	True	True	True	True
PTPMT1	True	True	True	True
GINS2	True	True	True	True
ATXN7L3				True
CENPN		True		True
TRNT1		True
SMARCC1				True
COQ4	True	True	True	True
DDB1	True	True	True	True
CDT1	True	True	True	True
NCAPG				True
STRAP	True			True
MCRS1	True			True
BAG6	True	True	True	True
EIF3E	True			True
HMBS				True
MAK16	True	True	True	True
POLR2B	True	True	True	True
DNAJA3	True	True	True	True
PELP1	True			True
SRP68	True			True
RPL37A	True			True
EIF2B4	True	True	True	True
MMS22L	True	True	True	True
CTPS1	True	True	True	True
RUVBL1	True	True	True	True
POLR1E	True			True
TRAPPC11	True	True	True	True
ERAL1				True
AIFM1				True
TAMM41				True
TGS1				True
NDUFB5	True			True
RPAP1	True	True	True	True
CTCF		True		True
SMG6	True	True	True	True
COG4	True	True	True	True
SDE2				True
INTS3	True	True	True	True
TSFM				True
MYC	True	True	True	True
ACBD4	True
PSMA2	True	True	True	True
RPL18	True	True	True	True
GTF3C5		True		True
HSPA9	True	True	True	True
SLF1		True
NDUFS2	True			True
TBCD	True	True	True	True
CCNH	True			True
RRP15				True
CPSF4	True	True	True	True
HECTD1		True		True
PPRC1	True	True	True	True
EIF3F	True			True
RPE				True
HMGCR	True	True	True	True
SMC4	True	True	True	True
CFL1	True			True
RPS8	True			True
GPS1	True	True	True	True
RPS15A	True			True
DHX16	True	True	True	True
TXNRD1				True
COG2	True			True
EIF2B1	True	True	True	True
NDUFA6	True			True
U2SURP	True	True	True	True
RAD17	True			True
NELFCD				True
RPS18	True	True	True	True
RNF20		True		True
PEX16	True	True	True
PLK1	True	True	True	True
EIF4A3	True	True	True	True
IGBP1				True
MCMBP	True	True	True	True
POLR3D				True
GUK1	True	True	True	True
PKM	True	True	True	True
LIN9		True		True
CDC42				True
XPO1	True	True	True	True
RNPS1				True
CPSF3	True	True	True	True
SHQ1		True		True
WDR12	True			True
CHMP6	True	True	True	True
NOL9	True	True	True	True
PSMD8		True		True
GTF2E2	True			True
KDM2A	True			True
PSMC4	True			True
PPME1				True
ATP6V0D1		True		True
TRAPPC3	True	True	True	True
CCT4	True	True	True	True
TRRAP	True	True	True	True
POLR3B	True	True	True	True
PFAS	True	True	True	True
SMG7	True			True
DDX51	True	True	True	True
CENPK		True		True
ALG1		True		True
GTF2A1		True		True
PMVK	True	True	True	True
BIRC5	True	True	True	True
SIN3A	True	True	True	True
PRMT5	True	True	True	True
ZC3H13				True
COPS4	True	True	True	True
DIMT1	True	True	True	True
ATP6V1B2	True	True	True	True
DDX11	True			True
RPL30	True			True
RPA2	True			True
WNK1	True			True
DHODH	True	True	True	True
NR2C2AP				True
ALYREF	True	True	True	True
PHF5A	True			True
FIP1L1	True	True	True	True
PSMA3	True	True	True	True
TAF6L	True	True	True	True
CS				True
TXNL4B				True
GTF3C2	True	True	True	True
EIF2S3	True			True
HAUS7	True	True	True	True
AHCY	True	True	True	True
PRIM1	True	True	True	True
ZNF407	True	True	True	True
HSPA8				True
MEPCE	True	True	True	True
ADSL	True	True	True	True
MBTPS2	True			True
EIF2B2	True	True	True	True
RPSA	True			True
FUS				True
B3GNT2		True
SF3B2	True	True	True	True
SUDS3		True		True
GTF2H3	True			True
PGD	True	True	True	True
EIF2B5		True		True
TAF10	True	True	True	True
TRA2B				True
PSMD4	True	True	True	True
NDUFB2	True
DPY30				True
CDC73	True	True	True	True
GRPEL1	True	True	True	True
PABPC1	True			True
PRKAR1A				True
CSTF1	True	True	True	True
PAICS	True			True
YBEY	True			True
MED7	True			True
RBM19	True			True
MRPL37	True	True	True	True
NGDN	True	True	True	True
ATP6V1C1		True		True
UTP20	True			True
URB2	True			True
TRAPPC5	True	True	True	True
NRF1	True	True	True	True
MRPL50	True			True
ACLY	True	True	True	True
VPS54	True	True	True	True
SEC16A				True
RBM10				True
CLSPN				True
MFAP1	True	True	True	True
SRP72		True		True
MAD2L1		True		True
RTN4IP1	True
NHP2	True	True	True	True
DOHH	True			True
MTERF3	True			True
NCAPH2				True
DNM2	True			True
IMP3	True	True	True	True
WDR25	True	True	True	True
FBXW7				True
PRPF4B		True		True
GTF3C3	True	True	True	True
GNB1L	True	True	True	True
DKC1	True	True	True	True
IPO9		True		True
USP39	True	True	True	True
MNT	True	True	True	True
COG5	True
MRPL13	True	True	True	True
TTC4		True		True
WDR3	True	True	True	True
GANAB	True
MRPS16	True			True
E2F3		True		True
GSPT1	True	True	True	True
ATR	True			True
NUP133	True	True	True	True
NUS1	True			True
PISD	True	True	True	True
FTSJ3	True	True	True	True
ARL1	True	True	True
COASY	True	True	True	True
LYRM4	True			True
BRAP		True		True
NPLOC4		True		True
CSNK2B	True	True	True	True
UBA3	True	True	True	True
SETD1A		True		True
DLD	True			True
EP300	True			True
TCERG1				True
TFB1M	True			True
PEX6		True
PES1	True	True	True	True
RPL10A	True	True	True	True
GEMIN4	True			True
RPS15	True			True
ARFRP1		True		True
ATP2A2	True	True	True	True
HAUS4		True		True
POLD2	True	True	True	True
ANAPC5	True	True	True	True
AFG3L2	True	True	True	True
RPL13A	True			True
HSD17B10	True	True	True	True
RBM25	True	True	True	True
EEF1G	True			True
TELO2	True			True
PNO1	True	True	True	True
MAT2A	True	True	True	True
EIF3D	True	True	True	True
DNMT1	True	True	True	True
RAE1	True	True	True	True
MCM7	True	True	True	True
MED6		True		True
TAF5L				True
NELFA		True		True
NIP7	True	True	True	True
CIAO1	True	True	True	True
TOP1	True	True	True	True
WDR1	True			True
TTF1		True		True
HNRNPK	True	True	True	True
RPL10	True	True	True	True
TPX2	True	True	True	True
SAP130				True
NCAPD3	True			True
SACM1L	True	True	True	True
SOD1		True		True
TADA2A		True		True
SMARCB1	True			True
GPN1	True	True	True	True
FLVCR1	True
RPL31	True	True	True	True
MTG1	True			True
AKIRIN2		True		True
EXOSC5	True	True	True	True
ZWILCH		True
POLE	True			True
DOLK	True	True	True	True
MTERF4	True			True
RPP25L				True
POLR3C	True	True	True	True
RPL7L1	True			True
DTL	True	True	True	True
NOC3L	True			True
AHCTF1				True
RELA		True
EXOSC7	True	True	True	True
SHMT2	True
RPL28				True
EIF3I	True	True	True	True
TAF1A		True		True
TMX2	True			True
MRPL10	True			True
NUP85	True	True	True	True
ZC3H18	True	True	True	True
MLST8		True		True
CENPM	True	True	True	True
ALDOA	True	True	True	True
DDX10	True			True
DNAJC11		True		True
SCAP	True			True
DHPS	True	True	True	True
GMPS	True	True	True	True
NELFB	True	True	True	True
NFYC	True			True
PPP1R15B		True		True
SNRNP25	True	True	True	True
POP1	True	True	True	True
WDR43	True	True	True	True
CIAPIN1	True			True
KIF14		True		True
ARL2	True	True	True	True
SRSF1	True	True	True	True
AASDHPPT		True		True
BLM				True
CNOT11				True
CUL1		True		True
FASN				True
CENPI	True	True	True	True
U2AF2	True	True	True	True
NHLRC2				True
PFDN6	True			True
RBFA				True
YTHDF2	True
RPL19		True		True
VCP	True	True	True	True
ABCF1	True	True	True	True
SCYL1		True
ATP6V1A	True	True	True	True
ZNF236				True
OPA1		True		True
PAF1				True
MED30	True	True	True	True
LIAS	True			True
RTEL1	True	True	True	True
UBA2	True	True	True	True
MVK	True	True	True	True
DPAGT1	True	True	True	True
FAM210A				True
HYOU1	True	True	True	True
GINS4	True	True	True	True
TARDBP				True
RPL4	True	True	True	True
EXOC1				True
HSPD1	True			True
MRPL52				True
ISG20L2	True	True	True	True
NUP88	True	True	True	True
MCM10				True
PRELID1	True			True
HNRNPL	True			True
DDX5		True		True
RAD9A	True	True	True	True
RPS5	True	True	True	True
XRCC2				True
TRAPPC8		True		True
EXOSC9		True		True
POLR1C	True	True	True	True
COPE	True			True
CENPP		True		True
SNF8		True		True
RPL11	True	True	True	True
NDUFB11	True			True
TRAPPC1	True	True	True	True
UTP18		True		True
DHX38	True	True	True	True
TARS2	True	True	True	True
GFM1	True	True	True	True
PRPF40A		True		True
DHX36	True			True
PSMC1	True			True
MBTPS1				True
NUP160	True			True
ECD	True	True	True	True
SLF2		True		True
TECR				True
HAUS8	True	True	True	True
WDR61	True	True	True	True
KDM8	True			True
HJURP	True	True	True	True
URI1				True
PSMC2	True	True	True	True
PDSS1				True
RPP40		True		True
CUL2				True
SMU1	True	True	True	True
NUP107	True	True	True	True
PWP1	True			True
PRPF4	True	True	True	True
POLR3H	True	True	True	True
BIRC6	True			True
DAP3	True	True	True	True
INTS8	True	True	True	True
PPAT	True			True
RIOK2		True		True
GBF1		True		True
IMMT				True
RANGAP1	True	True	True	True
ASH2L		True		True
SNRPB	True	True	True	True
URB1	True	True	True	True
MRPS11	True	True	True	True
TFAM		True		True
ZNF207		True		True
KMT5A	True			True
NDUFAF1	True	True	True	True
RPTOR	True			True
RDH5		True
MRPS18B	True	True	True	True
PCNA	True	True	True	True
RAD51	True	True	True	True
NDUFB10	True			True
TP53RK	True	True	True	True
ANAPC4	True	True	True	True
ARCN1	True	True	True	True
TADA2B	True			True
NOP58	True	True	True	True
THAP11	True	True	True	True
DPH1	True			True
YARS2	True	True	True	True
SDAD1	True	True	True	True
DDX47	True	True	True	True
POLR1A	True	True	True	True
MRPS24	True	True	True	True
PDSS2	True			True
FARS2	True			True
NAE1	True	True	True	True
RTCB	True			True
MRPL46	True	True	True	True
PMF1	True			True
MRPS34	True	True	True	True
SF3B4	True	True	True	True
VPS53	True			True
MMS19	True	True	True	True
SDHA	True			True
MRPL14		True		True
ATPAF2	True
TOMM40	True	True	True	True
NDUFV1		True		True
SYMPK		True		True
RPRD1B		True		True
TRMT10C	True			True
DDX21	True	True	True	True
UTP23	True	True	True	True
RBM33				True
EIF3M		True		True
CSE1L	True	True	True	True
RPF1		True		True
MRPL3	True			True
INTS7		True		True
WEE1	True	True	True	True
NARS2	True	True	True	True
MTBP		True		True
DDX55	True	True	True	True
INO80	True	True	True	True
FDFT1				True
FBL	True	True	True	True
ZNF131		True		True
COPZ1	True	True	True	True
MED22	True			True
RPIA		True		True
TNPO3	True	True	True	True
SLC25A3	True	True	True	True
RACGAP1	True	True	True	True
CACTIN	True			True
RPL32	True			True
SPRTN	True	True	True	True
GTF2H4	True	True	True	True
BMS1	True			True
SMC2	True	True	True	True
ECT2	True	True	True	True
UROD				True
NOP2	True	True	True	True
WBP11				True
TRUB2	True	True	True	True
ATP6V1E1	True			True
SDHC	True			True
TPR		True		True
PRKRIP1		True		True
PGS1	True	True	True	True
TTI1	True	True	True	True
OGT		True		True
EMC3	True			True
CDK12				True
RAB7A		True
INTS5	True	True	True	True
HNRNPC	True			True
FAU	True			True
RPL23A	True			True
MRPL22		True		True
EXOSC3		True		True
ZZZ3		True		True
SSB				True
RRP12	True	True	True	True
VPS35				True
CENPL		True		True
CNOT3		True		True
PYROXD1				True
NAA15		True		True
POLR2H	True	True	True	True
RCL1	True	True	True	True
STX5		True		True
FNTB	True	True	True	True
ANKRD49		True		True
NDUFC2	True	True	True	True
BRD4		True		True
HEATR1	True	True	True	True
NDUFS1	True			True
CDC20	True	True	True	True
