# Supplementary material for: An optimized genome-wide, virus-free CRISPR screen for mammalian cells
Source: Cell Rep Methods. 2021 Aug 4;1(4):100062. doi: 10.1016/j.crmeth.2021.100062 (PMC8687118; doi:10.1016/j.crmeth.2021.100062)
Supplement: Table S6. Significant genes TM screen, related to Figure 5 [file mmc7.csv]

gene	aRRA	p_value	significant	# sgRNAs	# signif. sgRNAs	mean	std	cat
Mfsd2a__1	4.079532562402849e-20	0.0	True	5	5	7.293694519520819	0.07975668732128982	Significant
Pan3__1	8.928359849655323e-17	0.0	True	15	10	2.5745092130194633	0.5241068662338381	Significant
Atxn2l__1	1.7962519016559835e-16	0.0	True	10	9	4.063462709025477	0.5446536103340912	Significant
Ddx5__1	4.8398248400464867e-14	0.0	True	5	5	5.896629288176956	0.27135342649887956	Significant
Zfx__1	2.7418918989921197e-13	0.0	True	5	5	4.529517108377394	0.8448209562458071	Significant
Serbp1__1	2.828909305873631e-12	0.0	True	5	5	3.804985009519333	0.17400220517866077	Significant
Lsm12__1	4.1788491434049094e-11	0.0	True	5	5	3.8251285852942463	0.3777189733547983	Significant
Bag6__1	2.4742547417103154e-10	0.0	True	5	5	6.203325909447594	0.7661792775080252	Significant
Fbxo7__1	8.071102565069792e-10	0.0	True	10	7	1.60069770622974	0.2040854040289751	Significant
Ssr2__1	1.3270398830796696e-08	0.0	True	5	5	4.013217206923418	2.081858442828209	Significant
Rbbp7__1	1.7021322593175473e-08	0.0	True	6	5	2.836583653672025	0.08773376510878557	Significant
Pcnp__1	2.52971929231336e-08	0.0	True	9	6	1.1233138106621818	0.7111209141497794	Significant
Srrm2__1	4.82846034825826e-08	0.0	True	5	4	2.8203781639093712	0.0781268167591486	Significant
Trip12__1	6.1072909568884e-08	0.0	True	5	5	2.6130575307575823	0.9074819528104123	Significant
Cabin1__1	8.804999468845108e-08	0.0	True	11	6	1.5369533595506586	0.0734780058654563	Significant
Cmtr1__1	1.3916128140613626e-07	0.0	True	5	4	2.6662044753939536	0.056155146339895975	Significant
C7H16orf72__1	1.3947233988997437e-07	0.0	True	5	5	2.352342797093212	0.7022349659676534	Significant
Hnrnpf__1	3.0051732483246565e-07	0.0	True	5	5	2.9408131391441157	0.15226884009988123	Significant
Ssr3__1	9.496814568872272e-07	0.0	True	5	3	2.036144410487605	0.44452754440087033	Significant
Gale__1	1.918557225211236e-06	0.0	True	5	3	2.208998458030318	1.6521167971633217	Significant
Ngly1__1	2.423871633805444e-06	0.0	True	5	4	2.488697901080032	0.8846328924627036	Significant
Ncor2__1	2.441651060057509e-06	0.0	True	6	4	1.610964873584743	0.13352067679880308	Significant
Med24__1	3.2967458840515675e-06	0.0	True	5	3	1.5706880749266596	1.0827603128283225	Significant
Prpf4b__1	3.435751676567306e-06	0.0	True	5	4	2.1159352806604352	0.3012389783745965	Significant
Hnrnph1__1	5.967457289492928e-06	0.0	True	5	4	1.4418443980540394	0.7720634358277011	Significant
Prkab1__1	6.642222642692338e-06	0.0	True	5	3	1.4314784882085196	1.649888202270461	Significant
Cyld__1	7.051584727345239e-06	0.0	True	5	4	1.5709087135999846	0.1944864932896637	Significant
Degs1__1	7.643621053082767e-06	0.0	True	5	3	2.332832375202094	0.055572595396550184	Significant
Pan2__1	1.1870409019750291e-05	0.0	True	6	3	1.6350922807641317	0.44232797449679995	Significant
Trappc12__1	1.3243738777475227e-05	0.0	True	5	3	2.1524000453683043	0.5770148921962945	Significant
Ipmk__1	1.3830593672049596e-05	0.0	True	6	3	1.418912184485843	0.285746588335951	Significant
Xpr1__1	1.862364807569455e-05	0.0	True	5	4	1.9517142718767184	0.4019265179857315	Significant
Por__1	2.622446533703568e-05	0.0	True	5	4	1.582417744608303	0.26449145417936887	Significant
Psmf1__1	2.9066427969812803e-05	0.0	True	5	3	1.9713372940978409	0.14299316076075164	Significant
Oscp1__1	3.040129619986049e-05	0.0	True	5	3	1.660053245198843	0.4949608519281092	Significant
Socs7__1	3.145852597648978e-05	0.0	True	5	3	0.8579207856244484	0.39456362099674785	Significant
Usp9x__1	3.610587649546655e-05	0.0	True	5	3	1.1563598683945515	0.1394323889662218	Significant
Ulk3__1	3.823009021908754e-05	0.0	True	5	3	1.20673141849303	0.40148429661867946	Significant
Ssr1__1	4.057664707698068e-05	0.0	True	5	3	0.4825714697126998	0.7951403158102505	Significant
CXHXorf56__1	4.489118854962351e-05	0.0	True	5	4	1.6199835861346337	0.6204398572743691	Significant
Rnf220__1	4.808319179798349e-05	0.0	True	5	3	1.4463739989803954	0.35103716270036633	Significant
Ppm1m__1	4.967698214386474e-05	0.0	True	5	3	1.0985100443273983	1.5891852179826962	Significant
Thoc6__1	5.841499682550455e-05	0.0	True	5	3	1.1680419363936436	0.9562652778686873	Significant
Ccdc181__1	6.550464531937869e-05	0.0	True	5	3	1.026688783501723	0.35305670213189855	Significant
Tshr__1	8.484039013651246e-05	0.0	True	5	3	1.3544533146863662	0.10255142485437341	Significant
Rlf__1	8.59191833482477e-05	0.0	True	5	3	1.495589181442247	1.1853782934819257	Significant
Sar1a__1	8.700708299088963e-05	0.0	True	5	3	1.8349979838806982	0.7453036075380635	Significant
Sugp1__1	9.95859498070131e-05	0.0	True	5	3	1.0386693348401415	0.1069722379690008	Significant
Sinhcaf__1	0.0001000134790606	0.0	True	5	3	1.2119148619568518	0.5580675254618924	Significant
Hyi__1	0.0001082803670836	0.0	True	5	3	0.2731474364852034	0.38354852109707605	Significant
Sf3b3__1	0.0001112871419536	0.0	True	5	3	-0.4726993833843766	1.4498334362440672	Significant
Slfnl1|Ctps1	0.0001138815765644	0.0	True	5	3	1.3972887105407563	0.6003813605575662	Significant
Pgrmc1__1	0.0001168006718415	0.0	True	5	3	1.7218747365635312	0.40862448307654325	Significant
Ptpn9__1	0.0001273594349511	0.0	True	5	3	0.9806195848569947	0.305140313637118	Significant
Pknox1__1	0.0001378986655338	0.0	True	5	3	1.0469546692220701	0.08874659698441177	Significant
Bco2__1	0.0001386425303555	0.0	True	5	3	1.4505542416007262	0.5041737341569016	Significant
Mfrp__1	0.0001405675986137	0.0	True	6	3	-0.20943111175240892	0.47899319751178265	Significant
Setd1b__1	0.0001598689542946	0.0	True	5	3	1.7933250838789354	0.1610534359887361	Significant
Tollip__1	0.0001752015608634	0.0	True	5	3	1.3847113202633938	0.4663046370823108	Significant
Prcc__1	0.0001888560028489	0.0	True	5	3	0.305123973498459	1.9466628620430784	Significant
Senp1__1	0.0001917486185903	0.0	True	5	3	1.2799690703989377	1.1104720363454113	Significant
R3hcc1l__1	0.0002007395981533	0.0001	True	5	3	0.5293231448467565	0.6898280645568687	Significant
Lpcat3__1	0.0002083269047659	0.0001	True	5	3	0.9572486786148916	0.8318594779480302	Significant
Gnl1__1	0.0002219511411241	0.0001	True	5	3	0.7507206077610246	0.5626497547823338	Significant
Rexo5__1	0.0002329825516375	0.0001	True	5	3	0.7365626473349358	0.15416479867592248	Significant
Tp53__1	0.000252143751224	0.0001	True	5	3	1.1192093449789262	0.1965154002342399	Significant
Aoc2__1	0.0002647191145831	0.0001	True	5	3	0.8320657681975219	1.1859702940220387	Significant
Dffa__1	0.0002928595267402	0.0003	True	5	3	-0.3027657940522018	0.5550531728766844	Significant
Tlnrd1__1	0.0002942638457609	0.0003	True	5	3	0.6979746828002096	0.6014940181262418	Significant
Eno2__1	0.0002997479820435	0.0003	True	5	3	1.1852219212716446	0.9613454913102132	Significant
LOC100751634__1	0.0003164683917088	0.0003	True	6	3	0.6604944605492917	0.4602462707547302	Significant
Atf1__1	0.0003899444941899	0.0003	True	5	3	1.0182514007326047	0.44285018836247175	Significant
Zbtb8a__1	0.0003963427276039	0.0003	True	5	3	0.26579337335243225	0.5505631270566376	Significant
Rnf214__1	0.0005196580446678	0.0004	True	5	3	1.0193483998923492	0.5948631737712589	Significant
Mycbp__1	0.0005199149619562	0.0004	True	5	3	0.8778564511519262	0.35610977391099674	Significant
Ell2__1	0.000591305267914	0.0004	True	5	3	0.6937432511814894	1.220003811351329	Significant
Rufy2__1	0.0006071227979704	0.0004	True	5	3	1.0702827552780034	0.31194835718482233	Significant
